# Supplementary material for: ﻿DNA barcoding, integrative taxonomy, citizen science, and Bush Blitz surveys combine to reveal 34 new species of Apanteles (Hymenoptera, Braconidae, Microgastrinae) in Australia
Source: Zookeys. 2025 Feb 11;1227:1–128. doi: 10.3897/zookeys.1227.130467 (PMC11836623; doi:10.3897/zookeys.1227.130467)
Supplement: XML Treatment for Apanteles artemis [file zookeys.1227.130467-treatment9.xml]

<!DOCTYPE tp:taxon-treatment
  PUBLIC "-//TaxonX//DTD Taxonomic Treatment Publishing DTD v0 20100105//EN" "tax-treatment-NSO.dtd">
<tp:taxon-treatment xmlns:tp="http://www.plazi.org/taxpub"><tp:treatment-meta><kwd-group><label>Taxon classification</label><kwd>
                  <named-content content-type="kingdom">Animalia</named-content>
                </kwd><kwd>
                  <named-content content-type="order">Hymenoptera</named-content>
                </kwd><kwd>
                  <named-content content-type="family">Braconidae</named-content>
                </kwd></kwd-group><mixed-citation publication-type="journal"><person-group><name><surname>Slater-Baker</surname><given-names>Mollie-Rosae</given-names></name><name><surname>Fagan-Jeffries</surname><given-names>Erinn P.</given-names></name><name><surname>Oestmann</surname><given-names>Katherine J.</given-names></name><name><surname>Portmann</surname><given-names>Olivia G.</given-names></name><name><surname>Bament</surname><given-names>Tiahni M.</given-names></name><name><surname>Howe</surname><given-names>Andy G.</given-names></name><name><surname>Guzik</surname><given-names>Michelle T.</given-names></name><name><surname>Bradford</surname><given-names>Tessa M.</given-names></name><name><surname>McClelland</surname><given-names>Alana R.</given-names></name><name><surname>Woodward</surname><given-names>Alice</given-names></name><name><surname>Clarke</surname><given-names>Sylvia</given-names></name><name><surname>Ducker</surname><given-names>Nathan</given-names></name><name><surname>Fernández-Triana</surname><given-names>José</given-names></name></person-group><article-title>﻿DNA barcoding, integrative taxonomy, citizen science, and Bush Blitz surveys combine to reveal 34 new species of <italic><tp:taxon-name><tp:taxon-name-part taxon-name-part-type="genus" reg="Apanteles">Apanteles</tp:taxon-name-part></tp:taxon-name></italic> (<tp:taxon-name><tp:taxon-name-part taxon-name-part-type="order">Hymenoptera</tp:taxon-name-part></tp:taxon-name>, <tp:taxon-name><tp:taxon-name-part taxon-name-part-type="family">Braconidae</tp:taxon-name-part></tp:taxon-name>, <tp:taxon-name><tp:taxon-name-part taxon-name-part-type="subfamily">Microgastrinae</tp:taxon-name-part></tp:taxon-name>) in Australia</article-title><source>Zookeys</source><day>11</day><month>02</month><year>2025</year><volume>1227</volume><fpage>1</fpage><lpage>128</lpage><pub-id pub-id-type="doi">10.3897/zookeys.1227.130467</pub-id></mixed-citation></tp:treatment-meta><tp:nomenclature><label>﻿﻿</label><tp:taxon-name>
                <object-id xmlns:xlink="http://www.w3.org/1999/xlink" content-type="arpha" xlink:type="simple">CBE0DE6B-95C2-5BC0-85BA-87EAF2F62EDA</object-id>
                <tp:taxon-name-part taxon-name-part-type="genus" reg="Apanteles">Apanteles</tp:taxon-name-part>
                <tp:taxon-name-part taxon-name-part-type="species" reg="artemis">artemis</tp:taxon-name-part>
                <object-id xmlns:xlink="http://www.w3.org/1999/xlink" content-type="zoobank" xlink:type="simple">https://zoobank.org/8527B27F-5886-442E-BD21-0933BEBBFA78</object-id>
              </tp:taxon-name><tp:taxon-authority>Slater-Baker, Fagan-Jeffries, Fernández-Triana, Portmann &amp; Oestmann</tp:taxon-authority><tp:taxon-status xmlns:xlink="http://www.w3.org/1999/xlink" xlink:type="simple">sp. nov.</tp:taxon-status><xref ref-type="fig" rid="F4">Fig. 4C</xref><xref ref-type="fig" rid="F22">(distribution), Fig. 22 (holotype)</xref></tp:nomenclature><tp:treatment-sec sec-type="type material" id="SECID0ENRDK"><title>Type material.</title><p><bold><italic>Holotype</italic>.</bold> Australia • ♀; <abbrev xmlns:xlink="http://www.w3.org/1999/xlink" xlink:title="Northern Territory" id="ABBRID0EYRDK" xlink:type="simple">NT</abbrev>, Gregory NP, 5.7 km N Humbert Junction; <named-content xmlns:xlink="http://www.w3.org/1999/xlink" content-type="dwc:verbatimCoordinates" xlink:type="simple"><named-content content-type="geo-json" specific-use="{&#34;type&#34;:&#34;Point&#34;,&#34;coordinates&#34;:[130.451000,-16.062200]}" id="NCID0E6RDK" xlink:type="simple">-16.0622, 130.451</named-content></named-content>; 6–12 Jun. 2001; ME Irwin, FD Parker, C Lambkin leg.; Malaise in dry creek bed; <abbrev xmlns:xlink="http://www.w3.org/1999/xlink" xlink:title="Barcode of Life Database" id="ABBRID0EESDK" xlink:type="simple">BOLD</abbrev> Process ID: <ext-link xmlns:xlink="http://www.w3.org/1999/xlink" xlink:href="https://portal.boldsystems.org/record/AUMIC479-18" ext-link-type="uri" xlink:type="simple">AUMIC479-18</ext-link>; <named-content xmlns:xlink="http://www.w3.org/1999/xlink" content-type="dwc:institutional_code" xlink:title="Australian National Insect Collection, Canberra, Australia" xlink:href="http://grbio.org/institution/australian-national-insect-collection" xlink:type="simple">ANIC</named-content> 32-130236.</p></tp:treatment-sec><tp:treatment-sec sec-type="description" id="SECID0EVSDK"><title>Diagnostic description.</title><p><bold><italic>Size</italic></bold>: Total body length: 2.5 mm; fore wing length: 3.3 mm. <bold><italic>Head</italic></bold>: anterior scape colour much paler, dramatically different colour than head; <abbrev xmlns:xlink="http://www.w3.org/1999/xlink" xlink:title="2nd flagellomere" id="ABBRID0EDTDK" xlink:type="simple">F2</abbrev><abbrev xmlns:xlink="http://www.w3.org/1999/xlink" xlink:title="length measurement divided by width measurement" id="ABBRID0EHTDK" xlink:type="simple">L/W</abbrev> ratio: 2.4; <abbrev xmlns:xlink="http://www.w3.org/1999/xlink" xlink:title="14th flagellomere" id="ABBRID0ELTDK" xlink:type="simple">F14</abbrev><abbrev xmlns:xlink="http://www.w3.org/1999/xlink" xlink:title="length measurement divided by width measurement" id="ABBRID0EPTDK" xlink:type="simple">L/W</abbrev> ratio: 1.5., scutoscutellar sulcus with 11 pits; mesoscutellar disc punctate throughout; propodeal areola complete, or mostly so; propodeum mostly smooth posteriorly, mostly rugose anteriorly; coxae colour (pro, meso, meta): dark all; metafemur colour mostly pale; metafemur colour uniformly pale (a very light brown/orange in the holotype). <bold><italic>Wings</italic></bold>: centre of pterostigma pigmented to same degree as the outer edges; fore wing r vein length/2RS vein length ratio: 1.7. <bold><italic>Metasoma</italic></bold>: <abbrev xmlns:xlink="http://www.w3.org/1999/xlink" xlink:title="first mediotergite" id="ABBRID0EZTDK" xlink:type="simple">T1</abbrev> shape mostly parallel, then narrowing in distal 1/3., <abbrev xmlns:xlink="http://www.w3.org/1999/xlink" xlink:title="first mediotergite" id="ABBRID0E4TDK" xlink:type="simple">T1</abbrev> medial length/anterior width between 1–2 × longer than wide; <abbrev xmlns:xlink="http://www.w3.org/1999/xlink" xlink:title="first mediotergite" id="ABBRID0EBUDK" xlink:type="simple">T1</abbrev> mostly rugose in distal 1/2, mostly in smooth basal 1/2; <abbrev xmlns:xlink="http://www.w3.org/1999/xlink" xlink:title="second mediotergite" id="ABBRID0EFUDK" xlink:type="simple">T2</abbrev> mostly smooth; hypopygium without defined ventral pleats; ovipositor sheath length/metatibia length ratio: 0.3.</p><p><italic><tp:taxon-name><tp:taxon-name-part taxon-name-part-type="genus" reg="Apanteles">Apanteles</tp:taxon-name-part><tp:taxon-name-part taxon-name-part-type="species" reg="artemis">artemis</tp:taxon-name-part></tp:taxon-name></italic> can be separated from other species of <italic><tp:taxon-name><tp:taxon-name-part taxon-name-part-type="genus" reg="Apanteles">Apanteles</tp:taxon-name-part></tp:taxon-name></italic> in Australia that have the metacoxa dark and the metafemur uniformly pale by the ovipositor sheaths short (&lt; 0.5 × metatibia length), the hypopygium without defined ventral pleats, <abbrev xmlns:xlink="http://www.w3.org/1999/xlink" xlink:title="first mediotergite" id="ABBRID0E4UDK" xlink:type="simple">T1</abbrev> narrowing and <abbrev xmlns:xlink="http://www.w3.org/1999/xlink" xlink:title="second mediotergite" id="ABBRID0EBVDK" xlink:type="simple">T2</abbrev> as in Fig. <xref ref-type="fig" rid="F22">22B</xref>. It is also one of the few species with the scape considerably paler than the head colour in when viewed from the anterior of the head.</p><fig id="F22" position="float" orientation="portrait"><object-id xmlns:xlink="http://www.w3.org/1999/xlink" content-type="doi" xlink:type="simple">10.3897/zookeys.1227.130467.figure22</object-id><object-id xmlns:xlink="http://www.w3.org/1999/xlink" content-type="arpha" xlink:type="simple">E561AE61-D0E8-53AA-A669-9BEF7777E35F</object-id><label>Figure 22.</label><caption><p><italic><tp:taxon-name><tp:taxon-name-part taxon-name-part-type="genus" reg="Apanteles">Apanteles</tp:taxon-name-part><tp:taxon-name-part taxon-name-part-type="species" reg="artemis">artemis</tp:taxon-name-part></tp:taxon-name></italic> (holotype <ext-link xmlns:xlink="http://www.w3.org/1999/xlink" xlink:href="https://portal.boldsystems.org/record/AUMIC479-18" ext-link-type="uri" xlink:type="simple">AUMIC479-18</ext-link>) <bold>A</bold> lateral habitus <bold>B</bold> dorsal propodeum and <abbrev xmlns:xlink="http://www.w3.org/1999/xlink" xlink:title="first mediotergite" id="ABBRID0EFWDK" xlink:type="simple">T1</abbrev>– 2 <bold>C</bold> dorsal head <bold>D</bold> anterior head <bold>E</bold> fore and hind wing <bold>F</bold> dorsal habitus.</p></caption><graphic xmlns:xlink="http://www.w3.org/1999/xlink" xlink:href="zookeys-1227-001_article-130467__-g022.jpg" position="float" orientation="portrait" xlink:type="simple" id="oo_1247743.jpg"><uri content-type="original_file" xlink:type="simple">https://binary.pensoft.net/fig/1247743</uri></graphic></fig><p>Due to this species potentially being identified as <italic><tp:taxon-name><tp:taxon-name-part taxon-name-part-type="genus" reg="Parapanteles">Parapanteles</tp:taxon-name-part></tp:taxon-name></italic>, we also diagnose it against the three species of <italic><tp:taxon-name><tp:taxon-name-part taxon-name-part-type="genus" reg="Parapanteles">Parapanteles</tp:taxon-name-part></tp:taxon-name></italic> known from Australia. <italic><tp:taxon-name><tp:taxon-name-part taxon-name-part-type="genus" reg="Apanteles">Apanteles</tp:taxon-name-part><tp:taxon-name-part taxon-name-part-type="species" reg="artemis">artemis</tp:taxon-name-part></tp:taxon-name></italic> can be separated from all three species by having the metafemur pale (all <italic><tp:taxon-name><tp:taxon-name-part taxon-name-part-type="genus" reg="Parapanteles">Parapanteles</tp:taxon-name-part></tp:taxon-name></italic> known in Australia have the metafemur dark) and by having <abbrev xmlns:xlink="http://www.w3.org/1999/xlink" xlink:title="first mediotergite" id="ABBRID0EYXDK" xlink:type="simple">T1</abbrev> more strongly narrowing posteriorly (all <italic><tp:taxon-name><tp:taxon-name-part taxon-name-part-type="genus" reg="Parapanteles">Parapanteles</tp:taxon-name-part></tp:taxon-name></italic> known in Australia have a relatively parallel <abbrev xmlns:xlink="http://www.w3.org/1999/xlink" xlink:title="first mediotergite" id="ABBRID0EDYDK" xlink:type="simple">T1</abbrev>).</p></tp:treatment-sec><tp:treatment-sec sec-type="etymology" id="SECID0EHYDK"><title>Etymology.</title><p>This species is named for Artemis, an Olympian goddess from Greek mythology.</p></tp:treatment-sec><tp:treatment-sec sec-type="distribution" id="SECID0EMYDK"><title>Distribution.</title><p><italic><tp:taxon-name><tp:taxon-name-part taxon-name-part-type="genus" reg="Apanteles">Apanteles</tp:taxon-name-part><tp:taxon-name-part taxon-name-part-type="species" reg="artemis">artemis</tp:taxon-name-part></tp:taxon-name></italic> is currently only known from one specimen from Gregory National Park in the <abbrev xmlns:xlink="http://www.w3.org/1999/xlink" xlink:title="Northern Territory" id="ABBRID0E4YDK" xlink:type="simple">NT</abbrev>.</p></tp:treatment-sec><tp:treatment-sec sec-type="Molecular information" id="SECID0EBZDK"><title>Molecular information.</title><p><italic><tp:taxon-name><tp:taxon-name-part taxon-name-part-type="genus" reg="Apanteles">Apanteles</tp:taxon-name-part><tp:taxon-name-part taxon-name-part-type="species" reg="artemis">artemis</tp:taxon-name-part></tp:taxon-name></italic> is currently represented by sequences in BIN <ext-link xmlns:xlink="http://www.w3.org/1999/xlink" xlink:href="https://portal.boldsystems.org/bin/BOLD:ADL5654" ext-link-type="uri" xlink:type="simple">BOLD:ADL5654</ext-link>. The <abbrev xmlns:xlink="http://www.w3.org/1999/xlink" xlink:title="cytochrome c oxidase subunit I" id="ABBRID0EXZDK" xlink:type="simple">COI</abbrev> sequences are at least 8% divergent from any of the other species treated here, or any available sequence on <abbrev xmlns:xlink="http://www.w3.org/1999/xlink" xlink:title="Barcode of Life Database" id="ABBRID0E2ZDK" xlink:type="simple">BOLD</abbrev>. The <italic><abbrev xmlns:xlink="http://www.w3.org/1999/xlink" xlink:title="Wingless" id="ABBRID0EA1DK" xlink:type="simple">wg</abbrev></italic> sequence of the holotype is ≥ 15 bp different to any other species. All molecular species delimitation methods separated <italic><tp:taxon-name><tp:taxon-name-part taxon-name-part-type="genus" reg="Apanteles">Apanteles</tp:taxon-name-part><tp:taxon-name-part taxon-name-part-type="species" reg="artemis">artemis</tp:taxon-name-part></tp:taxon-name></italic> as a distinct species. The phylogenetic position of the species is unresolved, falling outside the main <italic><tp:taxon-name><tp:taxon-name-part taxon-name-part-type="genus" reg="Apanteles">Apanteles</tp:taxon-name-part></tp:taxon-name></italic> clade in the concatenated analysis of <abbrev xmlns:xlink="http://www.w3.org/1999/xlink" xlink:title="cytochrome c oxidase subunit I" id="ABBRID0EW1DK" xlink:type="simple">COI</abbrev> and <italic><abbrev xmlns:xlink="http://www.w3.org/1999/xlink" xlink:title="Wingless" id="ABBRID0E21DK" xlink:type="simple">wg</abbrev></italic> of Australian species (Fig. <xref ref-type="fig" rid="F2">2</xref>) and in the <abbrev xmlns:xlink="http://www.w3.org/1999/xlink" xlink:title="cytochrome c oxidase subunit I" id="ABBRID0ED2DK" xlink:type="simple">COI</abbrev> phylogeny of global <italic><tp:taxon-name><tp:taxon-name-part taxon-name-part-type="genus" reg="Apanteles">Apanteles</tp:taxon-name-part></tp:taxon-name></italic> (Fig. <xref ref-type="fig" rid="F3">3</xref>). Based on the molecular data, <italic><tp:taxon-name><tp:taxon-name-part taxon-name-part-type="genus" reg="Apanteles">Apanteles</tp:taxon-name-part><tp:taxon-name-part taxon-name-part-type="species" reg="artemis">artemis</tp:taxon-name-part></tp:taxon-name></italic> is closely related to a delimited species from South Australia (<italic><tp:taxon-name><tp:taxon-name-part taxon-name-part-type="genus" reg="Apanteles">Apanteles</tp:taxon-name-part></tp:taxon-name></italic> sp. MRSB03) which was not described because no female specimens were available.</p></tp:treatment-sec><tp:treatment-sec sec-type="remarks" id="SECID0EE3DK"><title>Remarks.</title><p>This species is potentially better placed in <italic><tp:taxon-name><tp:taxon-name-part taxon-name-part-type="genus" reg="Parapanteles">Parapanteles</tp:taxon-name-part></tp:taxon-name></italic> because of the short ovipositor sheaths and the comparatively solid hypopygium without ventral pleats. However, <italic><tp:taxon-name><tp:taxon-name-part taxon-name-part-type="genus" reg="Parapanteles">Parapanteles</tp:taxon-name-part></tp:taxon-name></italic> is currently poorly defined and until a more conclusive revision of the genus is completed, we feel it is more useful to place <italic><tp:taxon-name><tp:taxon-name-part taxon-name-part-type="genus" reg="Apanteles">A.</tp:taxon-name-part><tp:taxon-name-part taxon-name-part-type="species" reg="artemis">artemis</tp:taxon-name-part></tp:taxon-name></italic> in <italic><tp:taxon-name><tp:taxon-name-part taxon-name-part-type="genus" reg="Apanteles">Apanteles</tp:taxon-name-part></tp:taxon-name></italic> because of the molecular data clustering it with morphologically ‘true’ <italic><tp:taxon-name><tp:taxon-name-part taxon-name-part-type="genus" reg="Apanteles">Apanteles</tp:taxon-name-part></tp:taxon-name></italic>. We note, however, that this species would be an ideal candidate to include in phylogenomic studies of microgastrine genera limits as it may well belong in a different genus.</p></tp:treatment-sec><tp:treatment-sec><!--Section generated to contain objects referenced in tp:taxon-treatment.--><fig id="F4" position="float" orientation="portrait"><object-id xmlns:xlink="http://www.w3.org/1999/xlink" content-type="doi" xlink:type="simple">10.3897/zookeys.1227.130467.figure4</object-id><object-id xmlns:xlink="http://www.w3.org/1999/xlink" content-type="arpha" xlink:type="simple">BAD4214C-8D2C-5D2D-A3B4-547A2C8B4ED4</object-id><label>Figure 4.</label><caption><p>Known distribution of the <italic><tp:taxon-name><tp:taxon-name-part taxon-name-part-type="genus" reg="Apanteles">Apanteles</tp:taxon-name-part></tp:taxon-name></italic> species in Australia <bold>A</bold><italic><tp:taxon-name><tp:taxon-name-part taxon-name-part-type="genus" reg="Apanteles">A.</tp:taxon-name-part><tp:taxon-name-part taxon-name-part-type="species" reg="adustus">adustus</tp:taxon-name-part></tp:taxon-name></italic>, <italic><tp:taxon-name><tp:taxon-name-part taxon-name-part-type="genus" reg="Apanteles">A.</tp:taxon-name-part><tp:taxon-name-part taxon-name-part-type="species" reg="aeternus">aeternus</tp:taxon-name-part></tp:taxon-name></italic>, <italic><tp:taxon-name><tp:taxon-name-part taxon-name-part-type="genus" reg="Apanteles">A.</tp:taxon-name-part><tp:taxon-name-part taxon-name-part-type="species" reg="allapsus">allapsus</tp:taxon-name-part></tp:taxon-name></italic>, <italic><tp:taxon-name><tp:taxon-name-part taxon-name-part-type="genus" reg="Apanteles">A.</tp:taxon-name-part><tp:taxon-name-part taxon-name-part-type="species" reg="amicalis">amicalis</tp:taxon-name-part></tp:taxon-name></italic>, <italic><tp:taxon-name><tp:taxon-name-part taxon-name-part-type="genus" reg="Apanteles">A.</tp:taxon-name-part><tp:taxon-name-part taxon-name-part-type="species" reg="apricus">apricus</tp:taxon-name-part></tp:taxon-name></italic><bold>B</bold><italic><tp:taxon-name><tp:taxon-name-part taxon-name-part-type="genus" reg="Apanteles">A.</tp:taxon-name-part><tp:taxon-name-part taxon-name-part-type="species" reg="alatomicans">alatomicans</tp:taxon-name-part></tp:taxon-name></italic>, <italic><tp:taxon-name><tp:taxon-name-part taxon-name-part-type="genus" reg="Apanteles">A.</tp:taxon-name-part><tp:taxon-name-part taxon-name-part-type="species" reg="apollo">apollo</tp:taxon-name-part></tp:taxon-name></italic>, <italic><tp:taxon-name><tp:taxon-name-part taxon-name-part-type="genus" reg="Apanteles">A.</tp:taxon-name-part><tp:taxon-name-part taxon-name-part-type="species" reg="aurantius">aurantius</tp:taxon-name-part></tp:taxon-name></italic>, <italic><tp:taxon-name><tp:taxon-name-part taxon-name-part-type="genus" reg="Apanteles">A.</tp:taxon-name-part><tp:taxon-name-part taxon-name-part-type="species" reg="auroralis">auroralis</tp:taxon-name-part></tp:taxon-name></italic>, <italic><tp:taxon-name><tp:taxon-name-part taxon-name-part-type="genus" reg="Apanteles">A.</tp:taxon-name-part><tp:taxon-name-part taxon-name-part-type="species" reg="banrock">banrock</tp:taxon-name-part></tp:taxon-name></italic><bold>C</bold><italic><tp:taxon-name><tp:taxon-name-part taxon-name-part-type="genus" reg="Apanteles">A.</tp:taxon-name-part><tp:taxon-name-part taxon-name-part-type="species" reg="artemis">artemis</tp:taxon-name-part></tp:taxon-name></italic>, <italic><tp:taxon-name><tp:taxon-name-part taxon-name-part-type="genus" reg="Apanteles">A.</tp:taxon-name-part><tp:taxon-name-part taxon-name-part-type="species" reg="breviflagellarius">breviflagellarius</tp:taxon-name-part></tp:taxon-name></italic>, <italic><tp:taxon-name><tp:taxon-name-part taxon-name-part-type="genus" reg="Apanteles">A.</tp:taxon-name-part><tp:taxon-name-part taxon-name-part-type="species" reg="brockhedgesi">brockhedgesi</tp:taxon-name-part></tp:taxon-name></italic>, <italic><tp:taxon-name><tp:taxon-name-part taxon-name-part-type="genus" reg="Apanteles">A.</tp:taxon-name-part><tp:taxon-name-part taxon-name-part-type="species" reg="ethanbeaveri">ethanbeaveri</tp:taxon-name-part></tp:taxon-name></italic>, <italic><tp:taxon-name><tp:taxon-name-part taxon-name-part-type="genus" reg="Apanteles">A.</tp:taxon-name-part><tp:taxon-name-part taxon-name-part-type="species" reg="fenestrinus">fenestrinus</tp:taxon-name-part></tp:taxon-name></italic>, <italic><tp:taxon-name><tp:taxon-name-part taxon-name-part-type="genus" reg="Apanteles">A.</tp:taxon-name-part><tp:taxon-name-part taxon-name-part-type="species" reg="ferripulvis">ferripulvis</tp:taxon-name-part></tp:taxon-name></italic>, <italic><tp:taxon-name><tp:taxon-name-part taxon-name-part-type="genus" reg="Apanteles">A.</tp:taxon-name-part><tp:taxon-name-part taxon-name-part-type="species" reg="hades">hades</tp:taxon-name-part></tp:taxon-name></italic>, and <italic><tp:taxon-name><tp:taxon-name-part taxon-name-part-type="genus" reg="Apanteles">A.</tp:taxon-name-part><tp:taxon-name-part taxon-name-part-type="species" reg="insulanus">insulanus</tp:taxon-name-part></tp:taxon-name></italic>. Maps include examined material and public DNA barcode records, see Suppl. material <xref ref-type="supplementary-material" rid="S3">3</xref> for full details.</p></caption><graphic xmlns:xlink="http://www.w3.org/1999/xlink" xlink:href="zookeys-1227-001_article-130467__-g004.jpg" position="float" orientation="portrait" xlink:type="simple" id="oo_1247725.jpg"><uri content-type="original_file" xlink:type="simple">https://binary.pensoft.net/fig/1247725</uri></graphic></fig><supplementary-material xmlns:xlink="http://www.w3.org/1999/xlink" id="S3" position="float" orientation="portrait" xlink:type="simple"><object-id content-type="doi" xlink:type="simple">10.3897/zookeys.1227.130467.suppl3</object-id><object-id content-type="arpha" xlink:type="simple">30CC7336-3551-578B-B175-0F178D895698</object-id><label>Supplementary material 3</label><caption><p>Morphological characters</p></caption><statement content-type="dataType"><label>Data type</label><p>xlsx</p></statement><statement content-type="notes"><label>Explanation note</label><p>table of morphological character coding.</p></statement><media xlink:href="zookeys-1227-001_article-130467__-s003.xlsx" mimetype="application" mime-subtype="vnd.openxmlformats-officedocument.spreadsheetml.sheet" position="float" orientation="portrait" xlink:type="simple" id="oo_1247783.xlsx"><uri content-type="original_file" xlink:type="simple">https://binary.pensoft.net/file/1247783</uri></media><permissions><license xlink:type="simple"><license-p>This dataset is made available under the Open Database License (http://opendatacommons.org/licenses/odbl/1.0/). The Open Database License (ODbL) is a license agreement intended to allow users to freely share, modify, and use this Dataset while maintaining this same freedom for others, provided that the original source and author(s) are credited.</license-p></license></permissions><attrib specific-use="authors">Mollie-Rosae Slater-Baker, Erinn P. Fagan-Jeffries, Katherine J. Oestmann, Olivia G. Portmann</attrib></supplementary-material><fig id="F2" position="float" orientation="portrait"><object-id xmlns:xlink="http://www.w3.org/1999/xlink" content-type="doi" xlink:type="simple">10.3897/zookeys.1227.130467.figure2</object-id><object-id xmlns:xlink="http://www.w3.org/1999/xlink" content-type="arpha" xlink:type="simple">A0057DA8-469D-538C-A963-541EA2E39EC4</object-id><label>Figure 2.</label><caption><p>IQ-TREE extended majority rule consensus tree of the <abbrev xmlns:xlink="http://www.w3.org/1999/xlink" xlink:title="cytochrome c oxidase subunit I" id="ABBRID0EWAAG" xlink:type="simple">COI</abbrev> + <italic><abbrev xmlns:xlink="http://www.w3.org/1999/xlink" xlink:title="Wingless" id="ABBRID0E2AAG" xlink:type="simple">wg</abbrev></italic> concatenated alignment from Dataset 1 (Australian <italic><tp:taxon-name><tp:taxon-name-part taxon-name-part-type="genus" reg="Apanteles">Apanteles</tp:taxon-name-part></tp:taxon-name></italic> specimens, sequences sharing a BIN with Australian material, and other species reported to occur in Australia). Ultrafast bootstrap support is shown on nodes where support was &lt; 95, nodes where support was 95–99 are represented by an asterisk. Nodes without bootstrap support shown had support of 100. Outgroups, and unnamed species delimited by the molecular consensus but not described, are in grey. The tree is rooted with <italic><tp:taxon-name><tp:taxon-name-part taxon-name-part-type="genus" reg="Microplitis">Microplitis</tp:taxon-name-part><tp:taxon-name-part taxon-name-part-type="species" reg="demolitor">demolitor</tp:taxon-name-part></tp:taxon-name></italic> but cropped for clearer visualisation.</p></caption><graphic xmlns:xlink="http://www.w3.org/1999/xlink" xlink:href="zookeys-1227-001_article-130467__-g002.jpg" position="float" orientation="portrait" xlink:type="simple" id="oo_1247723.jpg"><uri content-type="original_file" xlink:type="simple">https://binary.pensoft.net/fig/1247723</uri></graphic></fig><fig id="F3" position="float" orientation="portrait"><object-id xmlns:xlink="http://www.w3.org/1999/xlink" content-type="doi" xlink:type="simple">10.3897/zookeys.1227.130467.figure3</object-id><object-id xmlns:xlink="http://www.w3.org/1999/xlink" content-type="arpha" xlink:type="simple">384D1B02-4294-5DC3-BBDC-503F8A73C613</object-id><label>Figure 3.</label><caption><p>IQ-TREE extended majority rule consensus tree of the <abbrev xmlns:xlink="http://www.w3.org/1999/xlink" xlink:title="cytochrome c oxidase subunit I" id="ABBRID0EGSAG" xlink:type="simple">COI</abbrev> DNA barcoding region for global <italic><tp:taxon-name><tp:taxon-name-part taxon-name-part-type="genus" reg="Apanteles">Apanteles</tp:taxon-name-part></tp:taxon-name></italic>. Australian specimens are shown in pink. Numbers next to species correlate to the ‘informal lineage’ code given in Table <xref ref-type="table" rid="T1">1</xref>. The full tree in newick format is available as Suppl. material <xref ref-type="supplementary-material" rid="S5">5</xref>. Group A includes informal lineages 36, 37, 40, 41, 42, 43, 45; whilst group B includes informal lineages 1, 9, 10, 11, 15, 18, 20–32, 34, 46.</p></caption><graphic xmlns:xlink="http://www.w3.org/1999/xlink" xlink:href="zookeys-1227-001_article-130467__-g003.jpg" position="float" orientation="portrait" xlink:type="simple" id="oo_1247724.jpg"><uri content-type="original_file" xlink:type="simple">https://binary.pensoft.net/fig/1247724</uri></graphic></fig><table-wrap id="T1" position="float" orientation="portrait"><label>Table 1.</label><caption><p>Species of <italic><tp:taxon-name><tp:taxon-name-part taxon-name-part-type="genus" reg="Apanteles">Apanteles</tp:taxon-name-part></tp:taxon-name></italic> known from Australia, with their known distribution and host data, and the informal lineage code used in this study. Lineages delimited using molecular data but that are not described in this study are in cells with grey shading at the end of the table. Distribution data not sourced from within this study are taken from <xref ref-type="bibr" rid="B2">Austin and Dangerfield (1992)</xref> and <xref ref-type="bibr" rid="B14">Fernández-Triana et al. (2020)</xref>. Host data (other than for new species) is from <xref ref-type="bibr" rid="B2">Austin and Dangerfield (1992)</xref> and, for <italic><tp:taxon-name><tp:taxon-name-part taxon-name-part-type="genus" reg="Apanteles">A.</tp:taxon-name-part><tp:taxon-name-part taxon-name-part-type="species" reg="hemara">hemara</tp:taxon-name-part></tp:taxon-name></italic>, from <xref ref-type="bibr" rid="B13">Fernández-Triana et al. (2017)</xref>. ‘?’ Indicates host records we were unable to confirm. The informal lineage codes are provided for ease of data tracking in the future; ‘-’ indicates the species did not have molecular data available, and ‘*’ indicates the species was not recovered amongst Australian material in this study, so was not designated a lineage code.</p></caption><table id="TID0EDFGK" rules="all"><tbody><tr><th rowspan="1" colspan="1">Species</th><th rowspan="1" colspan="1">Distribution</th><th rowspan="1" colspan="1">Host</th><th rowspan="1" colspan="1">Informal lineage code</th></tr><tr><td rowspan="1" colspan="1"><italic><tp:taxon-name><tp:taxon-name-part taxon-name-part-type="genus" reg="Apanteles">Apanteles</tp:taxon-name-part><tp:taxon-name-part taxon-name-part-type="species" reg="adustus">adustus</tp:taxon-name-part></tp:taxon-name></italic> sp. nov.</td><td rowspan="1" colspan="1"><abbrev xmlns:xlink="http://www.w3.org/1999/xlink" xlink:title="New South Wales" id="ABBRID0EXIBG" xlink:type="simple">NSW</abbrev>, <abbrev xmlns:xlink="http://www.w3.org/1999/xlink" xlink:title="South Australia" id="ABBRID0E2IBG" xlink:type="simple">SA</abbrev></td><td rowspan="1" colspan="1">Unknown</td><td rowspan="1" colspan="1">MRSB14</td></tr><tr><td rowspan="1" colspan="1"><italic><tp:taxon-name><tp:taxon-name-part taxon-name-part-type="genus" reg="Apanteles">Apanteles</tp:taxon-name-part><tp:taxon-name-part taxon-name-part-type="species" reg="aeternus">aeternus</tp:taxon-name-part></tp:taxon-name></italic> sp. nov.</td><td rowspan="1" colspan="1"><abbrev xmlns:xlink="http://www.w3.org/1999/xlink" xlink:title="Queensland" id="ABBRID0EYJBG" xlink:type="simple">QLD</abbrev>, <abbrev xmlns:xlink="http://www.w3.org/1999/xlink" xlink:title="Western Australia" id="ABBRID0E3JBG" xlink:type="simple">WA</abbrev></td><td rowspan="1" colspan="1">Unknown</td><td rowspan="1" colspan="1">MRSB30</td></tr><tr><td rowspan="1" colspan="1"><italic><tp:taxon-name><tp:taxon-name-part taxon-name-part-type="genus" reg="Apanteles">Apanteles</tp:taxon-name-part><tp:taxon-name-part taxon-name-part-type="species" reg="alatomicans">alatomicans</tp:taxon-name-part></tp:taxon-name></italic> sp. nov.</td><td rowspan="1" colspan="1"><abbrev xmlns:xlink="http://www.w3.org/1999/xlink" xlink:title="New South Wales" id="ABBRID0EZKBG" xlink:type="simple">NSW</abbrev>, <abbrev xmlns:xlink="http://www.w3.org/1999/xlink" xlink:title="Queensland" id="ABBRID0E4KBG" xlink:type="simple">QLD</abbrev>, <abbrev xmlns:xlink="http://www.w3.org/1999/xlink" xlink:title="South Australia" id="ABBRID0EBLBG" xlink:type="simple">SA</abbrev></td><td rowspan="1" colspan="1">Unknown</td><td rowspan="1" colspan="1">MRSB41</td></tr><tr><td rowspan="1" colspan="1"><italic><tp:taxon-name><tp:taxon-name-part taxon-name-part-type="genus" reg="Apanteles">Apanteles</tp:taxon-name-part><tp:taxon-name-part taxon-name-part-type="species" reg="allapsus">allapsus</tp:taxon-name-part></tp:taxon-name></italic> sp. nov.</td><td rowspan="1" colspan="1"><abbrev xmlns:xlink="http://www.w3.org/1999/xlink" xlink:title="Northern Territory" id="ABBRID0E5LBG" xlink:type="simple">NT</abbrev>, Pakistan</td><td rowspan="1" colspan="1">Unknown</td><td rowspan="1" colspan="1">MRSB20</td></tr><tr><td rowspan="1" colspan="1"><italic><tp:taxon-name><tp:taxon-name-part taxon-name-part-type="genus" reg="Apanteles">Apanteles</tp:taxon-name-part><tp:taxon-name-part taxon-name-part-type="species" reg="amicalis">amicalis</tp:taxon-name-part></tp:taxon-name></italic> sp. nov.</td><td rowspan="1" colspan="1">
                  <abbrev xmlns:xlink="http://www.w3.org/1999/xlink" xlink:title="Australian Capital Territory" id="ABBRID0E3MBG" xlink:type="simple">ACT</abbrev>
                </td><td rowspan="1" colspan="1">Unknown</td><td rowspan="1" colspan="1">MRSB24</td></tr><tr><td rowspan="1" colspan="1"><italic><tp:taxon-name><tp:taxon-name-part taxon-name-part-type="genus" reg="Apanteles">Apanteles</tp:taxon-name-part><tp:taxon-name-part taxon-name-part-type="species" reg="apollo">apollo</tp:taxon-name-part></tp:taxon-name></italic> sp. nov.</td><td rowspan="1" colspan="1">
                  <abbrev xmlns:xlink="http://www.w3.org/1999/xlink" xlink:title="Northern Territory" id="ABBRID0E1NBG" xlink:type="simple">NT</abbrev>
                </td><td rowspan="1" colspan="1">Unknown</td><td rowspan="1" colspan="1">MRSB01</td></tr><tr><td rowspan="1" colspan="1"><italic><tp:taxon-name><tp:taxon-name-part taxon-name-part-type="genus" reg="Apanteles">Apanteles</tp:taxon-name-part><tp:taxon-name-part taxon-name-part-type="species" reg="apricus">apricus</tp:taxon-name-part></tp:taxon-name></italic> sp. nov.</td><td rowspan="1" colspan="1"><abbrev xmlns:xlink="http://www.w3.org/1999/xlink" xlink:title="Queensland" id="ABBRID0EYOBG" xlink:type="simple">QLD</abbrev>, <abbrev xmlns:xlink="http://www.w3.org/1999/xlink" xlink:title="Western Australia" id="ABBRID0E3OBG" xlink:type="simple">WA</abbrev></td><td rowspan="1" colspan="1">Unknown</td><td rowspan="1" colspan="1">MRSB05</td></tr><tr><td rowspan="1" colspan="1"><italic><tp:taxon-name><tp:taxon-name-part taxon-name-part-type="genus" reg="Apanteles">Apanteles</tp:taxon-name-part><tp:taxon-name-part taxon-name-part-type="species" reg="artemis">artemis</tp:taxon-name-part></tp:taxon-name></italic> sp. nov.</td><td rowspan="1" colspan="1">
                  <abbrev xmlns:xlink="http://www.w3.org/1999/xlink" xlink:title="Northern Territory" id="ABBRID0EZPBG" xlink:type="simple">NT</abbrev>
                </td><td rowspan="1" colspan="1">Unknown</td><td rowspan="1" colspan="1">MRSB02</td></tr><tr><td rowspan="1" colspan="1"><italic><tp:taxon-name><tp:taxon-name-part taxon-name-part-type="genus" reg="Apanteles">Apanteles</tp:taxon-name-part><tp:taxon-name-part taxon-name-part-type="species" reg="aurantius">aurantius</tp:taxon-name-part></tp:taxon-name></italic> sp. nov.</td><td rowspan="1" colspan="1"><abbrev xmlns:xlink="http://www.w3.org/1999/xlink" xlink:title="Australian Capital Territory" id="ABBRID0EXQBG" xlink:type="simple">ACT</abbrev>, <abbrev xmlns:xlink="http://www.w3.org/1999/xlink" xlink:title="New South Wales" id="ABBRID0E2QBG" xlink:type="simple">NSW</abbrev>, <abbrev xmlns:xlink="http://www.w3.org/1999/xlink" xlink:title="Queensland" id="ABBRID0E6QBG" xlink:type="simple">QLD</abbrev>, <abbrev xmlns:xlink="http://www.w3.org/1999/xlink" xlink:title="South Australia" id="ABBRID0EDRBG" xlink:type="simple">SA</abbrev>, <abbrev xmlns:xlink="http://www.w3.org/1999/xlink" xlink:title="Western Australia" id="ABBRID0EHRBG" xlink:type="simple">WA</abbrev></td><td rowspan="1" colspan="1">Unknown</td><td rowspan="1" colspan="1">MRSB10</td></tr><tr><td rowspan="1" colspan="1"><italic><tp:taxon-name><tp:taxon-name-part taxon-name-part-type="genus" reg="Apanteles">Apanteles</tp:taxon-name-part><tp:taxon-name-part taxon-name-part-type="species" reg="auroralis">auroralis</tp:taxon-name-part></tp:taxon-name></italic> sp. nov.</td><td rowspan="1" colspan="1">
                  <abbrev xmlns:xlink="http://www.w3.org/1999/xlink" xlink:title="Queensland" id="ABBRID0EESBG" xlink:type="simple">QLD</abbrev>
                </td><td rowspan="1" colspan="1">Unknown</td><td rowspan="1" colspan="1">MRSB38</td></tr><tr><td rowspan="1" colspan="1"><italic><tp:taxon-name><tp:taxon-name-part taxon-name-part-type="genus" reg="Apanteles">Apanteles</tp:taxon-name-part><tp:taxon-name-part taxon-name-part-type="species" reg="banrock">banrock</tp:taxon-name-part></tp:taxon-name></italic> sp. nov.</td><td rowspan="1" colspan="1">
                  <abbrev xmlns:xlink="http://www.w3.org/1999/xlink" xlink:title="South Australia" id="ABBRID0ECTBG" xlink:type="simple">SA</abbrev>
                </td><td rowspan="1" colspan="1">Unknown</td><td rowspan="1" colspan="1">MRSB28</td></tr><tr><td rowspan="1" colspan="1"><italic><tp:taxon-name><tp:taxon-name-part taxon-name-part-type="genus" reg="Apanteles">Apanteles</tp:taxon-name-part><tp:taxon-name-part taxon-name-part-type="species" reg="breviflagellarius">breviflagellarius</tp:taxon-name-part></tp:taxon-name></italic> sp. nov.</td><td rowspan="1" colspan="1">
                  <abbrev xmlns:xlink="http://www.w3.org/1999/xlink" xlink:title="Queensland" id="ABBRID0EAUBG" xlink:type="simple">QLD</abbrev>
                </td><td rowspan="1" colspan="1">Unknown</td><td rowspan="1" colspan="1">MRSB11</td></tr><tr><td rowspan="1" colspan="1"><italic><tp:taxon-name><tp:taxon-name-part taxon-name-part-type="genus" reg="Apanteles">Apanteles</tp:taxon-name-part><tp:taxon-name-part taxon-name-part-type="species" reg="brockhedgesi">brockhedgesi</tp:taxon-name-part></tp:taxon-name></italic> sp. nov.</td><td rowspan="1" colspan="1"><abbrev xmlns:xlink="http://www.w3.org/1999/xlink" xlink:title="New South Wales" id="ABBRID0E5UBG" xlink:type="simple">NSW</abbrev>, <abbrev xmlns:xlink="http://www.w3.org/1999/xlink" xlink:title="South Australia" id="ABBRID0ECVBG" xlink:type="simple">SA</abbrev>, <abbrev xmlns:xlink="http://www.w3.org/1999/xlink" xlink:title="Western Australia" id="ABBRID0EGVBG" xlink:type="simple">WA</abbrev></td><td rowspan="1" colspan="1">Unknown</td><td rowspan="1" colspan="1">MRSB34</td></tr><tr><td rowspan="1" colspan="1"><italic><tp:taxon-name><tp:taxon-name-part taxon-name-part-type="genus" reg="Apanteles">Apanteles</tp:taxon-name-part><tp:taxon-name-part taxon-name-part-type="species" reg="carpatus">carpatus</tp:taxon-name-part></tp:taxon-name></italic> (Say, 1836)</td><td rowspan="1" colspan="1"><abbrev xmlns:xlink="http://www.w3.org/1999/xlink" xlink:title="South Australia" id="ABBRID0EDWBG" xlink:type="simple">SA</abbrev>, <abbrev xmlns:xlink="http://www.w3.org/1999/xlink" xlink:title="Queensland" id="ABBRID0EHWBG" xlink:type="simple">QLD</abbrev>; Fiji, Hawaiian Islands, New Zealand; all world regions</td><td rowspan="1" colspan="1"><tp:taxon-name><tp:taxon-name-part taxon-name-part-type="family">Tineidae</tp:taxon-name-part></tp:taxon-name> (multiple species)</td><td rowspan="1" colspan="1">MRSB04</td></tr><tr><td rowspan="1" colspan="1"><italic><tp:taxon-name><tp:taxon-name-part taxon-name-part-type="genus" reg="Apanteles">Apanteles</tp:taxon-name-part><tp:taxon-name-part taxon-name-part-type="species" reg="cuprum">cuprum</tp:taxon-name-part></tp:taxon-name></italic> sp. nov.</td><td rowspan="1" colspan="1"><abbrev xmlns:xlink="http://www.w3.org/1999/xlink" xlink:title="Northern Territory" id="ABBRID0ELXBG" xlink:type="simple">NT</abbrev>, <abbrev xmlns:xlink="http://www.w3.org/1999/xlink" xlink:title="Queensland" id="ABBRID0EPXBG" xlink:type="simple">QLD</abbrev>, <abbrev xmlns:xlink="http://www.w3.org/1999/xlink" xlink:title="Western Australia" id="ABBRID0ETXBG" xlink:type="simple">WA</abbrev>; Fiji</td><td rowspan="1" colspan="1">Unknown</td><td rowspan="1" colspan="1">MRSB09</td></tr><tr><td rowspan="1" colspan="1"><italic><tp:taxon-name><tp:taxon-name-part taxon-name-part-type="genus" reg="Apanteles">Apanteles</tp:taxon-name-part><tp:taxon-name-part taxon-name-part-type="species" reg="darthvaderi">darthvaderi</tp:taxon-name-part></tp:taxon-name></italic> sp. nov.</td><td rowspan="1" colspan="1"><abbrev xmlns:xlink="http://www.w3.org/1999/xlink" xlink:title="Australian Capital Territory" id="ABBRID0ERYBG" xlink:type="simple">ACT</abbrev>, <abbrev xmlns:xlink="http://www.w3.org/1999/xlink" xlink:title="New South Wales" id="ABBRID0EVYBG" xlink:type="simple">NSW</abbrev>, <abbrev xmlns:xlink="http://www.w3.org/1999/xlink" xlink:title="Queensland" id="ABBRID0EZYBG" xlink:type="simple">QLD</abbrev></td><td rowspan="1" colspan="1">Unknown</td><td rowspan="1" colspan="1">MRSB39</td></tr><tr><td rowspan="1" colspan="1"><italic><tp:taxon-name><tp:taxon-name-part taxon-name-part-type="genus" reg="Apanteles">Apanteles</tp:taxon-name-part><tp:taxon-name-part taxon-name-part-type="species" reg="doreenwatlerae">doreenwatlerae</tp:taxon-name-part></tp:taxon-name></italic> sp. nov.</td><td rowspan="1" colspan="1">
                  <abbrev xmlns:xlink="http://www.w3.org/1999/xlink" xlink:title="Queensland" id="ABBRID0EWZBG" xlink:type="simple">QLD</abbrev>
                </td><td rowspan="1" colspan="1">Unknown</td><td rowspan="1" colspan="1">MRSB16</td></tr><tr><td rowspan="1" colspan="1"><italic><tp:taxon-name><tp:taxon-name-part taxon-name-part-type="genus" reg="Apanteles">Apanteles</tp:taxon-name-part><tp:taxon-name-part taxon-name-part-type="species" reg="ethanbeaveri">ethanbeaveri</tp:taxon-name-part></tp:taxon-name></italic> sp. nov.</td><td rowspan="1" colspan="1"><abbrev xmlns:xlink="http://www.w3.org/1999/xlink" xlink:title="Australian Capital Territory" id="ABBRID0EU1BG" xlink:type="simple">ACT</abbrev>, <abbrev xmlns:xlink="http://www.w3.org/1999/xlink" xlink:title="New South Wales" id="ABBRID0EY1BG" xlink:type="simple">NSW</abbrev>, <abbrev xmlns:xlink="http://www.w3.org/1999/xlink" xlink:title="Queensland" id="ABBRID0E31BG" xlink:type="simple">QLD</abbrev></td><td rowspan="1" colspan="1"><tp:taxon-name><tp:taxon-name-part taxon-name-part-type="family">Lycaenidae</tp:taxon-name-part></tp:taxon-name>: <italic><tp:taxon-name><tp:taxon-name-part taxon-name-part-type="genus" reg="Jalmenus">Jalmenus</tp:taxon-name-part><tp:taxon-name-part taxon-name-part-type="species" reg="pseudictinus">pseudictinus</tp:taxon-name-part></tp:taxon-name></italic> Kerr &amp; Macqueen, 1967, <italic><tp:taxon-name><tp:taxon-name-part taxon-name-part-type="genus" reg="Jalmenus">J.</tp:taxon-name-part><tp:taxon-name-part taxon-name-part-type="species" reg="ictinus">ictinus</tp:taxon-name-part></tp:taxon-name></italic> Hewitson, [1865], <italic><tp:taxon-name><tp:taxon-name-part taxon-name-part-type="genus" reg="Ogyris">Ogyris</tp:taxon-name-part><tp:taxon-name-part taxon-name-part-type="species" reg="lanthis">lanthis</tp:taxon-name-part></tp:taxon-name></italic> Waterhouse, 1900</td><td rowspan="1" colspan="1">MRSB27B</td></tr><tr><td rowspan="1" colspan="1"><italic><tp:taxon-name><tp:taxon-name-part taxon-name-part-type="genus" reg="Apanteles">Apanteles</tp:taxon-name-part><tp:taxon-name-part taxon-name-part-type="species" reg="fenestrinus">fenestrinus</tp:taxon-name-part></tp:taxon-name></italic> sp. nov.</td><td rowspan="1" colspan="1"><abbrev xmlns:xlink="http://www.w3.org/1999/xlink" xlink:title="South Australia" id="ABBRID0EA4BG" xlink:type="simple">SA</abbrev>, <abbrev xmlns:xlink="http://www.w3.org/1999/xlink" xlink:title="Tasmania" id="ABBRID0EE4BG" xlink:type="simple">TAS</abbrev>, <abbrev xmlns:xlink="http://www.w3.org/1999/xlink" xlink:title="Western Australia" id="ABBRID0EI4BG" xlink:type="simple">WA</abbrev></td><td rowspan="1" colspan="1">Unknown</td><td rowspan="1" colspan="1">MRSB21</td></tr><tr><td rowspan="1" colspan="1"><italic><tp:taxon-name><tp:taxon-name-part taxon-name-part-type="genus" reg="Apanteles">Apanteles</tp:taxon-name-part><tp:taxon-name-part taxon-name-part-type="species" reg="ferripulvis">ferripulvis</tp:taxon-name-part></tp:taxon-name></italic> sp. nov.</td><td rowspan="1" colspan="1">
                  <abbrev xmlns:xlink="http://www.w3.org/1999/xlink" xlink:title="Queensland" id="ABBRID0EF5BG" xlink:type="simple">QLD</abbrev>
                </td><td rowspan="1" colspan="1">Unknown</td><td rowspan="1" colspan="1">MRSB42</td></tr><tr><td rowspan="1" colspan="1"><italic><tp:taxon-name><tp:taxon-name-part taxon-name-part-type="genus" reg="Apanteles">Apanteles</tp:taxon-name-part><tp:taxon-name-part taxon-name-part-type="species" reg="focusalis">focusalis</tp:taxon-name-part></tp:taxon-name></italic> sp. nov.</td><td rowspan="1" colspan="1">
                  <abbrev xmlns:xlink="http://www.w3.org/1999/xlink" xlink:title="Northern Territory" id="ABBRID0ED6BG" xlink:type="simple">NT</abbrev>
                </td><td rowspan="1" colspan="1">Unknown</td><td rowspan="1" colspan="1">MRSB25</td></tr><tr><td rowspan="1" colspan="1"><italic><tp:taxon-name><tp:taxon-name-part taxon-name-part-type="genus" reg="Apanteles">Apanteles</tp:taxon-name-part><tp:taxon-name-part taxon-name-part-type="species" reg="fundulus">fundulus</tp:taxon-name-part></tp:taxon-name></italic> Nixon, 1965</td><td rowspan="1" colspan="1"><abbrev xmlns:xlink="http://www.w3.org/1999/xlink" xlink:title="Queensland" id="ABBRID0ECAAI" xlink:type="simple">QLD</abbrev>, Vietnam</td><td rowspan="1" colspan="1">Unknown</td><td rowspan="1" colspan="1">-</td></tr><tr><td rowspan="1" colspan="1"><italic><tp:taxon-name><tp:taxon-name-part taxon-name-part-type="genus" reg="Apanteles">Apanteles</tp:taxon-name-part><tp:taxon-name-part taxon-name-part-type="species" reg="galleriae">galleriae</tp:taxon-name-part></tp:taxon-name></italic> Wilkinson, 1932</td><td rowspan="1" colspan="1"><abbrev xmlns:xlink="http://www.w3.org/1999/xlink" xlink:title="Queensland" id="ABBRID0EABAI" xlink:type="simple">QLD</abbrev>; Hawaiian Islands, New Zealand; found in all world regions</td><td rowspan="1" colspan="1"><tp:taxon-name><tp:taxon-name-part taxon-name-part-type="family">Pyralidae</tp:taxon-name-part></tp:taxon-name>: <italic><tp:taxon-name><tp:taxon-name-part taxon-name-part-type="genus" reg="Galleria">Galleria</tp:taxon-name-part><tp:taxon-name-part taxon-name-part-type="species" reg="mellonella">mellonella</tp:taxon-name-part></tp:taxon-name></italic> (Linnaeus, 1758)</td><td rowspan="1" colspan="1">*</td></tr><tr><td rowspan="1" colspan="1"><italic><tp:taxon-name><tp:taxon-name-part taxon-name-part-type="genus" reg="Apanteles">Apanteles</tp:taxon-name-part><tp:taxon-name-part taxon-name-part-type="species" reg="hades">hades</tp:taxon-name-part></tp:taxon-name></italic> sp. nov.</td><td rowspan="1" colspan="1"><abbrev xmlns:xlink="http://www.w3.org/1999/xlink" xlink:title="New South Wales" id="ABBRID0EPCAI" xlink:type="simple">NSW</abbrev>, <abbrev xmlns:xlink="http://www.w3.org/1999/xlink" xlink:title="Queensland" id="ABBRID0ETCAI" xlink:type="simple">QLD</abbrev></td><td rowspan="1" colspan="1">Unknown</td><td rowspan="1" colspan="1">MRSB40</td></tr><tr><td rowspan="1" colspan="1"><italic><tp:taxon-name><tp:taxon-name-part taxon-name-part-type="genus" reg="Apanteles">Apanteles</tp:taxon-name-part><tp:taxon-name-part taxon-name-part-type="species" reg="hemara">hemara</tp:taxon-name-part></tp:taxon-name></italic> Nixon, 1965</td><td rowspan="1" colspan="1"><abbrev xmlns:xlink="http://www.w3.org/1999/xlink" xlink:title="Australian Capital Territory" id="ABBRID0EQDAI" xlink:type="simple">ACT</abbrev>; Afrotropical, Oriental and Palearctic</td><td rowspan="1" colspan="1"><tp:taxon-name><tp:taxon-name-part taxon-name-part-type="family">Choreutidae</tp:taxon-name-part></tp:taxon-name> and <tp:taxon-name><tp:taxon-name-part taxon-name-part-type="family">Crambidae</tp:taxon-name-part></tp:taxon-name> (several species)</td><td rowspan="1" colspan="1">*</td></tr><tr><td rowspan="1" colspan="1"><italic><tp:taxon-name><tp:taxon-name-part taxon-name-part-type="genus" reg="Apanteles">Apanteles</tp:taxon-name-part><tp:taxon-name-part taxon-name-part-type="species" reg="insulanus">insulanus</tp:taxon-name-part></tp:taxon-name></italic> sp. nov.</td><td rowspan="1" colspan="1">Lord Howe Island</td><td rowspan="1" colspan="1">Unknown</td><td rowspan="1" colspan="1">MRSB36</td></tr><tr><td rowspan="1" colspan="1"><italic><tp:taxon-name><tp:taxon-name-part taxon-name-part-type="genus" reg="Apanteles">Apanteles</tp:taxon-name-part><tp:taxon-name-part taxon-name-part-type="species" reg="ippeus">ippeus</tp:taxon-name-part></tp:taxon-name></italic> Nixon, 1965</td><td rowspan="1" colspan="1"><abbrev xmlns:xlink="http://www.w3.org/1999/xlink" xlink:title="Australian Capital Territory" id="ABBRID0ESFAI" xlink:type="simple">ACT</abbrev>, <abbrev xmlns:xlink="http://www.w3.org/1999/xlink" xlink:title="New South Wales" id="ABBRID0EWFAI" xlink:type="simple">NSW</abbrev>, <abbrev xmlns:xlink="http://www.w3.org/1999/xlink" xlink:title="Queensland" id="ABBRID0E1FAI" xlink:type="simple">QLD</abbrev>, <abbrev xmlns:xlink="http://www.w3.org/1999/xlink" xlink:title="South Australia" id="ABBRID0E5FAI" xlink:type="simple">SA</abbrev>, <abbrev xmlns:xlink="http://www.w3.org/1999/xlink" xlink:title="Western Australia" id="ABBRID0ECGAI" xlink:type="simple">WA</abbrev>; Vietnam</td><td rowspan="1" colspan="1"><tp:taxon-name><tp:taxon-name-part taxon-name-part-type="family">Plutellidae</tp:taxon-name-part></tp:taxon-name>: <italic><tp:taxon-name><tp:taxon-name-part taxon-name-part-type="genus" reg="Plutella">Plutella</tp:taxon-name-part><tp:taxon-name-part taxon-name-part-type="species" reg="xylostella">xylostella</tp:taxon-name-part></tp:taxon-name></italic> (Linnaeus, 1758)</td><td rowspan="1" colspan="1">MRSB33</td></tr><tr><td rowspan="1" colspan="1"><italic><tp:taxon-name><tp:taxon-name-part taxon-name-part-type="genus" reg="Apanteles">Apanteles</tp:taxon-name-part><tp:taxon-name-part taxon-name-part-type="species" reg="kelpiellus">kelpiellus</tp:taxon-name-part></tp:taxon-name></italic> sp. nov.</td><td rowspan="1" colspan="1">
                  <abbrev xmlns:xlink="http://www.w3.org/1999/xlink" xlink:title="Queensland" id="ABBRID0ERHAI" xlink:type="simple">QLD</abbrev>
                </td><td rowspan="1" colspan="1">Unknown</td><td rowspan="1" colspan="1">MRSB13</td></tr><tr><td rowspan="1" colspan="1"><italic><tp:taxon-name><tp:taxon-name-part taxon-name-part-type="genus" reg="Apanteles">Apanteles</tp:taxon-name-part><tp:taxon-name-part taxon-name-part-type="species" reg="lamingtonensis">lamingtonensis</tp:taxon-name-part></tp:taxon-name></italic> sp. nov.</td><td rowspan="1" colspan="1"><abbrev xmlns:xlink="http://www.w3.org/1999/xlink" xlink:title="Australian Capital Territory" id="ABBRID0EPIAI" xlink:type="simple">ACT</abbrev>, <abbrev xmlns:xlink="http://www.w3.org/1999/xlink" xlink:title="Queensland" id="ABBRID0ETIAI" xlink:type="simple">QLD</abbrev></td><td rowspan="1" colspan="1">Unknown</td><td rowspan="1" colspan="1">MRSB43</td></tr><tr><td rowspan="1" colspan="1"><italic><tp:taxon-name><tp:taxon-name-part taxon-name-part-type="genus" reg="Apanteles">Apanteles</tp:taxon-name-part><tp:taxon-name-part taxon-name-part-type="species" reg="ligdus">ligdus</tp:taxon-name-part></tp:taxon-name></italic> sp. nov.</td><td rowspan="1" colspan="1">
                  <abbrev xmlns:xlink="http://www.w3.org/1999/xlink" xlink:title="Queensland" id="ABBRID0EQJAI" xlink:type="simple">QLD</abbrev>
                </td><td rowspan="1" colspan="1"><tp:taxon-name><tp:taxon-name-part taxon-name-part-type="family">Lycaenidae</tp:taxon-name-part></tp:taxon-name>: <italic><tp:taxon-name><tp:taxon-name-part taxon-name-part-type="genus" reg="Ogyris">Ogyris</tp:taxon-name-part><tp:taxon-name-part taxon-name-part-type="species" reg="iphis">iphis</tp:taxon-name-part></tp:taxon-name></italic> Waterhouse &amp; Lyell, 1914</td><td rowspan="1" colspan="1">MRSB27A</td></tr><tr><td rowspan="1" colspan="1"><italic><tp:taxon-name><tp:taxon-name-part taxon-name-part-type="genus" reg="Apanteles">Apanteles</tp:taxon-name-part><tp:taxon-name-part taxon-name-part-type="species" reg="magicus">magicus</tp:taxon-name-part></tp:taxon-name></italic> sp. nov.</td><td rowspan="1" colspan="1"><abbrev xmlns:xlink="http://www.w3.org/1999/xlink" xlink:title="Australian Capital Territory" id="ABBRID0E6KAI" xlink:type="simple">ACT</abbrev>, <abbrev xmlns:xlink="http://www.w3.org/1999/xlink" xlink:title="New South Wales" id="ABBRID0EDLAI" xlink:type="simple">NSW</abbrev>, <abbrev xmlns:xlink="http://www.w3.org/1999/xlink" xlink:title="Queensland" id="ABBRID0EHLAI" xlink:type="simple">QLD</abbrev>, <abbrev xmlns:xlink="http://www.w3.org/1999/xlink" xlink:title="South Australia" id="ABBRID0ELLAI" xlink:type="simple">SA</abbrev>, <abbrev xmlns:xlink="http://www.w3.org/1999/xlink" xlink:title="Western Australia" id="ABBRID0EPLAI" xlink:type="simple">WA</abbrev></td><td rowspan="1" colspan="1">Unknown</td><td rowspan="1" colspan="1">MRSB45</td></tr><tr><td rowspan="1" colspan="1"><italic><tp:taxon-name><tp:taxon-name-part taxon-name-part-type="genus" reg="Apanteles">Apanteles</tp:taxon-name-part><tp:taxon-name-part taxon-name-part-type="species" reg="margaritarius">margaritarius</tp:taxon-name-part></tp:taxon-name></italic> sp. nov.</td><td rowspan="1" colspan="1"><abbrev xmlns:xlink="http://www.w3.org/1999/xlink" xlink:title="Australian Capital Territory" id="ABBRID0EMMAI" xlink:type="simple">ACT</abbrev>, <abbrev xmlns:xlink="http://www.w3.org/1999/xlink" xlink:title="New South Wales" id="ABBRID0EQMAI" xlink:type="simple">NSW</abbrev>, <abbrev xmlns:xlink="http://www.w3.org/1999/xlink" xlink:title="Queensland" id="ABBRID0EUMAI" xlink:type="simple">QLD</abbrev></td><td rowspan="1" colspan="1">Unknown</td><td rowspan="1" colspan="1">MRSB12</td></tr><tr><td rowspan="1" colspan="1"><italic><tp:taxon-name><tp:taxon-name-part taxon-name-part-type="genus" reg="Apanteles">Apanteles</tp:taxon-name-part><tp:taxon-name-part taxon-name-part-type="species" reg="oenone">oenone</tp:taxon-name-part></tp:taxon-name></italic> Nixon, 1965</td><td rowspan="1" colspan="1"><abbrev xmlns:xlink="http://www.w3.org/1999/xlink" xlink:title="New South Wales" id="ABBRID0ERNAI" xlink:type="simple">NSW</abbrev>, <abbrev xmlns:xlink="http://www.w3.org/1999/xlink" xlink:title="Northern Territory" id="ABBRID0EVNAI" xlink:type="simple">NT</abbrev>, <abbrev xmlns:xlink="http://www.w3.org/1999/xlink" xlink:title="Queensland" id="ABBRID0EZNAI" xlink:type="simple">QLD</abbrev>, <abbrev xmlns:xlink="http://www.w3.org/1999/xlink" xlink:title="Western Australia" id="ABBRID0E4NAI" xlink:type="simple">WA</abbrev>; Papua New Guinea</td><td rowspan="1" colspan="1"><tp:taxon-name><tp:taxon-name-part taxon-name-part-type="family">Gelechiidae</tp:taxon-name-part></tp:taxon-name>: <italic><tp:taxon-name><tp:taxon-name-part taxon-name-part-type="genus" reg="Pectinophora">Pectinophora</tp:taxon-name-part><tp:taxon-name-part taxon-name-part-type="species" reg="gossypiella">gossypiella</tp:taxon-name-part></tp:taxon-name></italic> (Saunders, 1844), ?<italic><tp:taxon-name><tp:taxon-name-part taxon-name-part-type="genus" reg="Pectinophora">P.</tp:taxon-name-part><tp:taxon-name-part taxon-name-part-type="species" reg="scutigera">scutigera</tp:taxon-name-part></tp:taxon-name></italic> (Holloway, 1926), <tp:taxon-name><tp:taxon-name-part taxon-name-part-type="family">Nolidae</tp:taxon-name-part></tp:taxon-name>: ?<italic><tp:taxon-name><tp:taxon-name-part taxon-name-part-type="genus" reg="Earias">Earias</tp:taxon-name-part><tp:taxon-name-part taxon-name-part-type="species" reg="vittella">vittella</tp:taxon-name-part></tp:taxon-name></italic> Fabricius, 1794</td><td rowspan="1" colspan="1">MRSB32</td></tr><tr><td rowspan="1" colspan="1"><italic><tp:taxon-name><tp:taxon-name-part taxon-name-part-type="genus" reg="Apanteles">Apanteles</tp:taxon-name-part><tp:taxon-name-part taxon-name-part-type="species" reg="pellucidus">pellucidus</tp:taxon-name-part></tp:taxon-name></italic> sp. nov.</td><td rowspan="1" colspan="1">
                  <abbrev xmlns:xlink="http://www.w3.org/1999/xlink" xlink:title="Queensland" id="ABBRID0EHQAI" xlink:type="simple">QLD</abbrev>
                </td><td rowspan="1" colspan="1">Unknown</td><td rowspan="1" colspan="1">MRSB23</td></tr><tr><td rowspan="1" colspan="1"><italic><tp:taxon-name><tp:taxon-name-part taxon-name-part-type="genus" reg="Apanteles">Apanteles</tp:taxon-name-part><tp:taxon-name-part taxon-name-part-type="species" reg="persephone">persephone</tp:taxon-name-part></tp:taxon-name></italic> Nixon, 1965</td><td rowspan="1" colspan="1">
                  <abbrev xmlns:xlink="http://www.w3.org/1999/xlink" xlink:title="Western Australia" id="ABBRID0EFRAI" xlink:type="simple">WA</abbrev>
                </td><td rowspan="1" colspan="1">Unknown</td><td rowspan="1" colspan="1">-</td></tr><tr><td rowspan="1" colspan="1"><italic><tp:taxon-name><tp:taxon-name-part taxon-name-part-type="genus" reg="Apanteles">Apanteles</tp:taxon-name-part><tp:taxon-name-part taxon-name-part-type="species" reg="phantasmatus">phantasmatus</tp:taxon-name-part></tp:taxon-name></italic> sp. nov.</td><td rowspan="1" colspan="1"><abbrev xmlns:xlink="http://www.w3.org/1999/xlink" xlink:title="New South Wales" id="ABBRID0EDSAI" xlink:type="simple">NSW</abbrev>, <abbrev xmlns:xlink="http://www.w3.org/1999/xlink" xlink:title="Queensland" id="ABBRID0EHSAI" xlink:type="simple">QLD</abbrev></td><td rowspan="1" colspan="1">Unknown</td><td rowspan="1" colspan="1">MRSB35</td></tr><tr><td rowspan="1" colspan="1"><italic><tp:taxon-name><tp:taxon-name-part taxon-name-part-type="genus" reg="Apanteles">Apanteles</tp:taxon-name-part><tp:taxon-name-part taxon-name-part-type="species" reg="pharusalis">pharusalis</tp:taxon-name-part></tp:taxon-name></italic> sp. nov.</td><td rowspan="1" colspan="1"><abbrev xmlns:xlink="http://www.w3.org/1999/xlink" xlink:title="Queensland" id="ABBRID0EETAI" xlink:type="simple">QLD</abbrev>, <abbrev xmlns:xlink="http://www.w3.org/1999/xlink" xlink:title="Western Australia" id="ABBRID0EITAI" xlink:type="simple">WA</abbrev></td><td rowspan="1" colspan="1">Unknown</td><td rowspan="1" colspan="1">MRSB15</td></tr><tr><td rowspan="1" colspan="1"><italic><tp:taxon-name><tp:taxon-name-part taxon-name-part-type="genus" reg="Apanteles">Apanteles</tp:taxon-name-part><tp:taxon-name-part taxon-name-part-type="species" reg="ramsaris">ramsaris</tp:taxon-name-part></tp:taxon-name></italic> sp. nov.</td><td rowspan="1" colspan="1">
                  <abbrev xmlns:xlink="http://www.w3.org/1999/xlink" xlink:title="South Australia" id="ABBRID0EFUAI" xlink:type="simple">SA</abbrev>
                </td><td rowspan="1" colspan="1">Unknown</td><td rowspan="1" colspan="1">MRSB37</td></tr><tr><td rowspan="1" colspan="1"><italic><tp:taxon-name><tp:taxon-name-part taxon-name-part-type="genus" reg="Apanteles">Apanteles</tp:taxon-name-part><tp:taxon-name-part taxon-name-part-type="species" reg="rufiterra">rufiterra</tp:taxon-name-part></tp:taxon-name></italic> sp. nov.</td><td rowspan="1" colspan="1"><abbrev xmlns:xlink="http://www.w3.org/1999/xlink" xlink:title="Queensland" id="ABBRID0EDVAI" xlink:type="simple">QLD</abbrev>, <abbrev xmlns:xlink="http://www.w3.org/1999/xlink" xlink:title="South Australia" id="ABBRID0EHVAI" xlink:type="simple">SA</abbrev>, <abbrev xmlns:xlink="http://www.w3.org/1999/xlink" xlink:title="Western Australia" id="ABBRID0ELVAI" xlink:type="simple">WA</abbrev></td><td rowspan="1" colspan="1">Unknown</td><td rowspan="1" colspan="1">MRSB17</td></tr><tr><td rowspan="1" colspan="1"><italic><tp:taxon-name><tp:taxon-name-part taxon-name-part-type="genus" reg="Apanteles">Apanteles</tp:taxon-name-part><tp:taxon-name-part taxon-name-part-type="species" reg="sinusulus">sinusulus</tp:taxon-name-part></tp:taxon-name></italic> sp. nov.</td><td rowspan="1" colspan="1"><abbrev xmlns:xlink="http://www.w3.org/1999/xlink" xlink:title="New South Wales" id="ABBRID0EIWAI" xlink:type="simple">NSW</abbrev>, <abbrev xmlns:xlink="http://www.w3.org/1999/xlink" xlink:title="Queensland" id="ABBRID0EMWAI" xlink:type="simple">QLD</abbrev>, <abbrev xmlns:xlink="http://www.w3.org/1999/xlink" xlink:title="South Australia" id="ABBRID0EQWAI" xlink:type="simple">SA</abbrev>, <abbrev xmlns:xlink="http://www.w3.org/1999/xlink" xlink:title="Western Australia" id="ABBRID0EUWAI" xlink:type="simple">WA</abbrev></td><td rowspan="1" colspan="1">Unknown</td><td rowspan="1" colspan="1">MRSB22</td></tr><tr><td rowspan="1" colspan="1"><italic><tp:taxon-name><tp:taxon-name-part taxon-name-part-type="genus" reg="Apanteles">Apanteles</tp:taxon-name-part><tp:taxon-name-part taxon-name-part-type="species" reg="subandinus">subandinus</tp:taxon-name-part></tp:taxon-name></italic> Blanchard, 1947</td><td rowspan="1" colspan="1"><abbrev xmlns:xlink="http://www.w3.org/1999/xlink" xlink:title="Australian Capital Territory" id="ABBRID0ERXAI" xlink:type="simple">ACT</abbrev>, <abbrev xmlns:xlink="http://www.w3.org/1999/xlink" xlink:title="New South Wales" id="ABBRID0EVXAI" xlink:type="simple">NSW</abbrev>, <abbrev xmlns:xlink="http://www.w3.org/1999/xlink" xlink:title="Queensland" id="ABBRID0EZXAI" xlink:type="simple">QLD</abbrev>, <abbrev xmlns:xlink="http://www.w3.org/1999/xlink" xlink:title="South Australia" id="ABBRID0E4XAI" xlink:type="simple">SA</abbrev>, <abbrev xmlns:xlink="http://www.w3.org/1999/xlink" xlink:title="Tasmania" id="ABBRID0EBYAI" xlink:type="simple">TAS</abbrev>, <abbrev xmlns:xlink="http://www.w3.org/1999/xlink" xlink:title="Victoria" id="ABBRID0EFYAI" xlink:type="simple">VIC</abbrev>, <abbrev xmlns:xlink="http://www.w3.org/1999/xlink" xlink:title="Western Australia" id="ABBRID0EJYAI" xlink:type="simple">WA</abbrev>; New Zealand; Afrotropical and Neotropical</td><td rowspan="1" colspan="1"><tp:taxon-name><tp:taxon-name-part taxon-name-part-type="family">Gelechiidae</tp:taxon-name-part></tp:taxon-name>: <italic><tp:taxon-name><tp:taxon-name-part taxon-name-part-type="genus" reg="Phthorimaea">Phthorimaea</tp:taxon-name-part><tp:taxon-name-part taxon-name-part-type="species" reg="operculella">operculella</tp:taxon-name-part></tp:taxon-name></italic> (Zeller, 1873)</td><td rowspan="1" colspan="1">*</td></tr><tr><td rowspan="1" colspan="1"><italic><tp:taxon-name><tp:taxon-name-part taxon-name-part-type="genus" reg="Apanteles">Apanteles</tp:taxon-name-part><tp:taxon-name-part taxon-name-part-type="species" reg="translucentis">translucentis</tp:taxon-name-part></tp:taxon-name></italic> sp. nov.</td><td rowspan="1" colspan="1">
                  <abbrev xmlns:xlink="http://www.w3.org/1999/xlink" xlink:title="Queensland" id="ABBRID0EYZAI" xlink:type="simple">QLD</abbrev>
                </td><td rowspan="1" colspan="1">Unknown</td><td rowspan="1" colspan="1">MRSB31</td></tr><tr><td rowspan="1" colspan="1"><italic><tp:taxon-name><tp:taxon-name-part taxon-name-part-type="genus" reg="Apanteles">Apanteles</tp:taxon-name-part><tp:taxon-name-part taxon-name-part-type="species" reg="vala">vala</tp:taxon-name-part></tp:taxon-name></italic> Nixon, 1965</td><td rowspan="1" colspan="1">
                  <abbrev xmlns:xlink="http://www.w3.org/1999/xlink" xlink:title="Queensland" id="ABBRID0EW1AI" xlink:type="simple">QLD</abbrev>
                </td><td rowspan="1" colspan="1">Unknown</td><td rowspan="1" colspan="1">-</td></tr><tr><td rowspan="1" colspan="1" style="background: #d5d6d8"><italic><tp:taxon-name><tp:taxon-name-part taxon-name-part-type="genus" reg="Apanteles">Apanteles</tp:taxon-name-part></tp:taxon-name></italic> sp. MRSB03</td><td rowspan="1" colspan="1" style="background: #d5d6d8">
                  <abbrev xmlns:xlink="http://www.w3.org/1999/xlink" xlink:title="South Australia" id="ABBRID0ES2AI" xlink:type="simple">SA</abbrev>
                </td><td rowspan="1" colspan="1" style="background: #d5d6d8">Unknown</td><td rowspan="1" colspan="1" style="background: #d5d6d8">MRSB03</td></tr><tr><td rowspan="1" colspan="1" style="background: #d5d6d8"><italic><tp:taxon-name><tp:taxon-name-part taxon-name-part-type="genus" reg="Apanteles">Apanteles</tp:taxon-name-part></tp:taxon-name></italic> sp. MRSB06</td><td rowspan="1" colspan="1" style="background: #d5d6d8"><abbrev xmlns:xlink="http://www.w3.org/1999/xlink" xlink:title="Queensland" id="ABBRID0EQ3AI" xlink:type="simple">QLD</abbrev>; Philippines</td><td rowspan="1" colspan="1" style="background: #d5d6d8">Unknown</td><td rowspan="1" colspan="1" style="background: #d5d6d8">MRSB06</td></tr><tr><td rowspan="1" colspan="1" style="background: #d5d6d8"><italic><tp:taxon-name><tp:taxon-name-part taxon-name-part-type="genus" reg="Apanteles">Apanteles</tp:taxon-name-part></tp:taxon-name></italic> sp. MRSB07</td><td rowspan="1" colspan="1" style="background: #d5d6d8"><abbrev xmlns:xlink="http://www.w3.org/1999/xlink" xlink:title="Northern Territory" id="ABBRID0EO4AI" xlink:type="simple">NT</abbrev>; several countries in South East Asia</td><td rowspan="1" colspan="1" style="background: #d5d6d8">Unknown</td><td rowspan="1" colspan="1" style="background: #d5d6d8">MRSB07</td></tr><tr><td rowspan="1" colspan="1" style="background: #d5d6d8"><italic><tp:taxon-name><tp:taxon-name-part taxon-name-part-type="genus" reg="Apanteles">Apanteles</tp:taxon-name-part></tp:taxon-name></italic> sp. MRSB08</td><td rowspan="1" colspan="1" style="background: #d5d6d8"><abbrev xmlns:xlink="http://www.w3.org/1999/xlink" xlink:title="Queensland" id="ABBRID0EM5AI" xlink:type="simple">QLD</abbrev>; several countries in South East Asia and Oriental regions</td><td rowspan="1" colspan="1" style="background: #d5d6d8">Unknown</td><td rowspan="1" colspan="1" style="background: #d5d6d8">MRSB08</td></tr><tr><td rowspan="1" colspan="1" style="background: #d5d6d8"><italic><tp:taxon-name><tp:taxon-name-part taxon-name-part-type="genus" reg="Apanteles">Apanteles</tp:taxon-name-part></tp:taxon-name></italic> sp. MRSB18</td><td rowspan="1" colspan="1" style="background: #d5d6d8">
                  <abbrev xmlns:xlink="http://www.w3.org/1999/xlink" xlink:title="Queensland" id="ABBRID0EK6AI" xlink:type="simple">QLD</abbrev>
                </td><td rowspan="1" colspan="1" style="background: #d5d6d8">Unknown</td><td rowspan="1" colspan="1" style="background: #d5d6d8">MRSB18</td></tr><tr><td rowspan="1" colspan="1" style="background: #d5d6d8"><italic><tp:taxon-name><tp:taxon-name-part taxon-name-part-type="genus" reg="Apanteles">Apanteles</tp:taxon-name-part></tp:taxon-name></italic> sp. MRSB19</td><td rowspan="1" colspan="1" style="background: #d5d6d8"><abbrev xmlns:xlink="http://www.w3.org/1999/xlink" xlink:title="Northern Territory" id="ABBRID0EIABI" xlink:type="simple">NT</abbrev>, <abbrev xmlns:xlink="http://www.w3.org/1999/xlink" xlink:title="Queensland" id="ABBRID0EMABI" xlink:type="simple">QLD</abbrev>; Indonesia</td><td rowspan="1" colspan="1" style="background: #d5d6d8">Unknown</td><td rowspan="1" colspan="1" style="background: #d5d6d8">MRSB19</td></tr><tr><td rowspan="1" colspan="1" style="background: #d5d6d8"><italic><tp:taxon-name><tp:taxon-name-part taxon-name-part-type="genus" reg="Apanteles">Apanteles</tp:taxon-name-part></tp:taxon-name></italic> sp. MRSB26</td><td rowspan="1" colspan="1" style="background: #d5d6d8">
                  <abbrev xmlns:xlink="http://www.w3.org/1999/xlink" xlink:title="Queensland" id="ABBRID0EKBBI" xlink:type="simple">QLD</abbrev>
                </td><td rowspan="1" colspan="1" style="background: #d5d6d8">Unknown</td><td rowspan="1" colspan="1" style="background: #d5d6d8">MRSB26</td></tr><tr><td rowspan="1" colspan="1" style="background: #d5d6d8"><italic><tp:taxon-name><tp:taxon-name-part taxon-name-part-type="genus" reg="Apanteles">Apanteles</tp:taxon-name-part></tp:taxon-name></italic> sp. MRSB29</td><td rowspan="1" colspan="1" style="background: #d5d6d8">
                  <abbrev xmlns:xlink="http://www.w3.org/1999/xlink" xlink:title="New South Wales" id="ABBRID0EICBI" xlink:type="simple">NSW</abbrev>
                </td><td rowspan="1" colspan="1" style="background: #d5d6d8">Unknown</td><td rowspan="1" colspan="1" style="background: #d5d6d8">MRSB29</td></tr><tr><td rowspan="1" colspan="1" style="background: #d5d6d8"><italic><tp:taxon-name><tp:taxon-name-part taxon-name-part-type="genus" reg="Apanteles">Apanteles</tp:taxon-name-part></tp:taxon-name></italic> sp. MRSB44</td><td rowspan="1" colspan="1" style="background: #d5d6d8">
                  <abbrev xmlns:xlink="http://www.w3.org/1999/xlink" xlink:title="Queensland" id="ABBRID0EGDBI" xlink:type="simple">QLD</abbrev>
                </td><td rowspan="1" colspan="1" style="background: #d5d6d8">Unknown</td><td rowspan="1" colspan="1" style="background: #d5d6d8">MRSB44</td></tr><tr><td rowspan="1" colspan="1" style="background: #d5d6d8"><italic><tp:taxon-name><tp:taxon-name-part taxon-name-part-type="genus" reg="Apanteles">Apanteles</tp:taxon-name-part></tp:taxon-name></italic> sp. MRSB46</td><td rowspan="1" colspan="1" style="background: #d5d6d8">
                  <abbrev xmlns:xlink="http://www.w3.org/1999/xlink" xlink:title="Queensland" id="ABBRID0EEEBI" xlink:type="simple">QLD</abbrev>
                </td><td rowspan="1" colspan="1" style="background: #d5d6d8">Unknown</td><td rowspan="1" colspan="1" style="background: #d5d6d8">MRSB46</td></tr><tr><td rowspan="1" colspan="1" style="background: #d5d6d8">
                  <tp:taxon-name><tp:taxon-name-part taxon-name-part-type="genus" reg="Apanteles">Apanteles</tp:taxon-name-part><tp:taxon-name-part taxon-name-part-type="authority">sp.</tp:taxon-name-part><tp:taxon-name-part taxon-name-part-type="uncertainty-rank">nr</tp:taxon-name-part><tp:taxon-name-part taxon-name-part-type="species" reg="carpatus">carpatus</tp:taxon-name-part></tp:taxon-name>
                </td><td rowspan="1" colspan="1" style="background: #d5d6d8"><abbrev xmlns:xlink="http://www.w3.org/1999/xlink" xlink:title="New South Wales" id="ABBRID0EKFBI" xlink:type="simple">NSW</abbrev>, <abbrev xmlns:xlink="http://www.w3.org/1999/xlink" xlink:title="Queensland" id="ABBRID0EOFBI" xlink:type="simple">QLD</abbrev></td><td rowspan="1" colspan="1" style="background: #d5d6d8">Unknown</td><td rowspan="1" colspan="1" style="background: #d5d6d8">MRSB04.B</td></tr></tbody></table></table-wrap><supplementary-material xmlns:xlink="http://www.w3.org/1999/xlink" id="S5" position="float" orientation="portrait" xlink:type="simple"><object-id content-type="doi" xlink:type="simple">10.3897/zookeys.1227.130467.suppl5</object-id><object-id content-type="arpha" xlink:type="simple">B4A540D8-34BE-5D89-911E-A6F67BC5274F</object-id><label>Supplementary material 5</label><caption><p>Material examined</p></caption><statement content-type="dataType"><label>Data type</label><p>xlsx</p></statement><statement content-type="notes"><label>Explanation note</label><p>spreadsheet of all sequence data and material examined.</p></statement><media xlink:href="zookeys-1227-001_article-130467__-s005.xlsx" mimetype="application" mime-subtype="vnd.openxmlformats-officedocument.spreadsheetml.sheet" position="float" orientation="portrait" xlink:type="simple" id="oo_1247785.xlsx"><uri content-type="original_file" xlink:type="simple">https://binary.pensoft.net/file/1247785</uri></media><permissions><license xlink:type="simple"><license-p>This dataset is made available under the Open Database License (http://opendatacommons.org/licenses/odbl/1.0/). The Open Database License (ODbL) is a license agreement intended to allow users to freely share, modify, and use this Dataset while maintaining this same freedom for others, provided that the original source and author(s) are credited.</license-p></license></permissions><attrib specific-use="authors">Mollie-Rosae Slater-Baker, Erinn P. Fagan-Jeffries</attrib></supplementary-material></tp:treatment-sec></tp:taxon-treatment>
