# Supplementary material for: ﻿DNA barcoding, integrative taxonomy, citizen science, and Bush Blitz surveys combine to reveal 34 new species of Apanteles (Hymenoptera, Braconidae, Microgastrinae) in Australia
Source: Zookeys. 2025 Feb 11;1227:1–128. doi: 10.3897/zookeys.1227.130467 (PMC11836623; doi:10.3897/zookeys.1227.130467)
Supplement: XML Treatment for Apanteles carpatus [file zookeys.1227.130467-treatment15.xml]

<!DOCTYPE tp:taxon-treatment
  PUBLIC "-//TaxonX//DTD Taxonomic Treatment Publishing DTD v0 20100105//EN" "tax-treatment-NSO.dtd">
<tp:taxon-treatment xmlns:tp="http://www.plazi.org/taxpub"><tp:treatment-meta><kwd-group><label>Taxon classification</label><kwd>
                  <named-content content-type="kingdom">Animalia</named-content>
                </kwd><kwd>
                  <named-content content-type="order">Hymenoptera</named-content>
                </kwd><kwd>
                  <named-content content-type="family">Braconidae</named-content>
                </kwd></kwd-group><mixed-citation publication-type="journal"><person-group><name><surname>Slater-Baker</surname><given-names>Mollie-Rosae</given-names></name><name><surname>Fagan-Jeffries</surname><given-names>Erinn P.</given-names></name><name><surname>Oestmann</surname><given-names>Katherine J.</given-names></name><name><surname>Portmann</surname><given-names>Olivia G.</given-names></name><name><surname>Bament</surname><given-names>Tiahni M.</given-names></name><name><surname>Howe</surname><given-names>Andy G.</given-names></name><name><surname>Guzik</surname><given-names>Michelle T.</given-names></name><name><surname>Bradford</surname><given-names>Tessa M.</given-names></name><name><surname>McClelland</surname><given-names>Alana R.</given-names></name><name><surname>Woodward</surname><given-names>Alice</given-names></name><name><surname>Clarke</surname><given-names>Sylvia</given-names></name><name><surname>Ducker</surname><given-names>Nathan</given-names></name><name><surname>Fernández-Triana</surname><given-names>José</given-names></name></person-group><article-title>﻿DNA barcoding, integrative taxonomy, citizen science, and Bush Blitz surveys combine to reveal 34 new species of <italic><tp:taxon-name><tp:taxon-name-part taxon-name-part-type="genus" reg="Apanteles">Apanteles</tp:taxon-name-part></tp:taxon-name></italic> (<tp:taxon-name><tp:taxon-name-part taxon-name-part-type="order">Hymenoptera</tp:taxon-name-part></tp:taxon-name>, <tp:taxon-name><tp:taxon-name-part taxon-name-part-type="family">Braconidae</tp:taxon-name-part></tp:taxon-name>, <tp:taxon-name><tp:taxon-name-part taxon-name-part-type="subfamily">Microgastrinae</tp:taxon-name-part></tp:taxon-name>) in Australia</article-title><source>Zookeys</source><day>11</day><month>02</month><year>2025</year><volume>1227</volume><fpage>1</fpage><lpage>128</lpage><pub-id pub-id-type="doi">10.3897/zookeys.1227.130467</pub-id></mixed-citation></tp:treatment-meta><tp:nomenclature><label>﻿﻿</label><tp:taxon-name>
                <object-id xmlns:xlink="http://www.w3.org/1999/xlink" content-type="arpha" xlink:type="simple">7700C989-C67B-5D2F-B7D2-BC3B2CB748A5</object-id>
                <tp:taxon-name-part taxon-name-part-type="genus" reg="Apanteles">Apanteles</tp:taxon-name-part>
                <tp:taxon-name-part taxon-name-part-type="species" reg="carpatus">carpatus</tp:taxon-name-part>
              </tp:taxon-name><tp:taxon-authority>(Say, 1836)</tp:taxon-authority><xref ref-type="fig" rid="F5">Fig. 5A</xref><xref ref-type="fig" rid="F28">(distribution in Australia/New Zealand from this study), Fig. 28</xref><xref ref-type="fig" rid="F29">(Australian specimen), Fig. 29 (Canadian specimen)</xref></tp:nomenclature><tp:treatment-sec sec-type="Holotype information" id="SECID0EHSGK"><title>Holotype information.</title><p>♀; USA (lost).</p></tp:treatment-sec><tp:treatment-sec sec-type="material" id="SECID0EMSGK"><title>Examined material.</title><p>Australia • ♀; <abbrev xmlns:xlink="http://www.w3.org/1999/xlink" xlink:title="South Australia" id="ABBRID0ESSGK" xlink:type="simple">SA</abbrev>, Aberfoyle Park, inside private residence; <named-content xmlns:xlink="http://www.w3.org/1999/xlink" content-type="dwc:verbatimCoordinates" xlink:type="simple"><named-content content-type="geo-json" specific-use="{&#34;type&#34;:&#34;Point&#34;,&#34;coordinates&#34;:[138.607000,-35.064100]}" id="NCID0EZSGK" xlink:type="simple">-35.0641, 138.607</named-content></named-content>; 11 May. 2021; BA Parslow leg.; At light indoors; <abbrev xmlns:xlink="http://www.w3.org/1999/xlink" xlink:title="Barcode of Life Database" id="ABBRID0E5SGK" xlink:type="simple">BOLD</abbrev> Process ID: <ext-link xmlns:xlink="http://www.w3.org/1999/xlink" xlink:href="https://portal.boldsystems.org/record/AUMIC864-23" ext-link-type="uri" xlink:type="simple">AUMIC864-23</ext-link>; <named-content xmlns:xlink="http://www.w3.org/1999/xlink" content-type="dwc:institutional_code" xlink:title="South Australian Museum, Adelaide, Australia" xlink:href="http://grbio.org/institution/south-australia-museum" xlink:type="simple">SAMA</named-content>: 32-47772. • ♀; <abbrev xmlns:xlink="http://www.w3.org/1999/xlink" xlink:title="South Australia" id="ABBRID0EPTGK" xlink:type="simple">SA</abbrev>, Adelaide; <named-content xmlns:xlink="http://www.w3.org/1999/xlink" content-type="dwc:verbatimCoordinates" xlink:type="simple"><named-content content-type="geo-json" specific-use="{&#34;type&#34;:&#34;Point&#34;,&#34;coordinates&#34;:[138.643000,-34.941000]}" id="NCID0EWTGK" xlink:type="simple">-34.941, 138.643</named-content></named-content>; 14 Nov. 2021; A. Bird leg.; hand caught; <abbrev xmlns:xlink="http://www.w3.org/1999/xlink" xlink:title="Barcode of Life Database" id="ABBRID0E2TGK" xlink:type="simple">BOLD</abbrev> Process ID: <ext-link xmlns:xlink="http://www.w3.org/1999/xlink" xlink:href="https://portal.boldsystems.org/record/OZBOL6285-22" ext-link-type="uri" xlink:type="simple">OZBOL6285-22</ext-link>; <named-content xmlns:xlink="http://www.w3.org/1999/xlink" content-type="dwc:institutional_code" xlink:title="South Australian Museum, Adelaide, Australia" xlink:href="http://grbio.org/institution/south-australia-museum" xlink:type="simple">SAMA</named-content>: 32-47773. • ? (missing abdomen); <abbrev xmlns:xlink="http://www.w3.org/1999/xlink" xlink:title="South Australia" id="ABBRID0EMUGK" xlink:type="simple">SA</abbrev>, Cox Scrub Con. Pk.; <named-content xmlns:xlink="http://www.w3.org/1999/xlink" content-type="dwc:verbatimCoordinates" xlink:type="simple"><named-content content-type="geo-json" specific-use="{&#34;type&#34;:&#34;Point&#34;,&#34;coordinates&#34;:[138.746000,-35.331900]}" id="NCID0ETUGK" xlink:type="simple">-35.3319, 138.746</named-content></named-content>; 03–17 Apr. 2016; E. Fagan-Jeffries leg.; Malaise trap; <abbrev xmlns:xlink="http://www.w3.org/1999/xlink" xlink:title="Barcode of Life Database" id="ABBRID0EYUGK" xlink:type="simple">BOLD</abbrev> Process ID: <ext-link xmlns:xlink="http://www.w3.org/1999/xlink" xlink:href="https://portal.boldsystems.org/record/AUMIC062-18" ext-link-type="uri" xlink:type="simple">AUMIC062-18</ext-link>; <named-content xmlns:xlink="http://www.w3.org/1999/xlink" content-type="dwc:institutional_code" xlink:title="South Australian Museum, Adelaide, Australia" xlink:href="http://grbio.org/institution/south-australia-museum" xlink:type="simple">SAMA</named-content>: 32-47774. • ♀; <abbrev xmlns:xlink="http://www.w3.org/1999/xlink" xlink:title="South Australia" id="ABBRID0EJVGK" xlink:type="simple">SA</abbrev>, The University of Adelaide, Darling Building; <named-content xmlns:xlink="http://www.w3.org/1999/xlink" content-type="dwc:verbatimCoordinates" xlink:type="simple"><named-content content-type="geo-json" specific-use="{&#34;type&#34;:&#34;Point&#34;,&#34;coordinates&#34;:[138.603000,-34.919000]}" id="NCID0EQVGK" xlink:type="simple">-34.919, 138.603</named-content></named-content>; 25 May. 2021; B. Hedges leg.; hand caught; <abbrev xmlns:xlink="http://www.w3.org/1999/xlink" xlink:title="Barcode of Life Database" id="ABBRID0EVVGK" xlink:type="simple">BOLD</abbrev> Process ID: <ext-link xmlns:xlink="http://www.w3.org/1999/xlink" xlink:href="https://portal.boldsystems.org/record/AUMIC877-23" ext-link-type="uri" xlink:type="simple">AUMIC877-23</ext-link>; <named-content xmlns:xlink="http://www.w3.org/1999/xlink" content-type="dwc:institutional_code" xlink:title="South Australian Museum, Adelaide, Australia" xlink:href="http://grbio.org/institution/south-australia-museum" xlink:type="simple">SAMA</named-content>: 32-47775.</p><p>The material above matched identified DNA barcodes of <italic><tp:taxon-name><tp:taxon-name-part taxon-name-part-type="genus" reg="Apanteles">A.</tp:taxon-name-part><tp:taxon-name-part taxon-name-part-type="species" reg="carpatus">carpatus</tp:taxon-name-part></tp:taxon-name></italic> on <abbrev xmlns:xlink="http://www.w3.org/1999/xlink" xlink:title="Barcode of Life Database" id="ABBRID0ETWGK" xlink:type="simple">BOLD</abbrev>. Images of an identified specimen from the <named-content xmlns:xlink="http://www.w3.org/1999/xlink" content-type="dwc:institutional_code" xlink:title="Canadian National Collection of Insects, Ottawa, Canada" xlink:href="http://grbio.org/institution/canadian-national-collection-insects-arachnids-and-nematodes" xlink:type="simple">CNC</named-content> (MIC000036, from Canada) were also examined.</p></tp:treatment-sec><tp:treatment-sec sec-type="diagnosis" id="SECID0E6WGK"><title>Diagnosis.</title><p><italic><tp:taxon-name><tp:taxon-name-part taxon-name-part-type="genus" reg="Apanteles">Apanteles</tp:taxon-name-part><tp:taxon-name-part taxon-name-part-type="species" reg="carpatus">carpatus</tp:taxon-name-part></tp:taxon-name></italic> can be separated from all described species of <italic><tp:taxon-name><tp:taxon-name-part taxon-name-part-type="genus" reg="Apanteles">Apanteles</tp:taxon-name-part></tp:taxon-name></italic> in Australia with the metacoxa dark by having the pterostigma with large pale spot in proximal corner, fore wing veins 1CUa, 1CUb, 1m-cu all pale/unpigmented and <abbrev xmlns:xlink="http://www.w3.org/1999/xlink" xlink:title="first mediotergite" id="ABBRID0EXXGK" xlink:type="simple">T1</abbrev> and <abbrev xmlns:xlink="http://www.w3.org/1999/xlink" xlink:title="second mediotergite" id="ABBRID0E2XGK" xlink:type="simple">T2</abbrev> strongly sculptured.</p></tp:treatment-sec><tp:treatment-sec sec-type="notes" id="SECID0E6XGK"><title>Notes.</title><p>The Australian specimens listed above have identical <abbrev xmlns:xlink="http://www.w3.org/1999/xlink" xlink:title="cytochrome c oxidase subunit I" id="ABBRID0EFYGK" xlink:type="simple">COI</abbrev> barcodes to verified specimens from Canada and New Zealand, their morphology aligns well with descriptions and available images of previously identified specimens (e.g., Fig. <xref ref-type="fig" rid="F29">29</xref>, <italic><tp:taxon-name><tp:taxon-name-part taxon-name-part-type="genus" reg="Apanteles">A.</tp:taxon-name-part><tp:taxon-name-part taxon-name-part-type="species" reg="carpatus">carpatus</tp:taxon-name-part></tp:taxon-name></italic> from Canada, held in the <named-content xmlns:xlink="http://www.w3.org/1999/xlink" content-type="dwc:institutional_code" xlink:title="Canadian National Collection of Insects, Ottawa, Canada" xlink:href="http://grbio.org/institution/canadian-national-collection-insects-arachnids-and-nematodes" xlink:type="simple">CNC</named-content>). Additionally, the collection locality of three specimens being inside buildings makes sense given the known hosts of <italic><tp:taxon-name><tp:taxon-name-part taxon-name-part-type="genus" reg="Apanteles">A.</tp:taxon-name-part><tp:taxon-name-part taxon-name-part-type="species" reg="carpatus">carpatus</tp:taxon-name-part></tp:taxon-name></italic> are clothes moths (<tp:taxon-name><tp:taxon-name-part taxon-name-part-type="family">Tineidae</tp:taxon-name-part></tp:taxon-name>). We feel this is a reasonably certain identification of these specimens, and we provide the first sequences (to our knowledge) of the species from Australia. We note the colouration of Australian specimens, particularly on the legs, is much darker than the specimen imaged from Canada.</p><fig id="F28" position="float" orientation="portrait"><object-id xmlns:xlink="http://www.w3.org/1999/xlink" content-type="doi" xlink:type="simple">10.3897/zookeys.1227.130467.figure28</object-id><object-id xmlns:xlink="http://www.w3.org/1999/xlink" content-type="arpha" xlink:type="simple">12D89183-722F-58CA-B5D7-08967C6E2F25</object-id><label>Figure 28.</label><caption><p><italic><tp:taxon-name><tp:taxon-name-part taxon-name-part-type="genus" reg="Apanteles">Apanteles</tp:taxon-name-part><tp:taxon-name-part taxon-name-part-type="species" reg="carpatus">carpatus</tp:taxon-name-part></tp:taxon-name></italic> (Australia – <ext-link xmlns:xlink="http://www.w3.org/1999/xlink" xlink:href="https://portal.boldsystems.org/record/AUMIC864-23" ext-link-type="uri" xlink:type="simple">AUMIC864-23</ext-link>) <bold>A</bold> lateral habitus <bold>B</bold> dorsal propodeum and <abbrev xmlns:xlink="http://www.w3.org/1999/xlink" xlink:title="first mediotergite" id="ABBRID0EM1GK" xlink:type="simple">T1</abbrev>–3 <bold>C</bold> dorsal head <bold>D</bold> anterior head <bold>E</bold> dorsal habitus and wings.</p></caption><graphic xmlns:xlink="http://www.w3.org/1999/xlink" xlink:href="zookeys-1227-001_article-130467__-g028.jpg" position="float" orientation="portrait" xlink:type="simple" id="oo_1247749.jpg"><uri content-type="original_file" xlink:type="simple">https://binary.pensoft.net/fig/1247749</uri></graphic></fig><fig id="F29" position="float" orientation="portrait"><object-id xmlns:xlink="http://www.w3.org/1999/xlink" content-type="doi" xlink:type="simple">10.3897/zookeys.1227.130467.figure29</object-id><object-id xmlns:xlink="http://www.w3.org/1999/xlink" content-type="arpha" xlink:type="simple">0756DE26-28B4-5031-B2F9-DF8559227729</object-id><label>Figure 29.</label><caption><p><italic><tp:taxon-name><tp:taxon-name-part taxon-name-part-type="genus" reg="Apanteles">Apanteles</tp:taxon-name-part><tp:taxon-name-part taxon-name-part-type="species" reg="carpatus">carpatus</tp:taxon-name-part></tp:taxon-name></italic> (Canada – MIC000036) <bold>A</bold> lateral habitus <bold>B</bold> dorsal mesosome <bold>C</bold> dorsal metasoma <bold>D</bold> anterior head <bold>E</bold> wings.</p></caption><graphic xmlns:xlink="http://www.w3.org/1999/xlink" xlink:href="zookeys-1227-001_article-130467__-g029.jpg" position="float" orientation="portrait" xlink:type="simple" id="oo_1247750.jpg"><uri content-type="original_file" xlink:type="simple">https://binary.pensoft.net/fig/1247750</uri></graphic></fig></tp:treatment-sec><tp:treatment-sec><!--Section generated to contain objects referenced in tp:taxon-treatment.--><fig id="F5" position="float" orientation="portrait"><object-id xmlns:xlink="http://www.w3.org/1999/xlink" content-type="doi" xlink:type="simple">10.3897/zookeys.1227.130467.figure5</object-id><object-id xmlns:xlink="http://www.w3.org/1999/xlink" content-type="arpha" xlink:type="simple">B20F8B10-ECD6-523E-863F-063D700A3B5B</object-id><label>Figure 5.</label><caption><p>Known distribution in the of the following <italic><tp:taxon-name><tp:taxon-name-part taxon-name-part-type="genus" reg="Apanteles">Apanteles</tp:taxon-name-part></tp:taxon-name></italic> species in Australia, Fiji, and New Zealand: <bold>A</bold><italic><tp:taxon-name><tp:taxon-name-part taxon-name-part-type="genus" reg="Apanteles">A.</tp:taxon-name-part><tp:taxon-name-part taxon-name-part-type="species" reg="carpatus">carpatus</tp:taxon-name-part></tp:taxon-name></italic>, <tp:taxon-name><tp:taxon-name-part taxon-name-part-type="genus" reg="Apanteles">A.</tp:taxon-name-part><tp:taxon-name-part taxon-name-part-type="authority">sp.</tp:taxon-name-part><tp:taxon-name-part taxon-name-part-type="uncertainty-rank">nr</tp:taxon-name-part><tp:taxon-name-part taxon-name-part-type="species" reg="carpatus">carpatus</tp:taxon-name-part></tp:taxon-name>, <italic><tp:taxon-name><tp:taxon-name-part taxon-name-part-type="genus" reg="Apanteles">A.</tp:taxon-name-part><tp:taxon-name-part taxon-name-part-type="species" reg="cuprum">cuprum</tp:taxon-name-part></tp:taxon-name></italic>, <italic><tp:taxon-name><tp:taxon-name-part taxon-name-part-type="genus" reg="Apanteles">A.</tp:taxon-name-part><tp:taxon-name-part taxon-name-part-type="species" reg="ippeus">ippeus</tp:taxon-name-part></tp:taxon-name></italic>, <italic><tp:taxon-name><tp:taxon-name-part taxon-name-part-type="genus" reg="Apanteles">A.</tp:taxon-name-part><tp:taxon-name-part taxon-name-part-type="species" reg="kelpiellus">kelpiellus</tp:taxon-name-part></tp:taxon-name></italic>, <italic><tp:taxon-name><tp:taxon-name-part taxon-name-part-type="genus" reg="Apanteles">A.</tp:taxon-name-part><tp:taxon-name-part taxon-name-part-type="species" reg="ligdus">ligdus</tp:taxon-name-part></tp:taxon-name></italic><bold>B</bold><italic><tp:taxon-name><tp:taxon-name-part taxon-name-part-type="genus" reg="Apanteles">A.</tp:taxon-name-part><tp:taxon-name-part taxon-name-part-type="species" reg="darthvaderi">darthvaderi</tp:taxon-name-part></tp:taxon-name></italic>, <italic><tp:taxon-name><tp:taxon-name-part taxon-name-part-type="genus" reg="Apanteles">A.</tp:taxon-name-part><tp:taxon-name-part taxon-name-part-type="species" reg="focusalis">focusalis</tp:taxon-name-part></tp:taxon-name></italic>, <italic><tp:taxon-name><tp:taxon-name-part taxon-name-part-type="genus" reg="Apanteles">A.</tp:taxon-name-part><tp:taxon-name-part taxon-name-part-type="species" reg="lamingtonensis">lamingtonensis</tp:taxon-name-part></tp:taxon-name></italic>, <italic><tp:taxon-name><tp:taxon-name-part taxon-name-part-type="genus" reg="Apanteles">A.</tp:taxon-name-part><tp:taxon-name-part taxon-name-part-type="species" reg="pellucidus">pellucidus</tp:taxon-name-part></tp:taxon-name></italic>, <italic><tp:taxon-name><tp:taxon-name-part taxon-name-part-type="genus" reg="Apanteles">A.</tp:taxon-name-part><tp:taxon-name-part taxon-name-part-type="species" reg="phantasmatus">phantasmatus</tp:taxon-name-part></tp:taxon-name></italic><bold>C</bold><italic><tp:taxon-name><tp:taxon-name-part taxon-name-part-type="genus" reg="Apanteles">A.</tp:taxon-name-part><tp:taxon-name-part taxon-name-part-type="species" reg="doreenwatlerae">doreenwatlerae</tp:taxon-name-part></tp:taxon-name></italic>, <italic><tp:taxon-name><tp:taxon-name-part taxon-name-part-type="genus" reg="Apanteles">A.</tp:taxon-name-part><tp:taxon-name-part taxon-name-part-type="species" reg="margaritarius">margaritarius</tp:taxon-name-part></tp:taxon-name></italic>, <italic><tp:taxon-name><tp:taxon-name-part taxon-name-part-type="genus" reg="Apanteles">A.</tp:taxon-name-part><tp:taxon-name-part taxon-name-part-type="species" reg="pharusalis">pharusalis</tp:taxon-name-part></tp:taxon-name></italic>, <italic><tp:taxon-name><tp:taxon-name-part taxon-name-part-type="genus" reg="Apanteles">A.</tp:taxon-name-part><tp:taxon-name-part taxon-name-part-type="species" reg="rufiterra">rufiterra</tp:taxon-name-part></tp:taxon-name></italic>, <italic><tp:taxon-name><tp:taxon-name-part taxon-name-part-type="genus" reg="Apanteles">A.</tp:taxon-name-part><tp:taxon-name-part taxon-name-part-type="species" reg="translucentis">translucentis</tp:taxon-name-part></tp:taxon-name></italic>. Maps include examined material and public DNA barcode records, see Suppl. material <xref ref-type="supplementary-material" rid="S3">3</xref> for full details.</p></caption><graphic xmlns:xlink="http://www.w3.org/1999/xlink" xlink:href="zookeys-1227-001_article-130467__-g005.jpg" position="float" orientation="portrait" xlink:type="simple" id="oo_1247726.jpg"><uri content-type="original_file" xlink:type="simple">https://binary.pensoft.net/fig/1247726</uri></graphic></fig><supplementary-material xmlns:xlink="http://www.w3.org/1999/xlink" id="S3" position="float" orientation="portrait" xlink:type="simple"><object-id content-type="doi" xlink:type="simple">10.3897/zookeys.1227.130467.suppl3</object-id><object-id content-type="arpha" xlink:type="simple">30CC7336-3551-578B-B175-0F178D895698</object-id><label>Supplementary material 3</label><caption><p>Morphological characters</p></caption><statement content-type="dataType"><label>Data type</label><p>xlsx</p></statement><statement content-type="notes"><label>Explanation note</label><p>table of morphological character coding.</p></statement><media xlink:href="zookeys-1227-001_article-130467__-s003.xlsx" mimetype="application" mime-subtype="vnd.openxmlformats-officedocument.spreadsheetml.sheet" position="float" orientation="portrait" xlink:type="simple" id="oo_1247783.xlsx"><uri content-type="original_file" xlink:type="simple">https://binary.pensoft.net/file/1247783</uri></media><permissions><license xlink:type="simple"><license-p>This dataset is made available under the Open Database License (http://opendatacommons.org/licenses/odbl/1.0/). The Open Database License (ODbL) is a license agreement intended to allow users to freely share, modify, and use this Dataset while maintaining this same freedom for others, provided that the original source and author(s) are credited.</license-p></license></permissions><attrib specific-use="authors">Mollie-Rosae Slater-Baker, Erinn P. Fagan-Jeffries, Katherine J. Oestmann, Olivia G. Portmann</attrib></supplementary-material></tp:treatment-sec></tp:taxon-treatment>
