# Supplementary material for: ﻿DNA barcoding, integrative taxonomy, citizen science, and Bush Blitz surveys combine to reveal 34 new species of Apanteles (Hymenoptera, Braconidae, Microgastrinae) in Australia
Source: Zookeys. 2025 Feb 11;1227:1–128. doi: 10.3897/zookeys.1227.130467 (PMC11836623; doi:10.3897/zookeys.1227.130467)
Supplement: XML Treatment for Apanteles cuprum [file zookeys.1227.130467-treatment16.xml]

<!DOCTYPE tp:taxon-treatment
  PUBLIC "-//TaxonX//DTD Taxonomic Treatment Publishing DTD v0 20100105//EN" "tax-treatment-NSO.dtd">
<tp:taxon-treatment xmlns:tp="http://www.plazi.org/taxpub"><tp:treatment-meta><kwd-group><label>Taxon classification</label><kwd>
                  <named-content content-type="kingdom">Animalia</named-content>
                </kwd><kwd>
                  <named-content content-type="order">Hymenoptera</named-content>
                </kwd><kwd>
                  <named-content content-type="family">Braconidae</named-content>
                </kwd></kwd-group><mixed-citation publication-type="journal"><person-group><name><surname>Slater-Baker</surname><given-names>Mollie-Rosae</given-names></name><name><surname>Fagan-Jeffries</surname><given-names>Erinn P.</given-names></name><name><surname>Oestmann</surname><given-names>Katherine J.</given-names></name><name><surname>Portmann</surname><given-names>Olivia G.</given-names></name><name><surname>Bament</surname><given-names>Tiahni M.</given-names></name><name><surname>Howe</surname><given-names>Andy G.</given-names></name><name><surname>Guzik</surname><given-names>Michelle T.</given-names></name><name><surname>Bradford</surname><given-names>Tessa M.</given-names></name><name><surname>McClelland</surname><given-names>Alana R.</given-names></name><name><surname>Woodward</surname><given-names>Alice</given-names></name><name><surname>Clarke</surname><given-names>Sylvia</given-names></name><name><surname>Ducker</surname><given-names>Nathan</given-names></name><name><surname>Fernández-Triana</surname><given-names>José</given-names></name></person-group><article-title>﻿DNA barcoding, integrative taxonomy, citizen science, and Bush Blitz surveys combine to reveal 34 new species of <italic><tp:taxon-name><tp:taxon-name-part taxon-name-part-type="genus" reg="Apanteles">Apanteles</tp:taxon-name-part></tp:taxon-name></italic> (<tp:taxon-name><tp:taxon-name-part taxon-name-part-type="order">Hymenoptera</tp:taxon-name-part></tp:taxon-name>, <tp:taxon-name><tp:taxon-name-part taxon-name-part-type="family">Braconidae</tp:taxon-name-part></tp:taxon-name>, <tp:taxon-name><tp:taxon-name-part taxon-name-part-type="subfamily">Microgastrinae</tp:taxon-name-part></tp:taxon-name>) in Australia</article-title><source>Zookeys</source><day>11</day><month>02</month><year>2025</year><volume>1227</volume><fpage>1</fpage><lpage>128</lpage><pub-id pub-id-type="doi">10.3897/zookeys.1227.130467</pub-id></mixed-citation></tp:treatment-meta><tp:nomenclature><label>﻿﻿</label><tp:taxon-name>
                <object-id xmlns:xlink="http://www.w3.org/1999/xlink" content-type="arpha" xlink:type="simple">1DB26814-7A9D-5F0B-A064-0936C6BC0583</object-id>
                <tp:taxon-name-part taxon-name-part-type="genus" reg="Apanteles">Apanteles</tp:taxon-name-part>
                <tp:taxon-name-part taxon-name-part-type="species" reg="cuprum">cuprum</tp:taxon-name-part>
                <object-id xmlns:xlink="http://www.w3.org/1999/xlink" content-type="zoobank" xlink:type="simple">https://zoobank.org/BE19CFB1-7FA2-44B8-95F5-82A3C055F632</object-id>
              </tp:taxon-name><tp:taxon-authority>Slater-Baker, Fagan-Jeffries, Fernández-Triana, Portmann &amp; Oestmann</tp:taxon-authority><tp:taxon-status xmlns:xlink="http://www.w3.org/1999/xlink" xlink:type="simple">sp. nov.</tp:taxon-status><xref ref-type="fig" rid="F5">Fig. 5A</xref><xref ref-type="fig" rid="F30">(distribution), Fig. 30 (holotype)</xref></tp:nomenclature><tp:treatment-sec sec-type="type material" id="SECID0EQ4GK"><title>Type material.</title><p><bold><italic>Holotype</italic>.</bold> Australia • ♀; <abbrev xmlns:xlink="http://www.w3.org/1999/xlink" xlink:title="Northern Territory" id="ABBRID0E24GK" xlink:type="simple">NT</abbrev>, Keep River NP, Hazard Creek, 23.7 km SSW Jarrnarm Camp Ground; <named-content xmlns:xlink="http://www.w3.org/1999/xlink" content-type="dwc:verbatimCoordinates" xlink:type="simple"><named-content content-type="geo-json" specific-use="{&#34;type&#34;:&#34;Point&#34;,&#34;coordinates&#34;:[129.017000,-15.959200]}" id="NCID0EC5GK" xlink:type="simple">-15.9592, 129.017</named-content></named-content>; 3–8 Jun. 2001; M. E. Irwin, F. D. Parker &amp; C. Lambkin leg.; Malaise trap; <abbrev xmlns:xlink="http://www.w3.org/1999/xlink" xlink:title="Barcode of Life Database" id="ABBRID0EH5GK" xlink:type="simple">BOLD</abbrev> Process ID: <ext-link xmlns:xlink="http://www.w3.org/1999/xlink" xlink:href="https://portal.boldsystems.org/record/AUMIC1395-24" ext-link-type="uri" xlink:type="simple">AUMIC1395-24</ext-link>; <named-content xmlns:xlink="http://www.w3.org/1999/xlink" content-type="dwc:institutional_code" xlink:title="Australian National Insect Collection, Canberra, Australia" xlink:href="http://grbio.org/institution/australian-national-insect-collection" xlink:type="simple">ANIC</named-content>: 32-085574. <bold><italic>Paratypes</italic>.</bold> Australia • ♀; <abbrev xmlns:xlink="http://www.w3.org/1999/xlink" xlink:title="Queensland" id="ABBRID0E35GK" xlink:type="simple">QLD</abbrev>, Gununa, Wellesley Islands; <named-content xmlns:xlink="http://www.w3.org/1999/xlink" content-type="dwc:verbatimCoordinates" xlink:type="simple"><named-content content-type="geo-json" specific-use="{&#34;type&#34;:&#34;Point&#34;,&#34;coordinates&#34;:[139.182000,-16.666000]}" id="NCID0ED6GK" xlink:type="simple">-16.666, 139.182</named-content></named-content>; 1–8 Mar. 2022; Mornington Island State School P-10 students leg.; Malaise trap; Insect Investigators; <abbrev xmlns:xlink="http://www.w3.org/1999/xlink" xlink:title="Barcode of Life Database" id="ABBRID0EI6GK" xlink:type="simple">BOLD</abbrev> Process ID: <ext-link xmlns:xlink="http://www.w3.org/1999/xlink" xlink:href="https://portal.boldsystems.org/record/ASMII3877-22" ext-link-type="uri" xlink:type="simple">ASMII3877-22</ext-link>; <named-content xmlns:xlink="http://www.w3.org/1999/xlink" content-type="dwc:institutional_code" xlink:title="Queensland Museum, Brisbane, Australia" xlink:href="http://grbio.org/institution/queensland-museum-brisbane" xlink:type="simple">QM</named-content>: T261165. Australia • ♂; <abbrev xmlns:xlink="http://www.w3.org/1999/xlink" xlink:title="Queensland" id="ABBRID0EZ6GK" xlink:type="simple">QLD</abbrev>, Mount Molloy; <named-content xmlns:xlink="http://www.w3.org/1999/xlink" content-type="dwc:verbatimCoordinates" xlink:type="simple"><named-content content-type="geo-json" specific-use="{&#34;type&#34;:&#34;Point&#34;,&#34;coordinates&#34;:[145.336000,-16.674000]}" id="NCID0EAAHK" xlink:type="simple">-16.674, 145.336</named-content></named-content>; 8–15 Mar. 2022; Mount Molloy State School students leg.; Malaise trap; Insect Investigators; <abbrev xmlns:xlink="http://www.w3.org/1999/xlink" xlink:title="Barcode of Life Database" id="ABBRID0EFAHK" xlink:type="simple">BOLD</abbrev> Process ID: <ext-link xmlns:xlink="http://www.w3.org/1999/xlink" xlink:href="https://portal.boldsystems.org/record/ASMII12307-22" ext-link-type="uri" xlink:type="simple">ASMII12307-22</ext-link>; <named-content xmlns:xlink="http://www.w3.org/1999/xlink" content-type="dwc:institutional_code" xlink:title="Queensland Museum, Brisbane, Australia" xlink:href="http://grbio.org/institution/queensland-museum-brisbane" xlink:type="simple">QM</named-content>: T261166. • ♀; <abbrev xmlns:xlink="http://www.w3.org/1999/xlink" xlink:title="Western Australia" id="ABBRID0EWAHK" xlink:type="simple">WA</abbrev>, Kununurra; <named-content xmlns:xlink="http://www.w3.org/1999/xlink" content-type="dwc:verbatimCoordinates" xlink:type="simple"><named-content content-type="geo-json" specific-use="{&#34;type&#34;:&#34;Point&#34;,&#34;coordinates&#34;:[128.737000,-15.769000]}" id="NCID0E4AHK" xlink:type="simple">-15.769, 128.737</named-content></named-content>; 15–22 Mar. 2022; East Kimberley Kununurra students leg.; Malaise trap; Insect Investigators; <abbrev xmlns:xlink="http://www.w3.org/1999/xlink" xlink:title="Barcode of Life Database" id="ABBRID0ECBHK" xlink:type="simple">BOLD</abbrev> Process ID: <ext-link xmlns:xlink="http://www.w3.org/1999/xlink" xlink:href="https://portal.boldsystems.org/record/ASMII9771-22" ext-link-type="uri" xlink:type="simple">ASMII9771-22</ext-link>; <abbrev xmlns:xlink="http://www.w3.org/1999/xlink" content-type="institution" xlink:title="Western Australian Museum, Perth, Australia" id="ABBRID0ELBHK" xlink:type="simple">WAM</abbrev>: 130551. FIJI • ♀; Viti Levu, Sigatoka Province, Sigatoka Sand Dunes Nat. Park; <named-content xmlns:xlink="http://www.w3.org/1999/xlink" content-type="dwc:verbatimCoordinates" xlink:type="simple"><named-content content-type="geo-json" specific-use="{&#34;type&#34;:&#34;Point&#34;,&#34;coordinates&#34;:[177.506000,-18.167800]}" id="NCID0ETBHK" xlink:type="simple">-18.1678, 177.506</named-content></named-content>; 31 m; 28 Nov.–3 Dec. 2003; Irwin &amp; Schlinger leg.; Malaise Trap; <abbrev xmlns:xlink="http://www.w3.org/1999/xlink" xlink:title="Barcode of Life Database" id="ABBRID0EYBHK" xlink:type="simple">BOLD</abbrev> Process ID: <ext-link xmlns:xlink="http://www.w3.org/1999/xlink" xlink:href="https://portal.boldsystems.org/record/CNCHW953-09" ext-link-type="uri" xlink:type="simple">CNCHW953-09</ext-link>; <named-content xmlns:xlink="http://www.w3.org/1999/xlink" content-type="dwc:institutional_code" xlink:title="Canadian National Collection of Insects, Ottawa, Canada" xlink:href="http://grbio.org/institution/canadian-national-collection-insects-arachnids-and-nematodes" xlink:type="simple">CNC</named-content>: CNCH2363.</p></tp:treatment-sec><tp:treatment-sec sec-type="material" id="SECID0EJCHK"><title>Examined material.</title><p>The following specimen agrees in general morphology to the type series, and has a matching <abbrev xmlns:xlink="http://www.w3.org/1999/xlink" xlink:title="cytochrome c oxidase subunit I" id="ABBRID0EPCHK" xlink:type="simple">COI</abbrev> barcode; however, it is significantly smaller in size; we leave this specimen out of the type material in case it represents a contaminated sequence.</p><p>Australia • ♂; <abbrev xmlns:xlink="http://www.w3.org/1999/xlink" xlink:title="Queensland" id="ABBRID0EVCHK" xlink:type="simple">QLD</abbrev>, Laura; <named-content xmlns:xlink="http://www.w3.org/1999/xlink" content-type="dwc:verbatimCoordinates" xlink:type="simple"><named-content content-type="geo-json" specific-use="{&#34;type&#34;:&#34;Point&#34;,&#34;coordinates&#34;:[144.458000,-15.581100]}" id="NCID0E3CHK" xlink:type="simple">-15.5811, 144.458</named-content></named-content>; 15 Mar. 2017; R. Leijs leg.; vehicle netting from Laura caravan park to Quinkan Bush Blitz Site SSS2 (Welcome Rd); <abbrev xmlns:xlink="http://www.w3.org/1999/xlink" xlink:title="Barcode of Life Database" id="ABBRID0EBDHK" xlink:type="simple">BOLD</abbrev> Process ID: <ext-link xmlns:xlink="http://www.w3.org/1999/xlink" xlink:href="https://portal.boldsystems.org/record/AUMIC972-24" ext-link-type="uri" xlink:type="simple">AUMIC972-24</ext-link>; <named-content xmlns:xlink="http://www.w3.org/1999/xlink" content-type="dwc:institutional_code" xlink:title="Queensland Museum, Brisbane, Australia" xlink:href="http://grbio.org/institution/queensland-museum-brisbane" xlink:type="simple">QM</named-content>: T261164.</p></tp:treatment-sec><tp:treatment-sec sec-type="description" id="SECID0ESDHK"><title>Diagnostic description.</title><p><bold><italic>Size</italic></bold>: Total body length: 2.5 mm; fore wing length: 2.5 mm. <bold><italic>Head</italic></bold>: anterior scape colour similar or only very slightly paler than head colour; <abbrev xmlns:xlink="http://www.w3.org/1999/xlink" xlink:title="2nd flagellomere" id="ABBRID0EAEHK" xlink:type="simple">F2</abbrev><abbrev xmlns:xlink="http://www.w3.org/1999/xlink" xlink:title="length measurement divided by width measurement" id="ABBRID0EEEHK" xlink:type="simple">L/W</abbrev> ratio: 3.8; <abbrev xmlns:xlink="http://www.w3.org/1999/xlink" xlink:title="14th flagellomere" id="ABBRID0EIEHK" xlink:type="simple">F14</abbrev><abbrev xmlns:xlink="http://www.w3.org/1999/xlink" xlink:title="length measurement divided by width measurement" id="ABBRID0EMEHK" xlink:type="simple">L/W</abbrev> ratio: 1.3. <bold><italic>Mesosoma</italic></bold>: scutoscutellar sulcus with seven pits; mesoscutellar disc punctate throughout; propodeal areola complete, or mostly so; propodeum mostly rugose; coxae colour (pro, meso, meta): dark all; metafemur colour mostly dark. <bold><italic>Wings</italic></bold>: centre of pterostigma pigmented to same degree as the outer edges; fore wing r vein length/2RS vein length ratio: 1.4. <bold><italic>Metasoma</italic></bold>: <abbrev xmlns:xlink="http://www.w3.org/1999/xlink" xlink:title="first mediotergite" id="ABBRID0EZEHK" xlink:type="simple">T1</abbrev> shape mostly parallel but narrowing slightly in posterior 1/3 or 1/4, <abbrev xmlns:xlink="http://www.w3.org/1999/xlink" xlink:title="first mediotergite" id="ABBRID0E4EHK" xlink:type="simple">T1</abbrev> medial length/anterior width between 1–2 × longer than wide; <abbrev xmlns:xlink="http://www.w3.org/1999/xlink" xlink:title="first mediotergite" id="ABBRID0EBFHK" xlink:type="simple">T1</abbrev> mostly rugose; <abbrev xmlns:xlink="http://www.w3.org/1999/xlink" xlink:title="second mediotergite" id="ABBRID0EFFHK" xlink:type="simple">T2</abbrev> with fine sculpture; ovipositor sheath length/metatibia length ratio: 1.0.</p><p><italic><tp:taxon-name><tp:taxon-name-part taxon-name-part-type="genus" reg="Apanteles">Apanteles</tp:taxon-name-part><tp:taxon-name-part taxon-name-part-type="species" reg="cuprum">cuprum</tp:taxon-name-part></tp:taxon-name></italic> can be separated from the other species of <italic><tp:taxon-name><tp:taxon-name-part taxon-name-part-type="genus" reg="Apanteles">Apanteles</tp:taxon-name-part></tp:taxon-name></italic> known from Australia with a dark hind coxa by the metafemur with pale area in the proximal 1/4, the trochanter and trochantellus also pale, the anterior side of the scape similar in colour to the head (not much paler), <abbrev xmlns:xlink="http://www.w3.org/1999/xlink" xlink:title="second mediotergite" id="ABBRID0E4FHK" xlink:type="simple">T2</abbrev> smooth, and <abbrev xmlns:xlink="http://www.w3.org/1999/xlink" xlink:title="first mediotergite" id="ABBRID0EBGHK" xlink:type="simple">T1</abbrev> narrowing posteriorly as in Fig. <xref ref-type="fig" rid="F30">30B</xref>.</p><fig id="F30" position="float" orientation="portrait"><object-id xmlns:xlink="http://www.w3.org/1999/xlink" content-type="doi" xlink:type="simple">10.3897/zookeys.1227.130467.figure30</object-id><object-id xmlns:xlink="http://www.w3.org/1999/xlink" content-type="arpha" xlink:type="simple">E0957AD0-0FBA-563C-A05B-629AD6985FF4</object-id><label>Figure 30.</label><caption><p><italic><tp:taxon-name><tp:taxon-name-part taxon-name-part-type="genus" reg="Apanteles">Apanteles</tp:taxon-name-part><tp:taxon-name-part taxon-name-part-type="species" reg="cuprum">cuprum</tp:taxon-name-part></tp:taxon-name></italic><bold>A</bold> lateral habitus (paratype <ext-link xmlns:xlink="http://www.w3.org/1999/xlink" xlink:href="https://portal.boldsystems.org/record/ASMII3877-22" ext-link-type="uri" xlink:type="simple">ASMII3877-22</ext-link>) <bold>B</bold> dorsal mesoscutellar disc, propodeum and <abbrev xmlns:xlink="http://www.w3.org/1999/xlink" xlink:title="first mediotergite" id="ABBRID0EFHHK" xlink:type="simple">T1</abbrev>–3 (holotype <ext-link xmlns:xlink="http://www.w3.org/1999/xlink" xlink:href="https://portal.boldsystems.org/record/AUMIC1395-24" ext-link-type="uri" xlink:type="simple">AUMIC1395-24</ext-link>) <bold>C</bold> dorsal head (holotype <ext-link xmlns:xlink="http://www.w3.org/1999/xlink" xlink:href="https://portal.boldsystems.org/record/AUMIC1395-24" ext-link-type="uri" xlink:type="simple">AUMIC1395-24</ext-link>) <bold>D</bold> anterior head (holotype <ext-link xmlns:xlink="http://www.w3.org/1999/xlink" xlink:href="https://portal.boldsystems.org/record/AUMIC1395-24" ext-link-type="uri" xlink:type="simple">AUMIC1395-24</ext-link>) <bold>E</bold> dorsal habitus (holotype <ext-link xmlns:xlink="http://www.w3.org/1999/xlink" xlink:href="https://portal.boldsystems.org/record/AUMIC1395-24" ext-link-type="uri" xlink:type="simple">AUMIC1395-24</ext-link>).</p></caption><graphic xmlns:xlink="http://www.w3.org/1999/xlink" xlink:href="zookeys-1227-001_article-130467__-g030.jpg" position="float" orientation="portrait" xlink:type="simple" id="oo_1247751.jpg"><uri content-type="original_file" xlink:type="simple">https://binary.pensoft.net/fig/1247751</uri></graphic></fig><p>Due to this species also occurring in Fiji (identified through a <abbrev xmlns:xlink="http://www.w3.org/1999/xlink" xlink:title="cytochrome c oxidase subunit I" id="ABBRID0EKIHK" xlink:type="simple">COI</abbrev> sequence from Fiji in the same BIN, with the specimen (<named-content xmlns:xlink="http://www.w3.org/1999/xlink" content-type="dwc:institutional_code" xlink:title="Canadian National Collection of Insects, Ottawa, Canada" xlink:href="http://grbio.org/institution/canadian-national-collection-insects-arachnids-and-nematodes" xlink:type="simple">CNC</named-content> CNCHW953-09) examined and morphology aligning to that of the Australian material) we also diagnose this species against those known from Fiji. Diagnoses are based on the information in <xref ref-type="bibr" rid="B39">Nixon (1965)</xref> unless otherwise noted. <italic><tp:taxon-name><tp:taxon-name-part taxon-name-part-type="genus" reg="Apanteles">Apanteles</tp:taxon-name-part><tp:taxon-name-part taxon-name-part-type="species" reg="cuprum">cuprum</tp:taxon-name-part></tp:taxon-name></italic> can be separated from:</p><p><italic><tp:taxon-name><tp:taxon-name-part taxon-name-part-type="genus" reg="Apanteles">Apanteles</tp:taxon-name-part><tp:taxon-name-part taxon-name-part-type="species" reg="aglaus">aglaus</tp:taxon-name-part></tp:taxon-name></italic> Nixon, 1965 and <italic><tp:taxon-name><tp:taxon-name-part taxon-name-part-type="genus" reg="Apanteles">Apanteles</tp:taxon-name-part><tp:taxon-name-part taxon-name-part-type="species" reg="daimenes">daimenes</tp:taxon-name-part></tp:taxon-name></italic> Nixon, 1965 by the ovipositor sheath approximately the same length as the metatibia (<italic><tp:taxon-name><tp:taxon-name-part taxon-name-part-type="genus" reg="Apanteles">A.</tp:taxon-name-part><tp:taxon-name-part taxon-name-part-type="species" reg="aglaus">aglaus</tp:taxon-name-part></tp:taxon-name></italic> and <italic><tp:taxon-name><tp:taxon-name-part taxon-name-part-type="genus" reg="Apanteles">A.</tp:taxon-name-part><tp:taxon-name-part taxon-name-part-type="species" reg="daimenes">daimenes</tp:taxon-name-part></tp:taxon-name></italic> described as having the ovipositor sheath only 2/3 as long as the metatibia).</p><p><italic><tp:taxon-name><tp:taxon-name-part taxon-name-part-type="genus" reg="Apanteles">Apanteles</tp:taxon-name-part><tp:taxon-name-part taxon-name-part-type="species" reg="eurynome">eurynome</tp:taxon-name-part></tp:taxon-name></italic> Nixon, 1965 by the fore wing membrane hyaline (no infuscation) and the antennae at least as long as the body length (<italic><tp:taxon-name><tp:taxon-name-part taxon-name-part-type="genus" reg="Apanteles">A.</tp:taxon-name-part><tp:taxon-name-part taxon-name-part-type="species" reg="eurynome">eurynome</tp:taxon-name-part></tp:taxon-name></italic> is described as having a “faint proximal cloud of the fore wing [that] hardly extends into the median cell” and “the antenna is short with the three preapical segments slightly transverse.”</p><p><italic><tp:taxon-name><tp:taxon-name-part taxon-name-part-type="genus" reg="Apanteles">Apanteles</tp:taxon-name-part><tp:taxon-name-part taxon-name-part-type="species" reg="hymeniae">hymeniae</tp:taxon-name-part></tp:taxon-name></italic> Wilkinson, 1935 by having <abbrev xmlns:xlink="http://www.w3.org/1999/xlink" xlink:title="second mediotergite" id="ABBRID0EYLHK" xlink:type="simple">T2</abbrev> smooth and the hind leg mostly brown (although pale on the proximal 1/2 of the metatibia and the trochanter), whilst <italic><tp:taxon-name><tp:taxon-name-part taxon-name-part-type="genus" reg="Apanteles">A.</tp:taxon-name-part><tp:taxon-name-part taxon-name-part-type="species" reg="hymeniae">hymeniae</tp:taxon-name-part></tp:taxon-name></italic> is described by <xref ref-type="bibr" rid="B39">Nixon (1965)</xref> as “characterised essentially by the weakly transverse, heavily rugose median field of tergite (2 + 3) and the bright yellow legs.”</p><p><italic><tp:taxon-name><tp:taxon-name-part taxon-name-part-type="genus" reg="Apanteles">Apanteles</tp:taxon-name-part><tp:taxon-name-part taxon-name-part-type="species" reg="orphne">orphne</tp:taxon-name-part></tp:taxon-name></italic> Nixon, 1965 by the fore wing membrane hyaline and the ovipositor sheath approximately the same length as the metatibia; <italic><tp:taxon-name><tp:taxon-name-part taxon-name-part-type="genus" reg="Apanteles">A.</tp:taxon-name-part><tp:taxon-name-part taxon-name-part-type="species" reg="orphne">orphne</tp:taxon-name-part></tp:taxon-name></italic> is described as having a “proximal cloud of the fore wing [which fills] only about distal sixth of the median cell” and the ovipositor sheaths 1.5 × as long as the metatibia.</p><p><italic><tp:taxon-name><tp:taxon-name-part taxon-name-part-type="genus" reg="Apanteles">Apanteles</tp:taxon-name-part><tp:taxon-name-part taxon-name-part-type="species" reg="samoanus">samoanus</tp:taxon-name-part></tp:taxon-name></italic> Fullaway, 1940 by the <abbrev xmlns:xlink="http://www.w3.org/1999/xlink" xlink:title="first mediotergite" id="ABBRID0EQNHK" xlink:type="simple">T1</abbrev> being close to 2 × longer than wide (if anterior width is measured) or &gt; 2 × longer than wide (if posterior width is measured), and narrowing in posterior 1/3 or 1/4; whilst <italic><tp:taxon-name><tp:taxon-name-part taxon-name-part-type="genus" reg="Apanteles">A.</tp:taxon-name-part><tp:taxon-name-part taxon-name-part-type="species" reg="samoanus">samoanus</tp:taxon-name-part></tp:taxon-name></italic> is described as the “1<sup>st</sup> tergite a little longer than wide with parallel sides” (from original description, not treated by <xref ref-type="bibr" rid="B39">Nixon (1965)</xref>).</p><p><italic><tp:taxon-name><tp:taxon-name-part taxon-name-part-type="genus" reg="Apanteles">Apanteles</tp:taxon-name-part><tp:taxon-name-part taxon-name-part-type="species" reg="tirathabae">tirathabae</tp:taxon-name-part></tp:taxon-name></italic> Wilkinson, 1928 by the antennae similar length to the body length (<italic><tp:taxon-name><tp:taxon-name-part taxon-name-part-type="genus" reg="Apanteles">A.</tp:taxon-name-part><tp:taxon-name-part taxon-name-part-type="species" reg="tirathabae">tirathabae</tp:taxon-name-part></tp:taxon-name></italic> has the antenna short, thick, with segments 16 and 17 not longer than wide).</p><p><italic><tp:taxon-name><tp:taxon-name-part taxon-name-part-type="genus" reg="Apanteles">Apanteles</tp:taxon-name-part><tp:taxon-name-part taxon-name-part-type="species" reg="trifasciatus">trifasciatus</tp:taxon-name-part></tp:taxon-name></italic> Muesebeck, 1946 by having the fore wing membrane hyaline (<italic><tp:taxon-name><tp:taxon-name-part taxon-name-part-type="genus" reg="Apanteles">A.</tp:taxon-name-part><tp:taxon-name-part taxon-name-part-type="species" reg="trifasciatus">trifasciatus</tp:taxon-name-part></tp:taxon-name></italic> has very strong infuscated areas, images of type compared: <ext-link xmlns:xlink="http://www.w3.org/1999/xlink" xlink:href="http://n2t.net/ark:/65665/3ff1ddf70-f69e-4d29-97f1-7c4dffd71683" ext-link-type="uri" xlink:type="simple">http://n2t.net/ark:/65665/3ff1ddf70-f69e-4d29-97f1-7c4dffd71683</ext-link>).</p></tp:treatment-sec><tp:treatment-sec sec-type="etymology" id="SECID0E1PHK"><title>Etymology.</title><p>The species epithet is a Latin noun in apposition (genitive case) and was named by students at Mount Molloy State School, who collected two paratype specimens during ‘Insect Investigators’. The Latin noun means ‘copper’ (the metal) and the students chose the name to relate to the rich copper resources found in the Mount Molloy region. Whilst the species is found in many places without copper mining, we think this name is also apt because of the more coppery colour of this species compared to many others in the genus.</p></tp:treatment-sec><tp:treatment-sec sec-type="distribution" id="SECID0E6PHK"><title>Distribution.</title><p><italic><tp:taxon-name><tp:taxon-name-part taxon-name-part-type="genus" reg="Apanteles">Apanteles</tp:taxon-name-part><tp:taxon-name-part taxon-name-part-type="species" reg="cuprum">cuprum</tp:taxon-name-part></tp:taxon-name></italic> is found in the north of Australia (northern <abbrev xmlns:xlink="http://www.w3.org/1999/xlink" xlink:title="Northern Territory" id="ABBRID0EQQHK" xlink:type="simple">NT</abbrev>, <abbrev xmlns:xlink="http://www.w3.org/1999/xlink" xlink:title="Queensland" id="ABBRID0EUQHK" xlink:type="simple">QLD</abbrev>, <abbrev xmlns:xlink="http://www.w3.org/1999/xlink" xlink:title="Western Australia" id="ABBRID0EYQHK" xlink:type="simple">WA</abbrev>) and also in Fiji.</p></tp:treatment-sec><tp:treatment-sec sec-type="Molecular information" id="SECID0E3QHK"><title>Molecular information.</title><p><italic><tp:taxon-name><tp:taxon-name-part taxon-name-part-type="genus" reg="Apanteles">Apanteles</tp:taxon-name-part><tp:taxon-name-part taxon-name-part-type="species" reg="cuprum">cuprum</tp:taxon-name-part></tp:taxon-name></italic> is currently represented by sequences in BIN <ext-link xmlns:xlink="http://www.w3.org/1999/xlink" xlink:href="https://portal.boldsystems.org/bin/BOLD:AAM7397" ext-link-type="uri" xlink:type="simple">BOLD:AAM7397</ext-link>. The <abbrev xmlns:xlink="http://www.w3.org/1999/xlink" xlink:title="cytochrome c oxidase subunit I" id="ABBRID0ESRHK" xlink:type="simple">COI</abbrev> sequences are at least 6% divergent from any of the other species treated here, or any available sequence on <abbrev xmlns:xlink="http://www.w3.org/1999/xlink" xlink:title="Barcode of Life Database" id="ABBRID0EWRHK" xlink:type="simple">BOLD</abbrev>. There is only a <italic><abbrev xmlns:xlink="http://www.w3.org/1999/xlink" xlink:title="Wingless" id="ABBRID0E2RHK" xlink:type="simple">wg</abbrev></italic> sequence available for the specimen from Laura (<ext-link xmlns:xlink="http://www.w3.org/1999/xlink" xlink:href="https://portal.boldsystems.org/record/AUMIC972-24" ext-link-type="uri" xlink:type="simple">AUMIC972-24</ext-link>), but all <abbrev xmlns:xlink="http://www.w3.org/1999/xlink" xlink:title="cytochrome c oxidase subunit I" id="ABBRID0EESHK" xlink:type="simple">COI</abbrev> delimitation methods resolved <italic><tp:taxon-name><tp:taxon-name-part taxon-name-part-type="genus" reg="Apanteles">A.</tp:taxon-name-part><tp:taxon-name-part taxon-name-part-type="species" reg="cuprum">cuprum</tp:taxon-name-part></tp:taxon-name></italic> as a discrete species.</p></tp:treatment-sec><tp:treatment-sec><!--Section generated to contain objects referenced in tp:taxon-treatment.--><fig id="F5" position="float" orientation="portrait"><object-id xmlns:xlink="http://www.w3.org/1999/xlink" content-type="doi" xlink:type="simple">10.3897/zookeys.1227.130467.figure5</object-id><object-id xmlns:xlink="http://www.w3.org/1999/xlink" content-type="arpha" xlink:type="simple">B20F8B10-ECD6-523E-863F-063D700A3B5B</object-id><label>Figure 5.</label><caption><p>Known distribution in the of the following <italic><tp:taxon-name><tp:taxon-name-part taxon-name-part-type="genus" reg="Apanteles">Apanteles</tp:taxon-name-part></tp:taxon-name></italic> species in Australia, Fiji, and New Zealand: <bold>A</bold><italic><tp:taxon-name><tp:taxon-name-part taxon-name-part-type="genus" reg="Apanteles">A.</tp:taxon-name-part><tp:taxon-name-part taxon-name-part-type="species" reg="carpatus">carpatus</tp:taxon-name-part></tp:taxon-name></italic>, <tp:taxon-name><tp:taxon-name-part taxon-name-part-type="genus" reg="Apanteles">A.</tp:taxon-name-part><tp:taxon-name-part taxon-name-part-type="authority">sp.</tp:taxon-name-part><tp:taxon-name-part taxon-name-part-type="uncertainty-rank">nr</tp:taxon-name-part><tp:taxon-name-part taxon-name-part-type="species" reg="carpatus">carpatus</tp:taxon-name-part></tp:taxon-name>, <italic><tp:taxon-name><tp:taxon-name-part taxon-name-part-type="genus" reg="Apanteles">A.</tp:taxon-name-part><tp:taxon-name-part taxon-name-part-type="species" reg="cuprum">cuprum</tp:taxon-name-part></tp:taxon-name></italic>, <italic><tp:taxon-name><tp:taxon-name-part taxon-name-part-type="genus" reg="Apanteles">A.</tp:taxon-name-part><tp:taxon-name-part taxon-name-part-type="species" reg="ippeus">ippeus</tp:taxon-name-part></tp:taxon-name></italic>, <italic><tp:taxon-name><tp:taxon-name-part taxon-name-part-type="genus" reg="Apanteles">A.</tp:taxon-name-part><tp:taxon-name-part taxon-name-part-type="species" reg="kelpiellus">kelpiellus</tp:taxon-name-part></tp:taxon-name></italic>, <italic><tp:taxon-name><tp:taxon-name-part taxon-name-part-type="genus" reg="Apanteles">A.</tp:taxon-name-part><tp:taxon-name-part taxon-name-part-type="species" reg="ligdus">ligdus</tp:taxon-name-part></tp:taxon-name></italic><bold>B</bold><italic><tp:taxon-name><tp:taxon-name-part taxon-name-part-type="genus" reg="Apanteles">A.</tp:taxon-name-part><tp:taxon-name-part taxon-name-part-type="species" reg="darthvaderi">darthvaderi</tp:taxon-name-part></tp:taxon-name></italic>, <italic><tp:taxon-name><tp:taxon-name-part taxon-name-part-type="genus" reg="Apanteles">A.</tp:taxon-name-part><tp:taxon-name-part taxon-name-part-type="species" reg="focusalis">focusalis</tp:taxon-name-part></tp:taxon-name></italic>, <italic><tp:taxon-name><tp:taxon-name-part taxon-name-part-type="genus" reg="Apanteles">A.</tp:taxon-name-part><tp:taxon-name-part taxon-name-part-type="species" reg="lamingtonensis">lamingtonensis</tp:taxon-name-part></tp:taxon-name></italic>, <italic><tp:taxon-name><tp:taxon-name-part taxon-name-part-type="genus" reg="Apanteles">A.</tp:taxon-name-part><tp:taxon-name-part taxon-name-part-type="species" reg="pellucidus">pellucidus</tp:taxon-name-part></tp:taxon-name></italic>, <italic><tp:taxon-name><tp:taxon-name-part taxon-name-part-type="genus" reg="Apanteles">A.</tp:taxon-name-part><tp:taxon-name-part taxon-name-part-type="species" reg="phantasmatus">phantasmatus</tp:taxon-name-part></tp:taxon-name></italic><bold>C</bold><italic><tp:taxon-name><tp:taxon-name-part taxon-name-part-type="genus" reg="Apanteles">A.</tp:taxon-name-part><tp:taxon-name-part taxon-name-part-type="species" reg="doreenwatlerae">doreenwatlerae</tp:taxon-name-part></tp:taxon-name></italic>, <italic><tp:taxon-name><tp:taxon-name-part taxon-name-part-type="genus" reg="Apanteles">A.</tp:taxon-name-part><tp:taxon-name-part taxon-name-part-type="species" reg="margaritarius">margaritarius</tp:taxon-name-part></tp:taxon-name></italic>, <italic><tp:taxon-name><tp:taxon-name-part taxon-name-part-type="genus" reg="Apanteles">A.</tp:taxon-name-part><tp:taxon-name-part taxon-name-part-type="species" reg="pharusalis">pharusalis</tp:taxon-name-part></tp:taxon-name></italic>, <italic><tp:taxon-name><tp:taxon-name-part taxon-name-part-type="genus" reg="Apanteles">A.</tp:taxon-name-part><tp:taxon-name-part taxon-name-part-type="species" reg="rufiterra">rufiterra</tp:taxon-name-part></tp:taxon-name></italic>, <italic><tp:taxon-name><tp:taxon-name-part taxon-name-part-type="genus" reg="Apanteles">A.</tp:taxon-name-part><tp:taxon-name-part taxon-name-part-type="species" reg="translucentis">translucentis</tp:taxon-name-part></tp:taxon-name></italic>. Maps include examined material and public DNA barcode records, see Suppl. material <xref ref-type="supplementary-material" rid="S3">3</xref> for full details.</p></caption><graphic xmlns:xlink="http://www.w3.org/1999/xlink" xlink:href="zookeys-1227-001_article-130467__-g005.jpg" position="float" orientation="portrait" xlink:type="simple" id="oo_1247726.jpg"><uri content-type="original_file" xlink:type="simple">https://binary.pensoft.net/fig/1247726</uri></graphic></fig><supplementary-material xmlns:xlink="http://www.w3.org/1999/xlink" id="S3" position="float" orientation="portrait" xlink:type="simple"><object-id content-type="doi" xlink:type="simple">10.3897/zookeys.1227.130467.suppl3</object-id><object-id content-type="arpha" xlink:type="simple">30CC7336-3551-578B-B175-0F178D895698</object-id><label>Supplementary material 3</label><caption><p>Morphological characters</p></caption><statement content-type="dataType"><label>Data type</label><p>xlsx</p></statement><statement content-type="notes"><label>Explanation note</label><p>table of morphological character coding.</p></statement><media xlink:href="zookeys-1227-001_article-130467__-s003.xlsx" mimetype="application" mime-subtype="vnd.openxmlformats-officedocument.spreadsheetml.sheet" position="float" orientation="portrait" xlink:type="simple" id="oo_1247783.xlsx"><uri content-type="original_file" xlink:type="simple">https://binary.pensoft.net/file/1247783</uri></media><permissions><license xlink:type="simple"><license-p>This dataset is made available under the Open Database License (http://opendatacommons.org/licenses/odbl/1.0/). The Open Database License (ODbL) is a license agreement intended to allow users to freely share, modify, and use this Dataset while maintaining this same freedom for others, provided that the original source and author(s) are credited.</license-p></license></permissions><attrib specific-use="authors">Mollie-Rosae Slater-Baker, Erinn P. Fagan-Jeffries, Katherine J. Oestmann, Olivia G. Portmann</attrib></supplementary-material></tp:treatment-sec><ref-list><ref id="B39"><mixed-citation xmlns:xlink="http://www.w3.org/1999/xlink" xlink:type="simple"><person-group><name name-style="western"><surname>Nixon</surname><given-names>GEJ</given-names></name></person-group> (<year>1965</year>) A reclassification of the tribe <tp:taxon-name><tp:taxon-name-part taxon-name-part-type="tribe">Microgasterini</tp:taxon-name-part></tp:taxon-name> (<tp:taxon-name><tp:taxon-name-part taxon-name-part-type="order">Hymenoptera</tp:taxon-name-part></tp:taxon-name>: <tp:taxon-name><tp:taxon-name-part taxon-name-part-type="family">Braconidae</tp:taxon-name-part></tp:taxon-name>). Bulletin of the British Museum (Natural History) Entomology Supp. 2 2: 1–284. <ext-link xlink:href="10.5962/p.144036" ext-link-type="doi" xlink:type="simple">https://doi.org/10.5962/p.144036</ext-link></mixed-citation></ref></ref-list></tp:taxon-treatment>
