# Supplementary material for: ﻿DNA barcoding, integrative taxonomy, citizen science, and Bush Blitz surveys combine to reveal 34 new species of Apanteles (Hymenoptera, Braconidae, Microgastrinae) in Australia
Source: Zookeys. 2025 Feb 11;1227:1–128. doi: 10.3897/zookeys.1227.130467 (PMC11836623; doi:10.3897/zookeys.1227.130467)
Supplement: XML Treatment for Apanteles ethanbeaveri [file zookeys.1227.130467-treatment19.xml]

<!DOCTYPE tp:taxon-treatment
  PUBLIC "-//TaxonX//DTD Taxonomic Treatment Publishing DTD v0 20100105//EN" "tax-treatment-NSO.dtd">
<tp:taxon-treatment xmlns:tp="http://www.plazi.org/taxpub"><tp:treatment-meta><kwd-group><label>Taxon classification</label><kwd>
                  <named-content content-type="kingdom">Animalia</named-content>
                </kwd><kwd>
                  <named-content content-type="order">Hymenoptera</named-content>
                </kwd><kwd>
                  <named-content content-type="family">Braconidae</named-content>
                </kwd></kwd-group><mixed-citation publication-type="journal"><person-group><name><surname>Slater-Baker</surname><given-names>Mollie-Rosae</given-names></name><name><surname>Fagan-Jeffries</surname><given-names>Erinn P.</given-names></name><name><surname>Oestmann</surname><given-names>Katherine J.</given-names></name><name><surname>Portmann</surname><given-names>Olivia G.</given-names></name><name><surname>Bament</surname><given-names>Tiahni M.</given-names></name><name><surname>Howe</surname><given-names>Andy G.</given-names></name><name><surname>Guzik</surname><given-names>Michelle T.</given-names></name><name><surname>Bradford</surname><given-names>Tessa M.</given-names></name><name><surname>McClelland</surname><given-names>Alana R.</given-names></name><name><surname>Woodward</surname><given-names>Alice</given-names></name><name><surname>Clarke</surname><given-names>Sylvia</given-names></name><name><surname>Ducker</surname><given-names>Nathan</given-names></name><name><surname>Fernández-Triana</surname><given-names>José</given-names></name></person-group><article-title>﻿DNA barcoding, integrative taxonomy, citizen science, and Bush Blitz surveys combine to reveal 34 new species of <italic><tp:taxon-name><tp:taxon-name-part taxon-name-part-type="genus" reg="Apanteles">Apanteles</tp:taxon-name-part></tp:taxon-name></italic> (<tp:taxon-name><tp:taxon-name-part taxon-name-part-type="order">Hymenoptera</tp:taxon-name-part></tp:taxon-name>, <tp:taxon-name><tp:taxon-name-part taxon-name-part-type="family">Braconidae</tp:taxon-name-part></tp:taxon-name>, <tp:taxon-name><tp:taxon-name-part taxon-name-part-type="subfamily">Microgastrinae</tp:taxon-name-part></tp:taxon-name>) in Australia</article-title><source>Zookeys</source><day>11</day><month>02</month><year>2025</year><volume>1227</volume><fpage>1</fpage><lpage>128</lpage><pub-id pub-id-type="doi">10.3897/zookeys.1227.130467</pub-id></mixed-citation></tp:treatment-meta><tp:nomenclature><label>﻿﻿</label><tp:taxon-name>
                <object-id xmlns:xlink="http://www.w3.org/1999/xlink" content-type="arpha" xlink:type="simple">8852936B-D588-5229-B438-EF183C503946</object-id>
                <tp:taxon-name-part taxon-name-part-type="genus" reg="Apanteles">Apanteles</tp:taxon-name-part>
                <tp:taxon-name-part taxon-name-part-type="species" reg="ethanbeaveri">ethanbeaveri</tp:taxon-name-part>
                <object-id xmlns:xlink="http://www.w3.org/1999/xlink" content-type="zoobank" xlink:type="simple">https://zoobank.org/7C70625F-B5AF-40C4-9B70-61CF7C6DC1D2</object-id>
              </tp:taxon-name><tp:taxon-authority>Slater-Baker, Fagan-Jeffries, Fernández-Triana, Portmann &amp; Oestmann</tp:taxon-authority><tp:taxon-status xmlns:xlink="http://www.w3.org/1999/xlink" xlink:type="simple">sp. nov.</tp:taxon-status><xref ref-type="fig" rid="F4">Fig. 4C</xref><xref ref-type="fig" rid="F33">(distribution), Fig. 33 (holotype)</xref></tp:nomenclature><tp:treatment-sec sec-type="type material" id="SECID0EECBM"><title>Type material.</title><p><bold><italic>Holotype</italic>.</bold> Australia • ♀; <abbrev xmlns:xlink="http://www.w3.org/1999/xlink" xlink:title="Queensland" id="ABBRID0EPCBM" xlink:type="simple">QLD</abbrev>, Specimen Hill, Herberton; <named-content xmlns:xlink="http://www.w3.org/1999/xlink" content-type="dwc:verbatimCoordinates" xlink:type="simple"><named-content content-type="geo-json" specific-use="{&#34;type&#34;:&#34;Point&#34;,&#34;coordinates&#34;:[145.372000,-17.382300]}" id="NCID0EWCBM" xlink:type="simple">-17.3823, 145.372</named-content></named-content>; 08 Mar. 2021; E.P. Beaver, M.F. Braby leg.; Reared from Instar IV larva of <italic><tp:taxon-name><tp:taxon-name-part taxon-name-part-type="genus" reg="Jalmenus">Jalmenus</tp:taxon-name-part><tp:taxon-name-part taxon-name-part-type="species" reg="pseudictinus">pseudictinus</tp:taxon-name-part></tp:taxon-name></italic> (<tp:taxon-name><tp:taxon-name-part taxon-name-part-type="order">Lepidoptera</tp:taxon-name-part></tp:taxon-name>: <tp:taxon-name><tp:taxon-name-part taxon-name-part-type="family">Lycaenidae</tp:taxon-name-part></tp:taxon-name>) collected 04 March 2021 on <italic><tp:taxon-name><tp:taxon-name-part taxon-name-part-type="genus" reg="Acacia">Acacia</tp:taxon-name-part><tp:taxon-name-part taxon-name-part-type="species" reg="flavescens">flavescens</tp:taxon-name-part></tp:taxon-name></italic>; wasp pupa next to dead larva. Adult wasp eclosed 08 March 2021; <abbrev xmlns:xlink="http://www.w3.org/1999/xlink" xlink:title="Barcode of Life Database" id="ABBRID0E2DBM" xlink:type="simple">BOLD</abbrev> Process ID: <ext-link xmlns:xlink="http://www.w3.org/1999/xlink" xlink:href="https://portal.boldsystems.org/record/AUMIC730-23" ext-link-type="uri" xlink:type="simple">AUMIC730-23</ext-link>; <named-content xmlns:xlink="http://www.w3.org/1999/xlink" content-type="dwc:institutional_code" xlink:title="Queensland Museum, Brisbane, Australia" xlink:href="http://grbio.org/institution/queensland-museum-brisbane" xlink:type="simple">QM</named-content>: T261210. <bold><italic>Paratypes</italic>.</bold> Australia • ♀; <abbrev xmlns:xlink="http://www.w3.org/1999/xlink" xlink:title="Australian Capital Territory" id="ABBRID0EQEBM" xlink:type="simple">ACT</abbrev>, Lyneham Ridge; <named-content xmlns:xlink="http://www.w3.org/1999/xlink" content-type="dwc:verbatimCoordinates" xlink:type="simple"><named-content content-type="geo-json" specific-use="{&#34;type&#34;:&#34;Point&#34;,&#34;coordinates&#34;:[149.116000,-35.238600]}" id="NCID0EXEBM" xlink:type="simple">-35.2386, 149.116</named-content></named-content>; 11 Feb. 2017; M. F. Braby leg.; Reared from larva of <italic><tp:taxon-name><tp:taxon-name-part taxon-name-part-type="genus" reg="Jalmenus">Jalmenus</tp:taxon-name-part><tp:taxon-name-part taxon-name-part-type="species" reg="ictinus">ictinus</tp:taxon-name-part></tp:taxon-name></italic> (Lep: <tp:taxon-name><tp:taxon-name-part taxon-name-part-type="family">Lycaenidae</tp:taxon-name-part></tp:taxon-name>); <abbrev xmlns:xlink="http://www.w3.org/1999/xlink" xlink:title="Barcode of Life Database" id="ABBRID0EMFBM" xlink:type="simple">BOLD</abbrev> Process ID: <ext-link xmlns:xlink="http://www.w3.org/1999/xlink" xlink:href="https://portal.boldsystems.org/record/AUMIC492-18" ext-link-type="uri" xlink:type="simple">AUMIC492-18</ext-link>; <named-content xmlns:xlink="http://www.w3.org/1999/xlink" content-type="dwc:institutional_code" xlink:title="Queensland Museum, Brisbane, Australia" xlink:href="http://grbio.org/institution/queensland-museum-brisbane" xlink:type="simple">QM</named-content>: T261211. • ♂; <abbrev xmlns:xlink="http://www.w3.org/1999/xlink" xlink:title="New South Wales" id="ABBRID0E4FBM" xlink:type="simple">NSW</abbrev>, Pilliga East SCA; <named-content xmlns:xlink="http://www.w3.org/1999/xlink" content-type="dwc:verbatimCoordinates" xlink:type="simple"><named-content content-type="geo-json" specific-use="{&#34;type&#34;:&#34;Point&#34;,&#34;coordinates&#34;:[149.489000,-30.791800]}" id="NCID0EEGBM" xlink:type="simple">-30.7918, 149.489</named-content></named-content>; 22 Jun. 2021; E.P. Beaver, M.F. Braby leg.; Reared from larva <italic><tp:taxon-name><tp:taxon-name-part taxon-name-part-type="genus" reg="Ogyris">Ogyris</tp:taxon-name-part><tp:taxon-name-part taxon-name-part-type="species" reg="lanthis">lanthis</tp:taxon-name-part></tp:taxon-name></italic> (Lep: <tp:taxon-name><tp:taxon-name-part taxon-name-part-type="family">Lycaenidae</tp:taxon-name-part></tp:taxon-name>); <abbrev xmlns:xlink="http://www.w3.org/1999/xlink" xlink:title="Barcode of Life Database" id="ABBRID0EZGBM" xlink:type="simple">BOLD</abbrev> Process ID: <ext-link xmlns:xlink="http://www.w3.org/1999/xlink" xlink:href="https://portal.boldsystems.org/record/AUMIC731-23" ext-link-type="uri" xlink:type="simple">AUMIC731-23</ext-link>; <named-content xmlns:xlink="http://www.w3.org/1999/xlink" content-type="dwc:institutional_code" xlink:title="Queensland Museum, Brisbane, Australia" xlink:href="http://grbio.org/institution/queensland-museum-brisbane" xlink:type="simple">QM</named-content>: T261212.</p></tp:treatment-sec><tp:treatment-sec sec-type="description" id="SECID0EKHBM"><title>Diagnostic description.</title><p><bold><italic>Size</italic></bold>: Total body length: 3.6 mm; fore wing length: 2.9 mm. <bold><italic>Head</italic></bold>: anterior scape colour similar or only very slightly paler than head colour; <abbrev xmlns:xlink="http://www.w3.org/1999/xlink" xlink:title="2nd flagellomere" id="ABBRID0EYHBM" xlink:type="simple">F2</abbrev><abbrev xmlns:xlink="http://www.w3.org/1999/xlink" xlink:title="length measurement divided by width measurement" id="ABBRID0E3HBM" xlink:type="simple">L/W</abbrev> ratio: 2.1; <abbrev xmlns:xlink="http://www.w3.org/1999/xlink" xlink:title="14th flagellomere" id="ABBRID0EAIBM" xlink:type="simple">F14</abbrev><abbrev xmlns:xlink="http://www.w3.org/1999/xlink" xlink:title="length measurement divided by width measurement" id="ABBRID0EEIBM" xlink:type="simple">L/W</abbrev> ratio: 1.2. <bold><italic>Mesosoma</italic></bold>: scutoscutellar sulcus with ten pits; mesoscutellar disc with punctures in outer regions, centre smooth; propodeal areola complete, or mostly so; propodeum mostly smooth posteriorly, mostly rugose anteriorly; coxae colour (pro, meso, meta): dark all; metafemur colour mostly dark. <bold><italic>Wings</italic></bold>: centre of pterostigma pigmented to same degree as the outer edges; fore wing r vein length/2RS vein length ratio: 2.1. <bold><italic>Metasoma</italic></bold>: <abbrev xmlns:xlink="http://www.w3.org/1999/xlink" xlink:title="first mediotergite" id="ABBRID0ERIBM" xlink:type="simple">T1</abbrev> shape mostly parallel, <abbrev xmlns:xlink="http://www.w3.org/1999/xlink" xlink:title="first mediotergite" id="ABBRID0EVIBM" xlink:type="simple">T1</abbrev> medial length/anterior width between 1–2 × longer than wide; <abbrev xmlns:xlink="http://www.w3.org/1999/xlink" xlink:title="first mediotergite" id="ABBRID0EZIBM" xlink:type="simple">T1</abbrev> mostly rugose; <abbrev xmlns:xlink="http://www.w3.org/1999/xlink" xlink:title="second mediotergite" id="ABBRID0E4IBM" xlink:type="simple">T2</abbrev> with fine sculpture; ovipositor sheath length/metatibia length ratio: 0.3.</p><fig id="F33" position="float" orientation="portrait"><object-id xmlns:xlink="http://www.w3.org/1999/xlink" content-type="doi" xlink:type="simple">10.3897/zookeys.1227.130467.figure33</object-id><object-id xmlns:xlink="http://www.w3.org/1999/xlink" content-type="arpha" xlink:type="simple">CAE8C88E-71C9-55C0-8449-DE0A464B5B50</object-id><label>Figure 33.</label><caption><p><italic><tp:taxon-name><tp:taxon-name-part taxon-name-part-type="genus" reg="Apanteles">Apanteles</tp:taxon-name-part><tp:taxon-name-part taxon-name-part-type="species" reg="ethanbeaveri">ethanbeaveri</tp:taxon-name-part></tp:taxon-name></italic> (holotype <ext-link xmlns:xlink="http://www.w3.org/1999/xlink" xlink:href="https://portal.boldsystems.org/record/AUMIC730-23" ext-link-type="uri" xlink:type="simple">AUMIC730-23</ext-link>) <bold>A</bold> lateral habitus <bold>B</bold> dorsal head <bold>C</bold> anterior head <bold>D</bold> propodeum and <abbrev xmlns:xlink="http://www.w3.org/1999/xlink" xlink:title="first mediotergite" id="ABBRID0EBKBM" xlink:type="simple">T1</abbrev>–3 <bold>E</bold> lateral habitus and wings.</p></caption><graphic xmlns:xlink="http://www.w3.org/1999/xlink" xlink:href="zookeys-1227-001_article-130467__-g033.jpg" position="float" orientation="portrait" xlink:type="simple" id="oo_1247754.jpg"><uri content-type="original_file" xlink:type="simple">https://binary.pensoft.net/fig/1247754</uri></graphic></fig><p><italic><tp:taxon-name><tp:taxon-name-part taxon-name-part-type="genus" reg="Apanteles">Apanteles</tp:taxon-name-part><tp:taxon-name-part taxon-name-part-type="species" reg="ethanbeaveri">ethanbeaveri</tp:taxon-name-part></tp:taxon-name></italic> can be separated from most other species of <italic><tp:taxon-name><tp:taxon-name-part taxon-name-part-type="genus" reg="Apanteles">Apanteles</tp:taxon-name-part></tp:taxon-name></italic> in Australia that have a dark metacoxa and metafemur, the pterostigma without a pale centre, and the ovipositor sheath length &lt; 0.5 × the metatibia length, by <abbrev xmlns:xlink="http://www.w3.org/1999/xlink" xlink:title="first mediotergite" id="ABBRID0EALBM" xlink:type="simple">T1</abbrev> parallel sided; the median length of propodeum 1.2 × the maximum width of areola. <italic><tp:taxon-name><tp:taxon-name-part taxon-name-part-type="genus" reg="Apanteles">Apanteles</tp:taxon-name-part><tp:taxon-name-part taxon-name-part-type="species" reg="ethanbeaveri">ethanbeaveri</tp:taxon-name-part></tp:taxon-name></italic> can be separated from <italic><tp:taxon-name><tp:taxon-name-part taxon-name-part-type="genus" reg="Apanteles">A.</tp:taxon-name-part><tp:taxon-name-part taxon-name-part-type="species" reg="ligdus">ligdus</tp:taxon-name-part></tp:taxon-name></italic> by the scutoscutellar sulcus wider and with much larger pits, <abbrev xmlns:xlink="http://www.w3.org/1999/xlink" xlink:title="second mediotergite" id="ABBRID0E1LBM" xlink:type="simple">T2</abbrev> comparatively less transverse, and <abbrev xmlns:xlink="http://www.w3.org/1999/xlink" xlink:title="second mediotergite" id="ABBRID0E5LBM" xlink:type="simple">T2</abbrev> with posterior margin clearly curved.</p></tp:treatment-sec><tp:treatment-sec sec-type="etymology" id="SECID0ECMBM"><title>Etymology.</title><p>This species is named for lepidopterist Ethan Beaver who reared two of the specimens and passed them on to EPFJ. Parasitoid wasp researchers owe much to lepidopterists who keep their parasitoid specimens and generously share their host data.</p></tp:treatment-sec><tp:treatment-sec sec-type="distribution" id="SECID0EHMBM"><title>Distribution.</title><p><italic><tp:taxon-name><tp:taxon-name-part taxon-name-part-type="genus" reg="Apanteles">Apanteles</tp:taxon-name-part><tp:taxon-name-part taxon-name-part-type="species" reg="ethanbeaveri">ethanbeaveri</tp:taxon-name-part></tp:taxon-name></italic> is known from three collection localities in eastern Australia, each from a different but closely related host species.</p></tp:treatment-sec><tp:treatment-sec sec-type="Molecular information" id="SECID0EYMBM"><title>Molecular information.</title><p><italic><tp:taxon-name><tp:taxon-name-part taxon-name-part-type="genus" reg="Apanteles">Apanteles</tp:taxon-name-part><tp:taxon-name-part taxon-name-part-type="species" reg="ethanbeaveri">ethanbeaveri</tp:taxon-name-part></tp:taxon-name></italic> contains sequences currently in BIN <ext-link xmlns:xlink="http://www.w3.org/1999/xlink" xlink:href="https://portal.boldsystems.org/bin/BOLD:ADL4962" ext-link-type="uri" xlink:type="simple">BOLD:ADL4962</ext-link>. The <abbrev xmlns:xlink="http://www.w3.org/1999/xlink" xlink:title="cytochrome c oxidase subunit I" id="ABBRID0EONBM" xlink:type="simple">COI</abbrev> sequences are at least 2.4% divergent from any of the other species treated here, or any available sequence on <abbrev xmlns:xlink="http://www.w3.org/1999/xlink" xlink:title="Barcode of Life Database" id="ABBRID0ESNBM" xlink:type="simple">BOLD</abbrev>. The <italic><abbrev xmlns:xlink="http://www.w3.org/1999/xlink" xlink:title="Wingless" id="ABBRID0EXNBM" xlink:type="simple">wg</abbrev></italic> sequence of the holotype is ≥ 1 bp different to <italic><tp:taxon-name><tp:taxon-name-part taxon-name-part-type="genus" reg="Apanteles">A.</tp:taxon-name-part><tp:taxon-name-part taxon-name-part-type="species" reg="ligdus">ligdus</tp:taxon-name-part></tp:taxon-name></italic>, and ≥ 11 bp different to any other species. The molecular delimitation of this species relative to <italic><tp:taxon-name><tp:taxon-name-part taxon-name-part-type="genus" reg="Apanteles">A.</tp:taxon-name-part><tp:taxon-name-part taxon-name-part-type="species" reg="ligdus">ligdus</tp:taxon-name-part></tp:taxon-name></italic> is poorly resolved: BINs, a 2% threshold, and the <italic><abbrev xmlns:xlink="http://www.w3.org/1999/xlink" xlink:title="Wingless" id="ABBRID0ESOBM" xlink:type="simple">wg</abbrev></italic> haplotypes split the two species, <abbrev xmlns:xlink="http://www.w3.org/1999/xlink" xlink:title="cytochrome c oxidase subunit I" id="ABBRID0EWOBM" xlink:type="simple">COI</abbrev><abbrev xmlns:xlink="http://www.w3.org/1999/xlink" xlink:title="Assemble Species by Automatic Partitioning" id="ABBRID0E1OBM" xlink:type="simple">ASAP</abbrev> and <italic><abbrev xmlns:xlink="http://www.w3.org/1999/xlink" xlink:title="Wingless" id="ABBRID0E6OBM" xlink:type="simple">wg</abbrev></italic><abbrev xmlns:xlink="http://www.w3.org/1999/xlink" xlink:title="Assemble Species by Automatic Partitioning" id="ABBRID0EDPBM" xlink:type="simple">ASAP</abbrev> and <abbrev xmlns:xlink="http://www.w3.org/1999/xlink" xlink:title="Poisson Tree Process" id="ABBRID0EHPBM" xlink:type="simple">PTP</abbrev> grouped the two species, whilst <abbrev xmlns:xlink="http://www.w3.org/1999/xlink" xlink:title="cytochrome c oxidase subunit I" id="ABBRID0ELPBM" xlink:type="simple">COI</abbrev><abbrev xmlns:xlink="http://www.w3.org/1999/xlink" xlink:title="Poisson Tree Process" id="ABBRID0EPPBM" xlink:type="simple">PTP</abbrev> split the two species and also split the <abbrev xmlns:xlink="http://www.w3.org/1999/xlink" xlink:title="Australian Capital Territory" id="ABBRID0ETPBM" xlink:type="simple">ACT</abbrev> paratype (<ext-link xmlns:xlink="http://www.w3.org/1999/xlink" xlink:href="https://portal.boldsystems.org/record/AUMIC492-18" ext-link-type="uri" xlink:type="simple">AUMIC492-18</ext-link>) from the other two specimens.</p></tp:treatment-sec><tp:treatment-sec sec-type="remarks" id="SECID0E3PBM"><title>Remarks.</title><p>The collectors who reared the type series are professional lepidopterists, and therefore the host records of this species should be treated with reasonable confidence. The species is closely related to <italic><tp:taxon-name><tp:taxon-name-part taxon-name-part-type="genus" reg="Apanteles">A.</tp:taxon-name-part><tp:taxon-name-part taxon-name-part-type="species" reg="ligdus">ligdus</tp:taxon-name-part></tp:taxon-name></italic> and may potentially be conspecific. We feel the available evidence at present supports them being distinct species (multiple subtle morphological differences, 2.7% <abbrev xmlns:xlink="http://www.w3.org/1999/xlink" xlink:title="cytochrome c oxidase subunit I" id="ABBRID0ENQBM" xlink:type="simple">COI</abbrev> divergence, <italic><abbrev xmlns:xlink="http://www.w3.org/1999/xlink" xlink:title="Wingless" id="ABBRID0ESQBM" xlink:type="simple">wg</abbrev></italic> barcodes 1 bp different, non-overlapping host species) but a larger sample size and further study may change this species hypothesis.</p></tp:treatment-sec><tp:treatment-sec><!--Section generated to contain objects referenced in tp:taxon-treatment.--><fig id="F4" position="float" orientation="portrait"><object-id xmlns:xlink="http://www.w3.org/1999/xlink" content-type="doi" xlink:type="simple">10.3897/zookeys.1227.130467.figure4</object-id><object-id xmlns:xlink="http://www.w3.org/1999/xlink" content-type="arpha" xlink:type="simple">BAD4214C-8D2C-5D2D-A3B4-547A2C8B4ED4</object-id><label>Figure 4.</label><caption><p>Known distribution of the <italic><tp:taxon-name><tp:taxon-name-part taxon-name-part-type="genus" reg="Apanteles">Apanteles</tp:taxon-name-part></tp:taxon-name></italic> species in Australia <bold>A</bold><italic><tp:taxon-name><tp:taxon-name-part taxon-name-part-type="genus" reg="Apanteles">A.</tp:taxon-name-part><tp:taxon-name-part taxon-name-part-type="species" reg="adustus">adustus</tp:taxon-name-part></tp:taxon-name></italic>, <italic><tp:taxon-name><tp:taxon-name-part taxon-name-part-type="genus" reg="Apanteles">A.</tp:taxon-name-part><tp:taxon-name-part taxon-name-part-type="species" reg="aeternus">aeternus</tp:taxon-name-part></tp:taxon-name></italic>, <italic><tp:taxon-name><tp:taxon-name-part taxon-name-part-type="genus" reg="Apanteles">A.</tp:taxon-name-part><tp:taxon-name-part taxon-name-part-type="species" reg="allapsus">allapsus</tp:taxon-name-part></tp:taxon-name></italic>, <italic><tp:taxon-name><tp:taxon-name-part taxon-name-part-type="genus" reg="Apanteles">A.</tp:taxon-name-part><tp:taxon-name-part taxon-name-part-type="species" reg="amicalis">amicalis</tp:taxon-name-part></tp:taxon-name></italic>, <italic><tp:taxon-name><tp:taxon-name-part taxon-name-part-type="genus" reg="Apanteles">A.</tp:taxon-name-part><tp:taxon-name-part taxon-name-part-type="species" reg="apricus">apricus</tp:taxon-name-part></tp:taxon-name></italic><bold>B</bold><italic><tp:taxon-name><tp:taxon-name-part taxon-name-part-type="genus" reg="Apanteles">A.</tp:taxon-name-part><tp:taxon-name-part taxon-name-part-type="species" reg="alatomicans">alatomicans</tp:taxon-name-part></tp:taxon-name></italic>, <italic><tp:taxon-name><tp:taxon-name-part taxon-name-part-type="genus" reg="Apanteles">A.</tp:taxon-name-part><tp:taxon-name-part taxon-name-part-type="species" reg="apollo">apollo</tp:taxon-name-part></tp:taxon-name></italic>, <italic><tp:taxon-name><tp:taxon-name-part taxon-name-part-type="genus" reg="Apanteles">A.</tp:taxon-name-part><tp:taxon-name-part taxon-name-part-type="species" reg="aurantius">aurantius</tp:taxon-name-part></tp:taxon-name></italic>, <italic><tp:taxon-name><tp:taxon-name-part taxon-name-part-type="genus" reg="Apanteles">A.</tp:taxon-name-part><tp:taxon-name-part taxon-name-part-type="species" reg="auroralis">auroralis</tp:taxon-name-part></tp:taxon-name></italic>, <italic><tp:taxon-name><tp:taxon-name-part taxon-name-part-type="genus" reg="Apanteles">A.</tp:taxon-name-part><tp:taxon-name-part taxon-name-part-type="species" reg="banrock">banrock</tp:taxon-name-part></tp:taxon-name></italic><bold>C</bold><italic><tp:taxon-name><tp:taxon-name-part taxon-name-part-type="genus" reg="Apanteles">A.</tp:taxon-name-part><tp:taxon-name-part taxon-name-part-type="species" reg="artemis">artemis</tp:taxon-name-part></tp:taxon-name></italic>, <italic><tp:taxon-name><tp:taxon-name-part taxon-name-part-type="genus" reg="Apanteles">A.</tp:taxon-name-part><tp:taxon-name-part taxon-name-part-type="species" reg="breviflagellarius">breviflagellarius</tp:taxon-name-part></tp:taxon-name></italic>, <italic><tp:taxon-name><tp:taxon-name-part taxon-name-part-type="genus" reg="Apanteles">A.</tp:taxon-name-part><tp:taxon-name-part taxon-name-part-type="species" reg="brockhedgesi">brockhedgesi</tp:taxon-name-part></tp:taxon-name></italic>, <italic><tp:taxon-name><tp:taxon-name-part taxon-name-part-type="genus" reg="Apanteles">A.</tp:taxon-name-part><tp:taxon-name-part taxon-name-part-type="species" reg="ethanbeaveri">ethanbeaveri</tp:taxon-name-part></tp:taxon-name></italic>, <italic><tp:taxon-name><tp:taxon-name-part taxon-name-part-type="genus" reg="Apanteles">A.</tp:taxon-name-part><tp:taxon-name-part taxon-name-part-type="species" reg="fenestrinus">fenestrinus</tp:taxon-name-part></tp:taxon-name></italic>, <italic><tp:taxon-name><tp:taxon-name-part taxon-name-part-type="genus" reg="Apanteles">A.</tp:taxon-name-part><tp:taxon-name-part taxon-name-part-type="species" reg="ferripulvis">ferripulvis</tp:taxon-name-part></tp:taxon-name></italic>, <italic><tp:taxon-name><tp:taxon-name-part taxon-name-part-type="genus" reg="Apanteles">A.</tp:taxon-name-part><tp:taxon-name-part taxon-name-part-type="species" reg="hades">hades</tp:taxon-name-part></tp:taxon-name></italic>, and <italic><tp:taxon-name><tp:taxon-name-part taxon-name-part-type="genus" reg="Apanteles">A.</tp:taxon-name-part><tp:taxon-name-part taxon-name-part-type="species" reg="insulanus">insulanus</tp:taxon-name-part></tp:taxon-name></italic>. Maps include examined material and public DNA barcode records, see Suppl. material <xref ref-type="supplementary-material" rid="S3">3</xref> for full details.</p></caption><graphic xmlns:xlink="http://www.w3.org/1999/xlink" xlink:href="zookeys-1227-001_article-130467__-g004.jpg" position="float" orientation="portrait" xlink:type="simple" id="oo_1247725.jpg"><uri content-type="original_file" xlink:type="simple">https://binary.pensoft.net/fig/1247725</uri></graphic></fig><supplementary-material xmlns:xlink="http://www.w3.org/1999/xlink" id="S3" position="float" orientation="portrait" xlink:type="simple"><object-id content-type="doi" xlink:type="simple">10.3897/zookeys.1227.130467.suppl3</object-id><object-id content-type="arpha" xlink:type="simple">30CC7336-3551-578B-B175-0F178D895698</object-id><label>Supplementary material 3</label><caption><p>Morphological characters</p></caption><statement content-type="dataType"><label>Data type</label><p>xlsx</p></statement><statement content-type="notes"><label>Explanation note</label><p>table of morphological character coding.</p></statement><media xlink:href="zookeys-1227-001_article-130467__-s003.xlsx" mimetype="application" mime-subtype="vnd.openxmlformats-officedocument.spreadsheetml.sheet" position="float" orientation="portrait" xlink:type="simple" id="oo_1247783.xlsx"><uri content-type="original_file" xlink:type="simple">https://binary.pensoft.net/file/1247783</uri></media><permissions><license xlink:type="simple"><license-p>This dataset is made available under the Open Database License (http://opendatacommons.org/licenses/odbl/1.0/). The Open Database License (ODbL) is a license agreement intended to allow users to freely share, modify, and use this Dataset while maintaining this same freedom for others, provided that the original source and author(s) are credited.</license-p></license></permissions><attrib specific-use="authors">Mollie-Rosae Slater-Baker, Erinn P. Fagan-Jeffries, Katherine J. Oestmann, Olivia G. Portmann</attrib></supplementary-material></tp:treatment-sec></tp:taxon-treatment>
