# Supplementary material for: ﻿DNA barcoding, integrative taxonomy, citizen science, and Bush Blitz surveys combine to reveal 34 new species of Apanteles (Hymenoptera, Braconidae, Microgastrinae) in Australia
Source: Zookeys. 2025 Feb 11;1227:1–128. doi: 10.3897/zookeys.1227.130467 (PMC11836623; doi:10.3897/zookeys.1227.130467)
Supplement: XML Treatment for Apanteles fenestrinus [file zookeys.1227.130467-treatment20.xml]

<!DOCTYPE tp:taxon-treatment
  PUBLIC "-//TaxonX//DTD Taxonomic Treatment Publishing DTD v0 20100105//EN" "tax-treatment-NSO.dtd">
<tp:taxon-treatment xmlns:tp="http://www.plazi.org/taxpub"><tp:treatment-meta><kwd-group><label>Taxon classification</label><kwd>
                  <named-content content-type="kingdom">Animalia</named-content>
                </kwd><kwd>
                  <named-content content-type="order">Hymenoptera</named-content>
                </kwd><kwd>
                  <named-content content-type="family">Braconidae</named-content>
                </kwd></kwd-group><mixed-citation publication-type="journal"><person-group><name><surname>Slater-Baker</surname><given-names>Mollie-Rosae</given-names></name><name><surname>Fagan-Jeffries</surname><given-names>Erinn P.</given-names></name><name><surname>Oestmann</surname><given-names>Katherine J.</given-names></name><name><surname>Portmann</surname><given-names>Olivia G.</given-names></name><name><surname>Bament</surname><given-names>Tiahni M.</given-names></name><name><surname>Howe</surname><given-names>Andy G.</given-names></name><name><surname>Guzik</surname><given-names>Michelle T.</given-names></name><name><surname>Bradford</surname><given-names>Tessa M.</given-names></name><name><surname>McClelland</surname><given-names>Alana R.</given-names></name><name><surname>Woodward</surname><given-names>Alice</given-names></name><name><surname>Clarke</surname><given-names>Sylvia</given-names></name><name><surname>Ducker</surname><given-names>Nathan</given-names></name><name><surname>Fernández-Triana</surname><given-names>José</given-names></name></person-group><article-title>﻿DNA barcoding, integrative taxonomy, citizen science, and Bush Blitz surveys combine to reveal 34 new species of <italic><tp:taxon-name><tp:taxon-name-part taxon-name-part-type="genus" reg="Apanteles">Apanteles</tp:taxon-name-part></tp:taxon-name></italic> (<tp:taxon-name><tp:taxon-name-part taxon-name-part-type="order">Hymenoptera</tp:taxon-name-part></tp:taxon-name>, <tp:taxon-name><tp:taxon-name-part taxon-name-part-type="family">Braconidae</tp:taxon-name-part></tp:taxon-name>, <tp:taxon-name><tp:taxon-name-part taxon-name-part-type="subfamily">Microgastrinae</tp:taxon-name-part></tp:taxon-name>) in Australia</article-title><source>Zookeys</source><day>11</day><month>02</month><year>2025</year><volume>1227</volume><fpage>1</fpage><lpage>128</lpage><pub-id pub-id-type="doi">10.3897/zookeys.1227.130467</pub-id></mixed-citation></tp:treatment-meta><tp:nomenclature><label>﻿﻿</label><tp:taxon-name>
                <object-id xmlns:xlink="http://www.w3.org/1999/xlink" content-type="arpha" xlink:type="simple">A0F2AC18-E889-57FC-B6C6-1E1FD589E6EF</object-id>
                <tp:taxon-name-part taxon-name-part-type="genus" reg="Apanteles">Apanteles</tp:taxon-name-part>
                <tp:taxon-name-part taxon-name-part-type="species" reg="fenestrinus">fenestrinus</tp:taxon-name-part>
                <object-id xmlns:xlink="http://www.w3.org/1999/xlink" content-type="zoobank" xlink:type="simple">https://zoobank.org/74C3BF3F-3B2C-4C47-B27F-2A41F62EC3F9</object-id>
              </tp:taxon-name><tp:taxon-authority>Slater-Baker, Fagan-Jeffries, Fernández-Triana, Portmann &amp; Oestmann</tp:taxon-authority><tp:taxon-status xmlns:xlink="http://www.w3.org/1999/xlink" xlink:type="simple">sp. nov.</tp:taxon-status><xref ref-type="fig" rid="F4">Fig. 4C</xref><xref ref-type="fig" rid="F34">(distribution), Fig. 34 (holotype)</xref></tp:nomenclature><tp:treatment-sec sec-type="type material" id="SECID0EJSBM"><title>Type material.</title><p><bold><italic>Holotype</italic>.</bold> Australia • ♀; <abbrev xmlns:xlink="http://www.w3.org/1999/xlink" xlink:title="Western Australia" id="ABBRID0EUSBM" xlink:type="simple">WA</abbrev>, Western Pilbara Hamersley station, Railway Rd. just past Cooks Bore turnoff, Ridge paddock, UWA exclusion site; <named-content xmlns:xlink="http://www.w3.org/1999/xlink" content-type="dwc:verbatimCoordinates" xlink:type="simple"><named-content content-type="geo-json" specific-use="{&#34;type&#34;:&#34;Point&#34;,&#34;coordinates&#34;:[117.695000,-22.301700]}" id="NCID0E2SBM" xlink:type="simple">-22.3017, 117.695</named-content></named-content>; 28 Oct.–02 Nov. 2005; Conservation Volunteers Australia leg.; Malaise trap; <abbrev xmlns:xlink="http://www.w3.org/1999/xlink" xlink:title="Barcode of Life Database" id="ABBRID0EATBM" xlink:type="simple">BOLD</abbrev> Process ID: <ext-link xmlns:xlink="http://www.w3.org/1999/xlink" xlink:href="https://portal.boldsystems.org/record/AUMIC1310-24" ext-link-type="uri" xlink:type="simple">AUMIC1310-24</ext-link>; <abbrev xmlns:xlink="http://www.w3.org/1999/xlink" content-type="institution" xlink:title="Western Australian Museum, Perth, Australia" id="ABBRID0EJTBM" xlink:type="simple">WAM</abbrev>: 130559. <bold><italic>Paratypes</italic>.</bold> Australia • ♀; <abbrev xmlns:xlink="http://www.w3.org/1999/xlink" xlink:title="South Australia" id="ABBRID0ESTBM" xlink:type="simple">SA</abbrev>, Witjira NP, Purni Bore, 88k EbS Mt Dare Hotel.; <named-content xmlns:xlink="http://www.w3.org/1999/xlink" content-type="dwc:verbatimCoordinates" xlink:type="simple"><named-content content-type="geo-json" specific-use="{&#34;type&#34;:&#34;Point&#34;,&#34;coordinates&#34;:[136.085000,-26.284700]}" id="NCID0EZTBM" xlink:type="simple">-26.2847, 136.085</named-content></named-content>; 19–22 Mar. 2017; D. Yeates, A. Landford, Y. Su, X. Li, J. Lumbers &amp; M. Irwin leg.; Malaise trap; <abbrev xmlns:xlink="http://www.w3.org/1999/xlink" xlink:title="Barcode of Life Database" id="ABBRID0E5TBM" xlink:type="simple">BOLD</abbrev> Process ID: <ext-link xmlns:xlink="http://www.w3.org/1999/xlink" xlink:href="https://portal.boldsystems.org/record/AUMIC1151-24" ext-link-type="uri" xlink:type="simple">AUMIC1151-24</ext-link>; <named-content xmlns:xlink="http://www.w3.org/1999/xlink" content-type="dwc:institutional_code" xlink:title="Australian National Insect Collection, Canberra, Australia" xlink:href="http://grbio.org/institution/australian-national-insect-collection" xlink:type="simple">ANIC</named-content>: 32-085569. • ♀; as previous except: <abbrev xmlns:xlink="http://www.w3.org/1999/xlink" xlink:title="Barcode of Life Database" id="ABBRID0EPUBM" xlink:type="simple">BOLD</abbrev> Process ID: <ext-link xmlns:xlink="http://www.w3.org/1999/xlink" xlink:href="https://portal.boldsystems.org/record/AUMIC1154-24" ext-link-type="uri" xlink:type="simple">AUMIC1154-24</ext-link>; <named-content xmlns:xlink="http://www.w3.org/1999/xlink" content-type="dwc:institutional_code" xlink:title="Australian National Insect Collection, Canberra, Australia" xlink:href="http://grbio.org/institution/australian-national-insect-collection" xlink:type="simple">ANIC</named-content>: 32-085570. • ♀; <abbrev xmlns:xlink="http://www.w3.org/1999/xlink" xlink:title="Tasmania" id="ABBRID0EAVBM" xlink:type="simple">TAS</abbrev>, Southwest National Park, Hartz Mountain, Hartz Mountain Road.; <named-content xmlns:xlink="http://www.w3.org/1999/xlink" content-type="dwc:verbatimCoordinates" xlink:type="simple"><named-content content-type="geo-json" specific-use="{&#34;type&#34;:&#34;Point&#34;,&#34;coordinates&#34;:[146.796000,-43.184400]}" id="NCID0EHVBM" xlink:type="simple">-43.1844, 146.796</named-content></named-content>; 1–9 Feb. 2016; K. Moore leg.; Yellow Pans; Bush Blitz; <abbrev xmlns:xlink="http://www.w3.org/1999/xlink" xlink:title="Barcode of Life Database" id="ABBRID0EMVBM" xlink:type="simple">BOLD</abbrev> Process ID: <ext-link xmlns:xlink="http://www.w3.org/1999/xlink" xlink:href="https://portal.boldsystems.org/record/AUMIC1155-24" ext-link-type="uri" xlink:type="simple">AUMIC1155-24</ext-link>; <named-content xmlns:xlink="http://www.w3.org/1999/xlink" content-type="dwc:institutional_code" xlink:title="Tasmanian Museum and Art Gallery, Hobart, Australia" xlink:href="http://grbio.org/institution/tasmanian-museum-art-gallery" xlink:type="simple">TMAG</named-content>: F150418. • ♀; <abbrev xmlns:xlink="http://www.w3.org/1999/xlink" xlink:title="Western Australia" id="ABBRID0E4VBM" xlink:type="simple">WA</abbrev>, Western Pilbara, Hamersley station, Railway Rd. just past Cooks Bore turnoff, Ridge paddock, UWA exclusion site.; <named-content xmlns:xlink="http://www.w3.org/1999/xlink" content-type="dwc:verbatimCoordinates" xlink:type="simple"><named-content content-type="geo-json" specific-use="{&#34;type&#34;:&#34;Point&#34;,&#34;coordinates&#34;:[117.695000,-22.301700]}" id="NCID0EEWBM" xlink:type="simple">-22.3017, 117.695</named-content></named-content>; 8 Oct.–02 Nov. 2005; Conservation Volunteers Australia leg.; Malaise trap; <abbrev xmlns:xlink="http://www.w3.org/1999/xlink" xlink:title="Barcode of Life Database" id="ABBRID0EIWBM" xlink:type="simple">BOLD</abbrev> Process ID: <ext-link xmlns:xlink="http://www.w3.org/1999/xlink" xlink:href="https://portal.boldsystems.org/record/AUMIC1345-24" ext-link-type="uri" xlink:type="simple">AUMIC1345-24</ext-link>; <abbrev xmlns:xlink="http://www.w3.org/1999/xlink" content-type="institution" xlink:title="Western Australian Museum, Perth, Australia" id="ABBRID0ERWBM" xlink:type="simple">WAM</abbrev>: 130560.</p></tp:treatment-sec><tp:treatment-sec sec-type="description" id="SECID0EWWBM"><title>Diagnostic description.</title><p><bold><italic>Size</italic></bold>: Total body length: 2.0 mm; fore wing length: 2.2 mm. <bold><italic>Head</italic></bold>: anterior scape colour similar or only very slightly paler than head colour; <abbrev xmlns:xlink="http://www.w3.org/1999/xlink" xlink:title="2nd flagellomere" id="ABBRID0EEXBM" xlink:type="simple">F2</abbrev><abbrev xmlns:xlink="http://www.w3.org/1999/xlink" xlink:title="length measurement divided by width measurement" id="ABBRID0EIXBM" xlink:type="simple">L/W</abbrev> ratio: 2.8; <abbrev xmlns:xlink="http://www.w3.org/1999/xlink" xlink:title="14th flagellomere" id="ABBRID0EMXBM" xlink:type="simple">F14</abbrev><abbrev xmlns:xlink="http://www.w3.org/1999/xlink" xlink:title="length measurement divided by width measurement" id="ABBRID0EQXBM" xlink:type="simple">L/W</abbrev> ratio: 1.4. <bold><italic>Mesosoma</italic></bold>: scutoscutellar sulcus with 11 pits; mesoscutellar disc mostly smooth, or with very shallow scattered indentations; propodeal areola complete, or mostly so; propodeum mostly smooth; coxae colour (pro, meso, meta): dark all; metafemur colour mostly dark. <bold><italic>Wings</italic></bold>: centre of pterostigma paler (more hyaline) than outer edges; fore wing r vein length/2RS vein length ratio: 0.8. <bold><italic>Metasoma</italic></bold>: <abbrev xmlns:xlink="http://www.w3.org/1999/xlink" xlink:title="first mediotergite" id="ABBRID0E4XBM" xlink:type="simple">T1</abbrev> shape mostly parallel, <abbrev xmlns:xlink="http://www.w3.org/1999/xlink" xlink:title="first mediotergite" id="ABBRID0EBYBM" xlink:type="simple">T1</abbrev> medial length/anterior width between 1–2 × longer than wide; <abbrev xmlns:xlink="http://www.w3.org/1999/xlink" xlink:title="first mediotergite" id="ABBRID0EFYBM" xlink:type="simple">T1</abbrev> mostly smooth; <abbrev xmlns:xlink="http://www.w3.org/1999/xlink" xlink:title="second mediotergite" id="ABBRID0EJYBM" xlink:type="simple">T2</abbrev> mostly smooth; ovipositor sheath length/metatibia length ratio: 0.6.</p><fig id="F34" position="float" orientation="portrait"><object-id xmlns:xlink="http://www.w3.org/1999/xlink" content-type="doi" xlink:type="simple">10.3897/zookeys.1227.130467.figure34</object-id><object-id xmlns:xlink="http://www.w3.org/1999/xlink" content-type="arpha" xlink:type="simple">FD9EE39E-3CC4-513F-95CB-4BEDD1608752</object-id><label>Figure 34.</label><caption><p><italic><tp:taxon-name><tp:taxon-name-part taxon-name-part-type="genus" reg="Apanteles">Apanteles</tp:taxon-name-part><tp:taxon-name-part taxon-name-part-type="species" reg="fenestrinus">fenestrinus</tp:taxon-name-part></tp:taxon-name></italic> (holotype <ext-link xmlns:xlink="http://www.w3.org/1999/xlink" xlink:href="https://portal.boldsystems.org/record/AUMIC1310-24" ext-link-type="uri" xlink:type="simple">AUMIC1310-24</ext-link>) <bold>A</bold> lateral habitus <bold>B</bold> dorsal propodeum, <abbrev xmlns:xlink="http://www.w3.org/1999/xlink" xlink:title="first mediotergite" id="ABBRID0EJZBM" xlink:type="simple">T1</abbrev>, and <abbrev xmlns:xlink="http://www.w3.org/1999/xlink" xlink:title="second mediotergite" id="ABBRID0ENZBM" xlink:type="simple">T2</abbrev><bold>C</bold> anterior head <bold>D</bold> dorsal head <bold>E</bold> dorsal habitus.</p></caption><graphic xmlns:xlink="http://www.w3.org/1999/xlink" xlink:href="zookeys-1227-001_article-130467__-g034.jpg" position="float" orientation="portrait" xlink:type="simple" id="oo_1247755.jpg"><uri content-type="original_file" xlink:type="simple">https://binary.pensoft.net/fig/1247755</uri></graphic></fig><p><italic><tp:taxon-name><tp:taxon-name-part taxon-name-part-type="genus" reg="Apanteles">Apanteles</tp:taxon-name-part><tp:taxon-name-part taxon-name-part-type="species" reg="fenestrinus">fenestrinus</tp:taxon-name-part></tp:taxon-name></italic> can be separated from the other described species of <italic><tp:taxon-name><tp:taxon-name-part taxon-name-part-type="genus" reg="Apanteles">Apanteles</tp:taxon-name-part></tp:taxon-name></italic> known from Australia with a dark metacoxa and metafemur and the pterostigma with outer border darker than centre, centre of pterostigma pale or transparent/hyaline by having the fore wing with veins M+CU, 1 cu-a, 1M, 1CUa, 1CUb, (RS+M)a, 2RS, and 1m-cu all unpigmented, pale, or transparent and <abbrev xmlns:xlink="http://www.w3.org/1999/xlink" xlink:title="first mediotergite" id="ABBRID0EQ1BM" xlink:type="simple">T1</abbrev> smooth.</p></tp:treatment-sec><tp:treatment-sec sec-type="etymology" id="SECID0EU1BM"><title>Etymology.</title><p>The species epithet is an adjective formed from the Latin noun <italic>fenestra</italic> meaning window and relates to the hyaline centre of the pterostigma.</p></tp:treatment-sec><tp:treatment-sec sec-type="distribution" id="SECID0E31BM"><title>Distribution.</title><p><italic><tp:taxon-name><tp:taxon-name-part taxon-name-part-type="genus" reg="Apanteles">Apanteles</tp:taxon-name-part><tp:taxon-name-part taxon-name-part-type="species" reg="fenestrinus">fenestrinus</tp:taxon-name-part></tp:taxon-name></italic> is represented by very dispersed collection records in northern <abbrev xmlns:xlink="http://www.w3.org/1999/xlink" xlink:title="Western Australia" id="ABBRID0EN2BM" xlink:type="simple">WA</abbrev>, northern <abbrev xmlns:xlink="http://www.w3.org/1999/xlink" xlink:title="South Australia" id="ABBRID0ER2BM" xlink:type="simple">SA</abbrev>, and <abbrev xmlns:xlink="http://www.w3.org/1999/xlink" xlink:title="Tasmania" id="ABBRID0EV2BM" xlink:type="simple">TAS</abbrev>.</p></tp:treatment-sec><tp:treatment-sec sec-type="Molecular information" id="SECID0EZ2BM"><title>Molecular information.</title><p><italic><tp:taxon-name><tp:taxon-name-part taxon-name-part-type="genus" reg="Apanteles">Apanteles</tp:taxon-name-part><tp:taxon-name-part taxon-name-part-type="species" reg="fenestrinus">fenestrinus</tp:taxon-name-part></tp:taxon-name></italic> contains sequences currently in BIN <ext-link xmlns:xlink="http://www.w3.org/1999/xlink" xlink:href="https://portal.boldsystems.org/bin/BOLD:AFQ4941" ext-link-type="uri" xlink:type="simple">BOLD:AFQ4941</ext-link>. The <abbrev xmlns:xlink="http://www.w3.org/1999/xlink" xlink:title="cytochrome c oxidase subunit I" id="ABBRID0EP3BM" xlink:type="simple">COI</abbrev> sequences are at least 6.5% divergent from any of the other species treated here, or any available sequence on <abbrev xmlns:xlink="http://www.w3.org/1999/xlink" xlink:title="Barcode of Life Database" id="ABBRID0ET3BM" xlink:type="simple">BOLD</abbrev>. The <italic><abbrev xmlns:xlink="http://www.w3.org/1999/xlink" xlink:title="Wingless" id="ABBRID0EY3BM" xlink:type="simple">wg</abbrev></italic> sequence of the holotype is ≥ 5 bp different to any other species. The molecular delimitation methods other than <abbrev xmlns:xlink="http://www.w3.org/1999/xlink" xlink:title="cytochrome c oxidase subunit I" id="ABBRID0E33BM" xlink:type="simple">COI</abbrev><abbrev xmlns:xlink="http://www.w3.org/1999/xlink" xlink:title="Poisson Tree Process" id="ABBRID0EA4BM" xlink:type="simple">PTP</abbrev> separated <italic><tp:taxon-name><tp:taxon-name-part taxon-name-part-type="genus" reg="Apanteles">A.</tp:taxon-name-part><tp:taxon-name-part taxon-name-part-type="species" reg="fenestrinus">fenestrinus</tp:taxon-name-part></tp:taxon-name></italic> as a discrete species; <abbrev xmlns:xlink="http://www.w3.org/1999/xlink" xlink:title="cytochrome c oxidase subunit I" id="ABBRID0EP4BM" xlink:type="simple">COI</abbrev><abbrev xmlns:xlink="http://www.w3.org/1999/xlink" xlink:title="Poisson Tree Process" id="ABBRID0ET4BM" xlink:type="simple">PTP</abbrev> split the Western Australian specimens from the individuals from <abbrev xmlns:xlink="http://www.w3.org/1999/xlink" xlink:title="South Australia" id="ABBRID0EX4BM" xlink:type="simple">SA</abbrev>/<abbrev xmlns:xlink="http://www.w3.org/1999/xlink" xlink:title="Tasmania" id="ABBRID0E24BM" xlink:type="simple">TAS</abbrev>.</p></tp:treatment-sec><tp:treatment-sec><!--Section generated to contain objects referenced in tp:taxon-treatment.--><fig id="F4" position="float" orientation="portrait"><object-id xmlns:xlink="http://www.w3.org/1999/xlink" content-type="doi" xlink:type="simple">10.3897/zookeys.1227.130467.figure4</object-id><object-id xmlns:xlink="http://www.w3.org/1999/xlink" content-type="arpha" xlink:type="simple">BAD4214C-8D2C-5D2D-A3B4-547A2C8B4ED4</object-id><label>Figure 4.</label><caption><p>Known distribution of the <italic><tp:taxon-name><tp:taxon-name-part taxon-name-part-type="genus" reg="Apanteles">Apanteles</tp:taxon-name-part></tp:taxon-name></italic> species in Australia <bold>A</bold><italic><tp:taxon-name><tp:taxon-name-part taxon-name-part-type="genus" reg="Apanteles">A.</tp:taxon-name-part><tp:taxon-name-part taxon-name-part-type="species" reg="adustus">adustus</tp:taxon-name-part></tp:taxon-name></italic>, <italic><tp:taxon-name><tp:taxon-name-part taxon-name-part-type="genus" reg="Apanteles">A.</tp:taxon-name-part><tp:taxon-name-part taxon-name-part-type="species" reg="aeternus">aeternus</tp:taxon-name-part></tp:taxon-name></italic>, <italic><tp:taxon-name><tp:taxon-name-part taxon-name-part-type="genus" reg="Apanteles">A.</tp:taxon-name-part><tp:taxon-name-part taxon-name-part-type="species" reg="allapsus">allapsus</tp:taxon-name-part></tp:taxon-name></italic>, <italic><tp:taxon-name><tp:taxon-name-part taxon-name-part-type="genus" reg="Apanteles">A.</tp:taxon-name-part><tp:taxon-name-part taxon-name-part-type="species" reg="amicalis">amicalis</tp:taxon-name-part></tp:taxon-name></italic>, <italic><tp:taxon-name><tp:taxon-name-part taxon-name-part-type="genus" reg="Apanteles">A.</tp:taxon-name-part><tp:taxon-name-part taxon-name-part-type="species" reg="apricus">apricus</tp:taxon-name-part></tp:taxon-name></italic><bold>B</bold><italic><tp:taxon-name><tp:taxon-name-part taxon-name-part-type="genus" reg="Apanteles">A.</tp:taxon-name-part><tp:taxon-name-part taxon-name-part-type="species" reg="alatomicans">alatomicans</tp:taxon-name-part></tp:taxon-name></italic>, <italic><tp:taxon-name><tp:taxon-name-part taxon-name-part-type="genus" reg="Apanteles">A.</tp:taxon-name-part><tp:taxon-name-part taxon-name-part-type="species" reg="apollo">apollo</tp:taxon-name-part></tp:taxon-name></italic>, <italic><tp:taxon-name><tp:taxon-name-part taxon-name-part-type="genus" reg="Apanteles">A.</tp:taxon-name-part><tp:taxon-name-part taxon-name-part-type="species" reg="aurantius">aurantius</tp:taxon-name-part></tp:taxon-name></italic>, <italic><tp:taxon-name><tp:taxon-name-part taxon-name-part-type="genus" reg="Apanteles">A.</tp:taxon-name-part><tp:taxon-name-part taxon-name-part-type="species" reg="auroralis">auroralis</tp:taxon-name-part></tp:taxon-name></italic>, <italic><tp:taxon-name><tp:taxon-name-part taxon-name-part-type="genus" reg="Apanteles">A.</tp:taxon-name-part><tp:taxon-name-part taxon-name-part-type="species" reg="banrock">banrock</tp:taxon-name-part></tp:taxon-name></italic><bold>C</bold><italic><tp:taxon-name><tp:taxon-name-part taxon-name-part-type="genus" reg="Apanteles">A.</tp:taxon-name-part><tp:taxon-name-part taxon-name-part-type="species" reg="artemis">artemis</tp:taxon-name-part></tp:taxon-name></italic>, <italic><tp:taxon-name><tp:taxon-name-part taxon-name-part-type="genus" reg="Apanteles">A.</tp:taxon-name-part><tp:taxon-name-part taxon-name-part-type="species" reg="breviflagellarius">breviflagellarius</tp:taxon-name-part></tp:taxon-name></italic>, <italic><tp:taxon-name><tp:taxon-name-part taxon-name-part-type="genus" reg="Apanteles">A.</tp:taxon-name-part><tp:taxon-name-part taxon-name-part-type="species" reg="brockhedgesi">brockhedgesi</tp:taxon-name-part></tp:taxon-name></italic>, <italic><tp:taxon-name><tp:taxon-name-part taxon-name-part-type="genus" reg="Apanteles">A.</tp:taxon-name-part><tp:taxon-name-part taxon-name-part-type="species" reg="ethanbeaveri">ethanbeaveri</tp:taxon-name-part></tp:taxon-name></italic>, <italic><tp:taxon-name><tp:taxon-name-part taxon-name-part-type="genus" reg="Apanteles">A.</tp:taxon-name-part><tp:taxon-name-part taxon-name-part-type="species" reg="fenestrinus">fenestrinus</tp:taxon-name-part></tp:taxon-name></italic>, <italic><tp:taxon-name><tp:taxon-name-part taxon-name-part-type="genus" reg="Apanteles">A.</tp:taxon-name-part><tp:taxon-name-part taxon-name-part-type="species" reg="ferripulvis">ferripulvis</tp:taxon-name-part></tp:taxon-name></italic>, <italic><tp:taxon-name><tp:taxon-name-part taxon-name-part-type="genus" reg="Apanteles">A.</tp:taxon-name-part><tp:taxon-name-part taxon-name-part-type="species" reg="hades">hades</tp:taxon-name-part></tp:taxon-name></italic>, and <italic><tp:taxon-name><tp:taxon-name-part taxon-name-part-type="genus" reg="Apanteles">A.</tp:taxon-name-part><tp:taxon-name-part taxon-name-part-type="species" reg="insulanus">insulanus</tp:taxon-name-part></tp:taxon-name></italic>. Maps include examined material and public DNA barcode records, see Suppl. material <xref ref-type="supplementary-material" rid="S3">3</xref> for full details.</p></caption><graphic xmlns:xlink="http://www.w3.org/1999/xlink" xlink:href="zookeys-1227-001_article-130467__-g004.jpg" position="float" orientation="portrait" xlink:type="simple" id="oo_1247725.jpg"><uri content-type="original_file" xlink:type="simple">https://binary.pensoft.net/fig/1247725</uri></graphic></fig><supplementary-material xmlns:xlink="http://www.w3.org/1999/xlink" id="S3" position="float" orientation="portrait" xlink:type="simple"><object-id content-type="doi" xlink:type="simple">10.3897/zookeys.1227.130467.suppl3</object-id><object-id content-type="arpha" xlink:type="simple">30CC7336-3551-578B-B175-0F178D895698</object-id><label>Supplementary material 3</label><caption><p>Morphological characters</p></caption><statement content-type="dataType"><label>Data type</label><p>xlsx</p></statement><statement content-type="notes"><label>Explanation note</label><p>table of morphological character coding.</p></statement><media xlink:href="zookeys-1227-001_article-130467__-s003.xlsx" mimetype="application" mime-subtype="vnd.openxmlformats-officedocument.spreadsheetml.sheet" position="float" orientation="portrait" xlink:type="simple" id="oo_1247783.xlsx"><uri content-type="original_file" xlink:type="simple">https://binary.pensoft.net/file/1247783</uri></media><permissions><license xlink:type="simple"><license-p>This dataset is made available under the Open Database License (http://opendatacommons.org/licenses/odbl/1.0/). The Open Database License (ODbL) is a license agreement intended to allow users to freely share, modify, and use this Dataset while maintaining this same freedom for others, provided that the original source and author(s) are credited.</license-p></license></permissions><attrib specific-use="authors">Mollie-Rosae Slater-Baker, Erinn P. Fagan-Jeffries, Katherine J. Oestmann, Olivia G. Portmann</attrib></supplementary-material></tp:treatment-sec></tp:taxon-treatment>
