# Supplementary material for: ﻿DNA barcoding, integrative taxonomy, citizen science, and Bush Blitz surveys combine to reveal 34 new species of Apanteles (Hymenoptera, Braconidae, Microgastrinae) in Australia
Source: Zookeys. 2025 Feb 11;1227:1–128. doi: 10.3897/zookeys.1227.130467 (PMC11836623; doi:10.3897/zookeys.1227.130467)
Supplement: XML Treatment for Apanteles hades [file zookeys.1227.130467-treatment25.xml]

<!DOCTYPE tp:taxon-treatment
  PUBLIC "-//TaxonX//DTD Taxonomic Treatment Publishing DTD v0 20100105//EN" "tax-treatment-NSO.dtd">
<tp:taxon-treatment xmlns:tp="http://www.plazi.org/taxpub"><tp:treatment-meta><kwd-group><label>Taxon classification</label><kwd>
                  <named-content content-type="kingdom">Animalia</named-content>
                </kwd><kwd>
                  <named-content content-type="order">Hymenoptera</named-content>
                </kwd><kwd>
                  <named-content content-type="family">Braconidae</named-content>
                </kwd></kwd-group><mixed-citation publication-type="journal"><person-group><name><surname>Slater-Baker</surname><given-names>Mollie-Rosae</given-names></name><name><surname>Fagan-Jeffries</surname><given-names>Erinn P.</given-names></name><name><surname>Oestmann</surname><given-names>Katherine J.</given-names></name><name><surname>Portmann</surname><given-names>Olivia G.</given-names></name><name><surname>Bament</surname><given-names>Tiahni M.</given-names></name><name><surname>Howe</surname><given-names>Andy G.</given-names></name><name><surname>Guzik</surname><given-names>Michelle T.</given-names></name><name><surname>Bradford</surname><given-names>Tessa M.</given-names></name><name><surname>McClelland</surname><given-names>Alana R.</given-names></name><name><surname>Woodward</surname><given-names>Alice</given-names></name><name><surname>Clarke</surname><given-names>Sylvia</given-names></name><name><surname>Ducker</surname><given-names>Nathan</given-names></name><name><surname>Fernández-Triana</surname><given-names>José</given-names></name></person-group><article-title>﻿DNA barcoding, integrative taxonomy, citizen science, and Bush Blitz surveys combine to reveal 34 new species of <italic><tp:taxon-name><tp:taxon-name-part taxon-name-part-type="genus" reg="Apanteles">Apanteles</tp:taxon-name-part></tp:taxon-name></italic> (<tp:taxon-name><tp:taxon-name-part taxon-name-part-type="order">Hymenoptera</tp:taxon-name-part></tp:taxon-name>, <tp:taxon-name><tp:taxon-name-part taxon-name-part-type="family">Braconidae</tp:taxon-name-part></tp:taxon-name>, <tp:taxon-name><tp:taxon-name-part taxon-name-part-type="subfamily">Microgastrinae</tp:taxon-name-part></tp:taxon-name>) in Australia</article-title><source>Zookeys</source><day>11</day><month>02</month><year>2025</year><volume>1227</volume><fpage>1</fpage><lpage>128</lpage><pub-id pub-id-type="doi">10.3897/zookeys.1227.130467</pub-id></mixed-citation></tp:treatment-meta><tp:nomenclature><label>﻿﻿</label><tp:taxon-name>
                <object-id xmlns:xlink="http://www.w3.org/1999/xlink" content-type="arpha" xlink:type="simple">6B5B68F5-762C-548A-9F2D-904D54B9D600</object-id>
                <tp:taxon-name-part taxon-name-part-type="genus" reg="Apanteles">Apanteles</tp:taxon-name-part>
                <tp:taxon-name-part taxon-name-part-type="species" reg="hades">hades</tp:taxon-name-part>
                <object-id xmlns:xlink="http://www.w3.org/1999/xlink" content-type="zoobank" xlink:type="simple">https://zoobank.org/B484A091-F85E-4492-BFED-C4F10DD5247A</object-id>
              </tp:taxon-name><tp:taxon-status xmlns:xlink="http://www.w3.org/1999/xlink" xlink:type="simple">sp. nov.</tp:taxon-status><xref ref-type="fig" rid="F4">Fig. 4C</xref><xref ref-type="fig" rid="F39">(distribution), Fig. 39 (holotype/paratype)</xref></tp:nomenclature><tp:treatment-sec sec-type="type material" id="SECID0EI6CM"><title>Type material.</title><p><bold><italic>Holotype</italic>.</bold> Australia • ♀; <abbrev xmlns:xlink="http://www.w3.org/1999/xlink" xlink:title="New South Wales" id="ABBRID0ET6CM" xlink:type="simple">NSW</abbrev>, Pearl Beach, Cormellin Biological Field Station; <named-content xmlns:xlink="http://www.w3.org/1999/xlink" content-type="dwc:verbatimCoordinates" xlink:type="simple"><named-content content-type="geo-json" specific-use="{&#34;type&#34;:&#34;Point&#34;,&#34;coordinates&#34;:[151.298000,-33.551100]}" id="NCID0E16CM" xlink:type="simple">-33.5511, 151.298</named-content></named-content>; Dec. 2009; A.D. Austin leg.; <abbrev xmlns:xlink="http://www.w3.org/1999/xlink" xlink:title="Barcode of Life Database" id="ABBRID0E66CM" xlink:type="simple">BOLD</abbrev> Process ID: <ext-link xmlns:xlink="http://www.w3.org/1999/xlink" xlink:href="https://portal.boldsystems.org/record/AUMIC244-18" ext-link-type="uri" xlink:type="simple">AUMIC244-18</ext-link>; <named-content xmlns:xlink="http://www.w3.org/1999/xlink" content-type="dwc:institutional_code" xlink:title="Australian Museum, Sydney, Australia" xlink:href="http://grbio.org/institution/australian-museum" xlink:type="simple">AM</named-content>: K.647421. <bold><italic>Paratypes</italic>.</bold> Australia • ♂; <abbrev xmlns:xlink="http://www.w3.org/1999/xlink" xlink:title="New South Wales" id="ABBRID0EUADM" xlink:type="simple">NSW</abbrev>, Barren Grounds, NR 21 m NE off Barren Ground Rd.; <named-content xmlns:xlink="http://www.w3.org/1999/xlink" content-type="dwc:verbatimCoordinates" xlink:type="simple"><named-content content-type="geo-json" specific-use="{&#34;type&#34;:&#34;Point&#34;,&#34;coordinates&#34;:[150.712000,-34.669700]}" id="NCID0E2ADM" xlink:type="simple">-34.6697, 150.712</named-content></named-content>; 1–6 Feb. 2020; K. M. Bayless &amp; J. G. Lumbers leg.; Malaise trap; <abbrev xmlns:xlink="http://www.w3.org/1999/xlink" xlink:title="Barcode of Life Database" id="ABBRID0EABDM" xlink:type="simple">BOLD</abbrev> Process ID: <ext-link xmlns:xlink="http://www.w3.org/1999/xlink" xlink:href="https://portal.boldsystems.org/record/AUMIC1166-24" ext-link-type="uri" xlink:type="simple">AUMIC1166-24</ext-link>; <named-content xmlns:xlink="http://www.w3.org/1999/xlink" content-type="dwc:institutional_code" xlink:title="Australian National Insect Collection, Canberra, Australia" xlink:href="http://grbio.org/institution/australian-national-insect-collection" xlink:type="simple">ANIC</named-content>: 32-085543. • ♂; as previous except: <abbrev xmlns:xlink="http://www.w3.org/1999/xlink" xlink:title="Barcode of Life Database" id="ABBRID0ERBDM" xlink:type="simple">BOLD</abbrev> Process ID: <ext-link xmlns:xlink="http://www.w3.org/1999/xlink" xlink:href="https://portal.boldsystems.org/record/AUMIC1168-24" ext-link-type="uri" xlink:type="simple">AUMIC1168-24</ext-link>; <named-content xmlns:xlink="http://www.w3.org/1999/xlink" content-type="dwc:institutional_code" xlink:title="Australian National Insect Collection, Canberra, Australia" xlink:href="http://grbio.org/institution/australian-national-insect-collection" xlink:type="simple">ANIC</named-content>: 32-085544. • ♀; <abbrev xmlns:xlink="http://www.w3.org/1999/xlink" xlink:title="New South Wales" id="ABBRID0ECCDM" xlink:type="simple">NSW</abbrev>, Budderoo NP, Carrington Falls, off Boundary Tk.; <named-content xmlns:xlink="http://www.w3.org/1999/xlink" content-type="dwc:verbatimCoordinates" xlink:type="simple"><named-content content-type="geo-json" specific-use="{&#34;type&#34;:&#34;Point&#34;,&#34;coordinates&#34;:[150.655000,-34.627600]}" id="NCID0EJCDM" xlink:type="simple">-34.6276, 150.655</named-content></named-content>; 3–10 Feb. 2020; K. M. Bayless, J. G. Lumbers &amp; D. K. Yeates leg.; 6m Malaise trap; <abbrev xmlns:xlink="http://www.w3.org/1999/xlink" xlink:title="Barcode of Life Database" id="ABBRID0EOCDM" xlink:type="simple">BOLD</abbrev> Process ID: <ext-link xmlns:xlink="http://www.w3.org/1999/xlink" xlink:href="https://portal.boldsystems.org/record/AUMIC1171-24" ext-link-type="uri" xlink:type="simple">AUMIC1171-24</ext-link>; <named-content xmlns:xlink="http://www.w3.org/1999/xlink" content-type="dwc:institutional_code" xlink:title="Australian National Insect Collection, Canberra, Australia" xlink:href="http://grbio.org/institution/australian-national-insect-collection" xlink:type="simple">ANIC</named-content>: 32-085545. • ♀; <abbrev xmlns:xlink="http://www.w3.org/1999/xlink" xlink:title="New South Wales" id="ABBRID0E6CDM" xlink:type="simple">NSW</abbrev>, Pearl Beach, Cormellin Biological Field Station; <named-content xmlns:xlink="http://www.w3.org/1999/xlink" content-type="dwc:verbatimCoordinates" xlink:type="simple"><named-content content-type="geo-json" specific-use="{&#34;type&#34;:&#34;Point&#34;,&#34;coordinates&#34;:[151.298000,-33.551100]}" id="NCID0EGDDM" xlink:type="simple">-33.5511, 151.298</named-content></named-content>; Nov. 2009; A.D. Austin leg.; <abbrev xmlns:xlink="http://www.w3.org/1999/xlink" xlink:title="Barcode of Life Database" id="ABBRID0ELDDM" xlink:type="simple">BOLD</abbrev> Process ID: <ext-link xmlns:xlink="http://www.w3.org/1999/xlink" xlink:href="https://portal.boldsystems.org/record/AUMIC241-18" ext-link-type="uri" xlink:type="simple">AUMIC241-18</ext-link>; <named-content xmlns:xlink="http://www.w3.org/1999/xlink" content-type="dwc:institutional_code" xlink:title="Australian Museum, Sydney, Australia" xlink:href="http://grbio.org/institution/australian-museum" xlink:type="simple">AM</named-content>: K.647422. • ♀; as previous except: Dec. 2009; <abbrev xmlns:xlink="http://www.w3.org/1999/xlink" xlink:title="Barcode of Life Database" id="ABBRID0E3DDM" xlink:type="simple">BOLD</abbrev> Process ID: <ext-link xmlns:xlink="http://www.w3.org/1999/xlink" xlink:href="https://portal.boldsystems.org/record/AUMIC245-18" ext-link-type="uri" xlink:type="simple">AUMIC245-18</ext-link>; <named-content xmlns:xlink="http://www.w3.org/1999/xlink" content-type="dwc:institutional_code" xlink:title="Australian Museum, Sydney, Australia" xlink:href="http://grbio.org/institution/australian-museum" xlink:type="simple">AM</named-content>: K.647423. • ♀; as previous except: <abbrev xmlns:xlink="http://www.w3.org/1999/xlink" xlink:title="Barcode of Life Database" id="ABBRID0ENEDM" xlink:type="simple">BOLD</abbrev> Process ID: <ext-link xmlns:xlink="http://www.w3.org/1999/xlink" xlink:href="https://portal.boldsystems.org/record/AUMIC304-18" ext-link-type="uri" xlink:type="simple">AUMIC304-18</ext-link>; <named-content xmlns:xlink="http://www.w3.org/1999/xlink" content-type="dwc:institutional_code" xlink:title="Australian Museum, Sydney, Australia" xlink:href="http://grbio.org/institution/australian-museum" xlink:type="simple">AM</named-content>: K.647424. • ♀; <abbrev xmlns:xlink="http://www.w3.org/1999/xlink" xlink:title="Queensland" id="ABBRID0E5EDM" xlink:type="simple">QLD</abbrev>, Cainbable Quarry, OF; <named-content xmlns:xlink="http://www.w3.org/1999/xlink" content-type="dwc:verbatimCoordinates" xlink:type="simple"><named-content content-type="geo-json" specific-use="{&#34;type&#34;:&#34;Point&#34;,&#34;coordinates&#34;:[153.113000,-28.145000]}" id="NCID0EFFDM" xlink:type="simple">-28.145, 153.113</named-content></named-content>; 06–22 Jan. 2009; G. Monteith leg.; Malaise trap; <abbrev xmlns:xlink="http://www.w3.org/1999/xlink" xlink:title="Barcode of Life Database" id="ABBRID0EKFDM" xlink:type="simple">BOLD</abbrev> Process ID: <ext-link xmlns:xlink="http://www.w3.org/1999/xlink" xlink:href="https://portal.boldsystems.org/record/AUMIC070-18" ext-link-type="uri" xlink:type="simple">AUMIC070-18</ext-link>; <named-content xmlns:xlink="http://www.w3.org/1999/xlink" content-type="dwc:institutional_code" xlink:title="Queensland Museum, Brisbane, Australia" xlink:href="http://grbio.org/institution/queensland-museum-brisbane" xlink:type="simple">QM</named-content>: T208347. • ♀; <abbrev xmlns:xlink="http://www.w3.org/1999/xlink" xlink:title="Queensland" id="ABBRID0E2FDM" xlink:type="simple">QLD</abbrev>, Cliento Conservation Reserve Nambour; <named-content xmlns:xlink="http://www.w3.org/1999/xlink" content-type="dwc:verbatimCoordinates" xlink:type="simple"><named-content content-type="geo-json" specific-use="{&#34;type&#34;:&#34;Point&#34;,&#34;coordinates&#34;:[152.953000,-26.614600]}" id="NCID0ECGDM" xlink:type="simple">-26.6146, 152.953</named-content></named-content>; 02 Oct. 2020; E. Fagan-Jeffries leg.; Sweeping; <abbrev xmlns:xlink="http://www.w3.org/1999/xlink" xlink:title="Barcode of Life Database" id="ABBRID0EHGDM" xlink:type="simple">BOLD</abbrev> Process ID: <ext-link xmlns:xlink="http://www.w3.org/1999/xlink" xlink:href="https://portal.boldsystems.org/record/OZBOL412-21" ext-link-type="uri" xlink:type="simple">OZBOL412-21</ext-link>; <named-content xmlns:xlink="http://www.w3.org/1999/xlink" content-type="dwc:institutional_code" xlink:title="Queensland Museum, Brisbane, Australia" xlink:href="http://grbio.org/institution/queensland-museum-brisbane" xlink:type="simple">QM</named-content>: T261231.</p></tp:treatment-sec><tp:treatment-sec sec-type="description" id="SECID0EYGDM"><title>Diagnostic description.</title><p><bold><italic>Size</italic></bold>: Total body length: 2.5 mm; fore wing length: 2.3 mm. <bold><italic>Head</italic></bold>: anterior scape colour similar or only very slightly paler than head colour; <abbrev xmlns:xlink="http://www.w3.org/1999/xlink" xlink:title="2nd flagellomere" id="ABBRID0EGHDM" xlink:type="simple">F2</abbrev><abbrev xmlns:xlink="http://www.w3.org/1999/xlink" xlink:title="length measurement divided by width measurement" id="ABBRID0EKHDM" xlink:type="simple">L/W</abbrev> ratio: 2.3; <abbrev xmlns:xlink="http://www.w3.org/1999/xlink" xlink:title="14th flagellomere" id="ABBRID0EOHDM" xlink:type="simple">F14</abbrev><abbrev xmlns:xlink="http://www.w3.org/1999/xlink" xlink:title="length measurement divided by width measurement" id="ABBRID0ESHDM" xlink:type="simple">L/W</abbrev> ratio: 1.1. <bold><italic>Mesosoma</italic></bold>: scutoscutellar sulcus with ten pits; mesoscutellar disc mostly smooth, or with very shallow scattered indentations; propodeal areola complete, or mostly so; propodeum mostly rugose; coxae colour (pro, meso, meta): dark all; metafemur colour mostly dark. <bold><italic>Wings</italic></bold>: centre of pterostigma pigmented to same degree as the outer edges; fore wing r vein length/2RS vein length ratio: 1.6. <bold><italic>Metasoma</italic></bold>: <abbrev xmlns:xlink="http://www.w3.org/1999/xlink" xlink:title="first mediotergite" id="ABBRID0E6HDM" xlink:type="simple">T1</abbrev> shape mostly parallel, <abbrev xmlns:xlink="http://www.w3.org/1999/xlink" xlink:title="first mediotergite" id="ABBRID0EDIDM" xlink:type="simple">T1</abbrev> medial length/anterior width between 1–2 × longer than wide; <abbrev xmlns:xlink="http://www.w3.org/1999/xlink" xlink:title="first mediotergite" id="ABBRID0EHIDM" xlink:type="simple">T1</abbrev> mostly rugose; <abbrev xmlns:xlink="http://www.w3.org/1999/xlink" xlink:title="second mediotergite" id="ABBRID0ELIDM" xlink:type="simple">T2</abbrev> mostly smooth; ovipositor sheath length/metatibia length ratio: 1.1.</p><p><italic><tp:taxon-name><tp:taxon-name-part taxon-name-part-type="genus" reg="Apanteles">Apanteles</tp:taxon-name-part><tp:taxon-name-part taxon-name-part-type="species" reg="hades">hades</tp:taxon-name-part></tp:taxon-name></italic> is part of a trio of species (with <italic><tp:taxon-name><tp:taxon-name-part taxon-name-part-type="genus" reg="Apanteles">A.</tp:taxon-name-part><tp:taxon-name-part taxon-name-part-type="species" reg="alatomicans">alatomicans</tp:taxon-name-part></tp:taxon-name></italic> and <italic><tp:taxon-name><tp:taxon-name-part taxon-name-part-type="genus" reg="Apanteles">A.</tp:taxon-name-part><tp:taxon-name-part taxon-name-part-type="species" reg="magicus">magicus</tp:taxon-name-part></tp:taxon-name></italic>) that are difficult to diagnose morphologically from each other; for the identification of these species, we recommend DNA barcoding and the placement of the unknown sequence in the context of a phylogeny that includes validated sequences. However, <italic><tp:taxon-name><tp:taxon-name-part taxon-name-part-type="genus" reg="Apanteles">A.</tp:taxon-name-part><tp:taxon-name-part taxon-name-part-type="species" reg="hades">hades</tp:taxon-name-part></tp:taxon-name></italic> can be separated from the other described species of <italic><tp:taxon-name><tp:taxon-name-part taxon-name-part-type="genus" reg="Apanteles">Apanteles</tp:taxon-name-part></tp:taxon-name></italic> known from Australia that have a dark metacoxa and metafemur, pterostigma without a pale centre, ovipositor sheaths approximately the same length as the metatibia, and antennae of similar length to the length of the body, by having the metatibia with a very pale (almost white) discrete band in the proximal 1/3 and otherwise dark and with infuscation on fore wing which is restricted to area around veins r and 1CUb.</p><fig id="F39" position="float" orientation="portrait"><object-id xmlns:xlink="http://www.w3.org/1999/xlink" content-type="doi" xlink:type="simple">10.3897/zookeys.1227.130467.figure39</object-id><object-id xmlns:xlink="http://www.w3.org/1999/xlink" content-type="arpha" xlink:type="simple">2D855498-99EE-5905-8503-C32976899605</object-id><label>Figure 39.</label><caption><p><italic><tp:taxon-name><tp:taxon-name-part taxon-name-part-type="genus" reg="Apanteles">Apanteles</tp:taxon-name-part><tp:taxon-name-part taxon-name-part-type="species" reg="hades">hades</tp:taxon-name-part></tp:taxon-name></italic><bold>A</bold> lateral habitus (holotype <ext-link xmlns:xlink="http://www.w3.org/1999/xlink" xlink:href="https://portal.boldsystems.org/record/AUMIC244-18" ext-link-type="uri" xlink:type="simple">AUMIC244-18</ext-link>) <bold>B</bold> propodeum and <abbrev xmlns:xlink="http://www.w3.org/1999/xlink" xlink:title="first mediotergite" id="ABBRID0EALDM" xlink:type="simple">T1</abbrev>–3 (holotype <ext-link xmlns:xlink="http://www.w3.org/1999/xlink" xlink:href="https://portal.boldsystems.org/record/AUMIC244-18" ext-link-type="uri" xlink:type="simple">AUMIC244-18</ext-link>) <bold>C</bold> fore wing (paratype <ext-link xmlns:xlink="http://www.w3.org/1999/xlink" xlink:href="https://portal.boldsystems.org/record/OZBOL412-21" ext-link-type="uri" xlink:type="simple">OZBOL412-21</ext-link>) <bold>D</bold> dorsal head (holotype <ext-link xmlns:xlink="http://www.w3.org/1999/xlink" xlink:href="https://portal.boldsystems.org/record/AUMIC244-18" ext-link-type="uri" xlink:type="simple">AUMIC244-18</ext-link>) <bold>E</bold> anterior head (holotype <ext-link xmlns:xlink="http://www.w3.org/1999/xlink" xlink:href="https://portal.boldsystems.org/record/AUMIC244-18" ext-link-type="uri" xlink:type="simple">AUMIC244-18</ext-link>) <bold>F</bold> dorsal habitus and wings (holotype <ext-link xmlns:xlink="http://www.w3.org/1999/xlink" xlink:href="https://portal.boldsystems.org/record/AUMIC244-18" ext-link-type="uri" xlink:type="simple">AUMIC244-18</ext-link>).</p></caption><graphic xmlns:xlink="http://www.w3.org/1999/xlink" xlink:href="zookeys-1227-001_article-130467__-g039.jpg" position="float" orientation="portrait" xlink:type="simple" id="oo_1247760.jpg"><uri content-type="original_file" xlink:type="simple">https://binary.pensoft.net/fig/1247760</uri></graphic></fig></tp:treatment-sec><tp:treatment-sec sec-type="etymology" id="SECID0EKMDM"><title>Etymology.</title><p>The species epithet references Hades, the god of the Underworld in ancient Greek mythology, and was inspired by the morphological similarity of this species (amongst others) to <italic>A. persephone</italic> Nixon; Persephone was Queen of the Underworld and Hades’ spouse. The epithet should be treated as a noun in apposition.</p></tp:treatment-sec><tp:treatment-sec sec-type="distribution" id="SECID0ESMDM"><title>Distribution.</title><p><italic><tp:taxon-name><tp:taxon-name-part taxon-name-part-type="genus" reg="Apanteles">Apanteles</tp:taxon-name-part><tp:taxon-name-part taxon-name-part-type="species" reg="hades">hades</tp:taxon-name-part></tp:taxon-name></italic> is known from along the east coast of Australia.</p></tp:treatment-sec><tp:treatment-sec sec-type="Molecular information" id="SECID0EDNDM"><title>Molecular information.</title><p>Sequences of <italic><tp:taxon-name><tp:taxon-name-part taxon-name-part-type="genus" reg="Apanteles">Apanteles</tp:taxon-name-part><tp:taxon-name-part taxon-name-part-type="species" reg="hades">hades</tp:taxon-name-part></tp:taxon-name></italic> are currently in two BINs: <ext-link xmlns:xlink="http://www.w3.org/1999/xlink" xlink:href="https://portal.boldsystems.org/bin/BOLD:ADL5325" ext-link-type="uri" xlink:type="simple">BOLD:ADL5325</ext-link> and <ext-link xmlns:xlink="http://www.w3.org/1999/xlink" xlink:href="https://portal.boldsystems.org/bin/BOLD:ADL3408" ext-link-type="uri" xlink:type="simple">BOLD:ADL3408</ext-link>. The sequences in different BINs are up to 4.5% divergent, which is irregularly high for intraspecific divergence in microgastrines. However, the <italic><abbrev xmlns:xlink="http://www.w3.org/1999/xlink" xlink:title="Wingless" id="ABBRID0E6NDM" xlink:type="simple">wg</abbrev></italic> sequences of individuals in the two BINs are identical to each other, and at least 3 bp different to other species. <abbrev xmlns:xlink="http://www.w3.org/1999/xlink" xlink:title="cytochrome c oxidase subunit I" id="ABBRID0EDODM" xlink:type="simple">COI</abbrev><abbrev xmlns:xlink="http://www.w3.org/1999/xlink" xlink:title="Assemble Species by Automatic Partitioning" id="ABBRID0EHODM" xlink:type="simple">ASAP</abbrev> and <italic><abbrev xmlns:xlink="http://www.w3.org/1999/xlink" xlink:title="Wingless" id="ABBRID0EMODM" xlink:type="simple">wg</abbrev></italic><abbrev xmlns:xlink="http://www.w3.org/1999/xlink" xlink:title="Poisson Tree Process" id="ABBRID0EQODM" xlink:type="simple">PTP</abbrev> delimitation analyses resolved <italic><tp:taxon-name><tp:taxon-name-part taxon-name-part-type="genus" reg="Apanteles">A.</tp:taxon-name-part><tp:taxon-name-part taxon-name-part-type="species" reg="hades">hades</tp:taxon-name-part></tp:taxon-name></italic> as a discrete species, <abbrev xmlns:xlink="http://www.w3.org/1999/xlink" xlink:title="cytochrome c oxidase subunit I" id="ABBRID0E6ODM" xlink:type="simple">COI</abbrev><abbrev xmlns:xlink="http://www.w3.org/1999/xlink" xlink:title="Poisson Tree Process" id="ABBRID0EDPDM" xlink:type="simple">PTP</abbrev> split the species into two (following the BINs/2% divergence grouping), whilst <italic><abbrev xmlns:xlink="http://www.w3.org/1999/xlink" xlink:title="Wingless" id="ABBRID0EIPDM" xlink:type="simple">wg</abbrev></italic><abbrev xmlns:xlink="http://www.w3.org/1999/xlink" xlink:title="Assemble Species by Automatic Partitioning" id="ABBRID0EMPDM" xlink:type="simple">ASAP</abbrev> grouped the species with <italic><tp:taxon-name><tp:taxon-name-part taxon-name-part-type="genus" reg="Apanteles">A.</tp:taxon-name-part><tp:taxon-name-part taxon-name-part-type="species" reg="alatomicans">alatomicans</tp:taxon-name-part></tp:taxon-name></italic>. <italic><tp:taxon-name><tp:taxon-name-part taxon-name-part-type="genus" reg="Apanteles">Apanteles</tp:taxon-name-part><tp:taxon-name-part taxon-name-part-type="species" reg="hades">hades</tp:taxon-name-part></tp:taxon-name></italic> is therefore not a well resolved species, however we have taken the balanced approach to split it from <italic><tp:taxon-name><tp:taxon-name-part taxon-name-part-type="genus" reg="Apanteles">A.</tp:taxon-name-part><tp:taxon-name-part taxon-name-part-type="species" reg="alatomicans">alatomicans</tp:taxon-name-part></tp:taxon-name></italic> but retain individuals from both BINs listed above in a single species because of the identical nuclear gene, despite the large divergence in <abbrev xmlns:xlink="http://www.w3.org/1999/xlink" xlink:title="cytochrome c oxidase subunit I" id="ABBRID0ERQDM" xlink:type="simple">COI</abbrev>. More data, including host information or further genetics, may resolve this species more clearly.</p></tp:treatment-sec><tp:treatment-sec><!--Section generated to contain objects referenced in tp:taxon-treatment.--><fig id="F4" position="float" orientation="portrait"><object-id xmlns:xlink="http://www.w3.org/1999/xlink" content-type="doi" xlink:type="simple">10.3897/zookeys.1227.130467.figure4</object-id><object-id xmlns:xlink="http://www.w3.org/1999/xlink" content-type="arpha" xlink:type="simple">BAD4214C-8D2C-5D2D-A3B4-547A2C8B4ED4</object-id><label>Figure 4.</label><caption><p>Known distribution of the <italic><tp:taxon-name><tp:taxon-name-part taxon-name-part-type="genus" reg="Apanteles">Apanteles</tp:taxon-name-part></tp:taxon-name></italic> species in Australia <bold>A</bold><italic><tp:taxon-name><tp:taxon-name-part taxon-name-part-type="genus" reg="Apanteles">A.</tp:taxon-name-part><tp:taxon-name-part taxon-name-part-type="species" reg="adustus">adustus</tp:taxon-name-part></tp:taxon-name></italic>, <italic><tp:taxon-name><tp:taxon-name-part taxon-name-part-type="genus" reg="Apanteles">A.</tp:taxon-name-part><tp:taxon-name-part taxon-name-part-type="species" reg="aeternus">aeternus</tp:taxon-name-part></tp:taxon-name></italic>, <italic><tp:taxon-name><tp:taxon-name-part taxon-name-part-type="genus" reg="Apanteles">A.</tp:taxon-name-part><tp:taxon-name-part taxon-name-part-type="species" reg="allapsus">allapsus</tp:taxon-name-part></tp:taxon-name></italic>, <italic><tp:taxon-name><tp:taxon-name-part taxon-name-part-type="genus" reg="Apanteles">A.</tp:taxon-name-part><tp:taxon-name-part taxon-name-part-type="species" reg="amicalis">amicalis</tp:taxon-name-part></tp:taxon-name></italic>, <italic><tp:taxon-name><tp:taxon-name-part taxon-name-part-type="genus" reg="Apanteles">A.</tp:taxon-name-part><tp:taxon-name-part taxon-name-part-type="species" reg="apricus">apricus</tp:taxon-name-part></tp:taxon-name></italic><bold>B</bold><italic><tp:taxon-name><tp:taxon-name-part taxon-name-part-type="genus" reg="Apanteles">A.</tp:taxon-name-part><tp:taxon-name-part taxon-name-part-type="species" reg="alatomicans">alatomicans</tp:taxon-name-part></tp:taxon-name></italic>, <italic><tp:taxon-name><tp:taxon-name-part taxon-name-part-type="genus" reg="Apanteles">A.</tp:taxon-name-part><tp:taxon-name-part taxon-name-part-type="species" reg="apollo">apollo</tp:taxon-name-part></tp:taxon-name></italic>, <italic><tp:taxon-name><tp:taxon-name-part taxon-name-part-type="genus" reg="Apanteles">A.</tp:taxon-name-part><tp:taxon-name-part taxon-name-part-type="species" reg="aurantius">aurantius</tp:taxon-name-part></tp:taxon-name></italic>, <italic><tp:taxon-name><tp:taxon-name-part taxon-name-part-type="genus" reg="Apanteles">A.</tp:taxon-name-part><tp:taxon-name-part taxon-name-part-type="species" reg="auroralis">auroralis</tp:taxon-name-part></tp:taxon-name></italic>, <italic><tp:taxon-name><tp:taxon-name-part taxon-name-part-type="genus" reg="Apanteles">A.</tp:taxon-name-part><tp:taxon-name-part taxon-name-part-type="species" reg="banrock">banrock</tp:taxon-name-part></tp:taxon-name></italic><bold>C</bold><italic><tp:taxon-name><tp:taxon-name-part taxon-name-part-type="genus" reg="Apanteles">A.</tp:taxon-name-part><tp:taxon-name-part taxon-name-part-type="species" reg="artemis">artemis</tp:taxon-name-part></tp:taxon-name></italic>, <italic><tp:taxon-name><tp:taxon-name-part taxon-name-part-type="genus" reg="Apanteles">A.</tp:taxon-name-part><tp:taxon-name-part taxon-name-part-type="species" reg="breviflagellarius">breviflagellarius</tp:taxon-name-part></tp:taxon-name></italic>, <italic><tp:taxon-name><tp:taxon-name-part taxon-name-part-type="genus" reg="Apanteles">A.</tp:taxon-name-part><tp:taxon-name-part taxon-name-part-type="species" reg="brockhedgesi">brockhedgesi</tp:taxon-name-part></tp:taxon-name></italic>, <italic><tp:taxon-name><tp:taxon-name-part taxon-name-part-type="genus" reg="Apanteles">A.</tp:taxon-name-part><tp:taxon-name-part taxon-name-part-type="species" reg="ethanbeaveri">ethanbeaveri</tp:taxon-name-part></tp:taxon-name></italic>, <italic><tp:taxon-name><tp:taxon-name-part taxon-name-part-type="genus" reg="Apanteles">A.</tp:taxon-name-part><tp:taxon-name-part taxon-name-part-type="species" reg="fenestrinus">fenestrinus</tp:taxon-name-part></tp:taxon-name></italic>, <italic><tp:taxon-name><tp:taxon-name-part taxon-name-part-type="genus" reg="Apanteles">A.</tp:taxon-name-part><tp:taxon-name-part taxon-name-part-type="species" reg="ferripulvis">ferripulvis</tp:taxon-name-part></tp:taxon-name></italic>, <italic><tp:taxon-name><tp:taxon-name-part taxon-name-part-type="genus" reg="Apanteles">A.</tp:taxon-name-part><tp:taxon-name-part taxon-name-part-type="species" reg="hades">hades</tp:taxon-name-part></tp:taxon-name></italic>, and <italic><tp:taxon-name><tp:taxon-name-part taxon-name-part-type="genus" reg="Apanteles">A.</tp:taxon-name-part><tp:taxon-name-part taxon-name-part-type="species" reg="insulanus">insulanus</tp:taxon-name-part></tp:taxon-name></italic>. Maps include examined material and public DNA barcode records, see Suppl. material <xref ref-type="supplementary-material" rid="S3">3</xref> for full details.</p></caption><graphic xmlns:xlink="http://www.w3.org/1999/xlink" xlink:href="zookeys-1227-001_article-130467__-g004.jpg" position="float" orientation="portrait" xlink:type="simple" id="oo_1247725.jpg"><uri content-type="original_file" xlink:type="simple">https://binary.pensoft.net/fig/1247725</uri></graphic></fig><supplementary-material xmlns:xlink="http://www.w3.org/1999/xlink" id="S3" position="float" orientation="portrait" xlink:type="simple"><object-id content-type="doi" xlink:type="simple">10.3897/zookeys.1227.130467.suppl3</object-id><object-id content-type="arpha" xlink:type="simple">30CC7336-3551-578B-B175-0F178D895698</object-id><label>Supplementary material 3</label><caption><p>Morphological characters</p></caption><statement content-type="dataType"><label>Data type</label><p>xlsx</p></statement><statement content-type="notes"><label>Explanation note</label><p>table of morphological character coding.</p></statement><media xlink:href="zookeys-1227-001_article-130467__-s003.xlsx" mimetype="application" mime-subtype="vnd.openxmlformats-officedocument.spreadsheetml.sheet" position="float" orientation="portrait" xlink:type="simple" id="oo_1247783.xlsx"><uri content-type="original_file" xlink:type="simple">https://binary.pensoft.net/file/1247783</uri></media><permissions><license xlink:type="simple"><license-p>This dataset is made available under the Open Database License (http://opendatacommons.org/licenses/odbl/1.0/). The Open Database License (ODbL) is a license agreement intended to allow users to freely share, modify, and use this Dataset while maintaining this same freedom for others, provided that the original source and author(s) are credited.</license-p></license></permissions><attrib specific-use="authors">Mollie-Rosae Slater-Baker, Erinn P. Fagan-Jeffries, Katherine J. Oestmann, Olivia G. Portmann</attrib></supplementary-material></tp:treatment-sec></tp:taxon-treatment>
