# Supplementary material for: ﻿DNA barcoding, integrative taxonomy, citizen science, and Bush Blitz surveys combine to reveal 34 new species of Apanteles (Hymenoptera, Braconidae, Microgastrinae) in Australia
Source: Zookeys. 2025 Feb 11;1227:1–128. doi: 10.3897/zookeys.1227.130467 (PMC11836623; doi:10.3897/zookeys.1227.130467)
Supplement: XML Treatment for Apanteles kelpiellus [file zookeys.1227.130467-treatment29.xml]

<!DOCTYPE tp:taxon-treatment
  PUBLIC "-//TaxonX//DTD Taxonomic Treatment Publishing DTD v0 20100105//EN" "tax-treatment-NSO.dtd">
<tp:taxon-treatment xmlns:tp="http://www.plazi.org/taxpub"><tp:treatment-meta><kwd-group><label>Taxon classification</label><kwd>
                  <named-content content-type="kingdom">Animalia</named-content>
                </kwd><kwd>
                  <named-content content-type="order">Hymenoptera</named-content>
                </kwd><kwd>
                  <named-content content-type="family">Braconidae</named-content>
                </kwd></kwd-group><mixed-citation publication-type="journal"><person-group><name><surname>Slater-Baker</surname><given-names>Mollie-Rosae</given-names></name><name><surname>Fagan-Jeffries</surname><given-names>Erinn P.</given-names></name><name><surname>Oestmann</surname><given-names>Katherine J.</given-names></name><name><surname>Portmann</surname><given-names>Olivia G.</given-names></name><name><surname>Bament</surname><given-names>Tiahni M.</given-names></name><name><surname>Howe</surname><given-names>Andy G.</given-names></name><name><surname>Guzik</surname><given-names>Michelle T.</given-names></name><name><surname>Bradford</surname><given-names>Tessa M.</given-names></name><name><surname>McClelland</surname><given-names>Alana R.</given-names></name><name><surname>Woodward</surname><given-names>Alice</given-names></name><name><surname>Clarke</surname><given-names>Sylvia</given-names></name><name><surname>Ducker</surname><given-names>Nathan</given-names></name><name><surname>Fernández-Triana</surname><given-names>José</given-names></name></person-group><article-title>﻿DNA barcoding, integrative taxonomy, citizen science, and Bush Blitz surveys combine to reveal 34 new species of <italic><tp:taxon-name><tp:taxon-name-part taxon-name-part-type="genus" reg="Apanteles">Apanteles</tp:taxon-name-part></tp:taxon-name></italic> (<tp:taxon-name><tp:taxon-name-part taxon-name-part-type="order">Hymenoptera</tp:taxon-name-part></tp:taxon-name>, <tp:taxon-name><tp:taxon-name-part taxon-name-part-type="family">Braconidae</tp:taxon-name-part></tp:taxon-name>, <tp:taxon-name><tp:taxon-name-part taxon-name-part-type="subfamily">Microgastrinae</tp:taxon-name-part></tp:taxon-name>) in Australia</article-title><source>Zookeys</source><day>11</day><month>02</month><year>2025</year><volume>1227</volume><fpage>1</fpage><lpage>128</lpage><pub-id pub-id-type="doi">10.3897/zookeys.1227.130467</pub-id></mixed-citation></tp:treatment-meta><tp:nomenclature><label>﻿﻿</label><tp:taxon-name>
                <object-id xmlns:xlink="http://www.w3.org/1999/xlink" content-type="arpha" xlink:type="simple">975B4319-8C35-56E7-8E45-1CBCD17C2C09</object-id>
                <tp:taxon-name-part taxon-name-part-type="genus" reg="Apanteles">Apanteles</tp:taxon-name-part>
                <tp:taxon-name-part taxon-name-part-type="species" reg="kelpiellus">kelpiellus</tp:taxon-name-part>
                <object-id xmlns:xlink="http://www.w3.org/1999/xlink" content-type="zoobank" xlink:type="simple">https://zoobank.org/E775FEF6-7634-42DC-BEA8-7012DF6FA7DA</object-id>
              </tp:taxon-name><tp:taxon-authority>Slater-Baker, Fagan-Jeffries, Fernández-Triana, Portmann &amp; Oestmann</tp:taxon-authority><tp:taxon-status xmlns:xlink="http://www.w3.org/1999/xlink" xlink:type="simple">sp. nov.</tp:taxon-status><xref ref-type="fig" rid="F5">Fig. 5B</xref><xref ref-type="fig" rid="F44">(distribution), Fig. 44 (holotype)</xref></tp:nomenclature><tp:treatment-sec sec-type="type material" id="SECID0EONEM"><title>Type material.</title><p><bold><italic>Holotype</italic>.</bold> Australia • ♀; <abbrev xmlns:xlink="http://www.w3.org/1999/xlink" xlink:title="Queensland" id="ABBRID0EZNEM" xlink:type="simple">QLD</abbrev>, Kuranda; <named-content xmlns:xlink="http://www.w3.org/1999/xlink" content-type="dwc:verbatimCoordinates" xlink:type="simple"><named-content content-type="geo-json" specific-use="{&#34;type&#34;:&#34;Point&#34;,&#34;coordinates&#34;:[145.643000,-16.815400]}" id="NCID0EAOEM" xlink:type="simple">-16.8154, 145.643</named-content></named-content>; 16 Mar.–12 Apr. 2017; M.S. Moulds leg.; Malaise trap; <abbrev xmlns:xlink="http://www.w3.org/1999/xlink" xlink:title="Barcode of Life Database" id="ABBRID0EFOEM" xlink:type="simple">BOLD</abbrev> Process ID: <ext-link xmlns:xlink="http://www.w3.org/1999/xlink" xlink:href="https://portal.boldsystems.org/record/AUMIC334-18" ext-link-type="uri" xlink:type="simple">AUMIC334-18</ext-link>; <named-content xmlns:xlink="http://www.w3.org/1999/xlink" content-type="dwc:institutional_code" xlink:title="Queensland Museum, Brisbane, Australia" xlink:href="http://grbio.org/institution/queensland-museum-brisbane" xlink:type="simple">QM</named-content>: T261199. <bold><italic>Paratypes</italic>.</bold> Australia • ♂; <abbrev xmlns:xlink="http://www.w3.org/1999/xlink" xlink:title="Queensland" id="ABBRID0E1OEM" xlink:type="simple">QLD</abbrev>, Daintree National Park; <named-content xmlns:xlink="http://www.w3.org/1999/xlink" content-type="dwc:verbatimCoordinates" xlink:type="simple"><named-content content-type="geo-json" specific-use="{&#34;type&#34;:&#34;Point&#34;,&#34;coordinates&#34;:[145.472000,-16.076500]}" id="NCID0EBPEM" xlink:type="simple">-16.0765, 145.472</named-content></named-content>; 28 m; 17 Nov. 2019; E. Fagan-Jeffries &amp; J. B. Dorey leg.; Sweeping vegetation; <abbrev xmlns:xlink="http://www.w3.org/1999/xlink" xlink:title="Barcode of Life Database" id="ABBRID0EGPEM" xlink:type="simple">BOLD</abbrev> Process ID: <ext-link xmlns:xlink="http://www.w3.org/1999/xlink" xlink:href="https://portal.boldsystems.org/record/AUMIC1233-24" ext-link-type="uri" xlink:type="simple">AUMIC1233-24</ext-link>; <named-content xmlns:xlink="http://www.w3.org/1999/xlink" content-type="dwc:institutional_code" xlink:title="Queensland Museum, Brisbane, Australia" xlink:href="http://grbio.org/institution/queensland-museum-brisbane" xlink:type="simple">QM</named-content>: T261200. • ♀; <abbrev xmlns:xlink="http://www.w3.org/1999/xlink" xlink:title="Queensland" id="ABBRID0EXPEM" xlink:type="simple">QLD</abbrev>, Kuranda; <named-content xmlns:xlink="http://www.w3.org/1999/xlink" content-type="dwc:verbatimCoordinates" xlink:type="simple"><named-content content-type="geo-json" specific-use="{&#34;type&#34;:&#34;Point&#34;,&#34;coordinates&#34;:[145.643000,-16.815400]}" id="NCID0E5PEM" xlink:type="simple">-16.8154, 145.643</named-content></named-content>; 16 Mar.–12 Apr. 2017; M.S. Moulds leg.; Malaise trap; <abbrev xmlns:xlink="http://www.w3.org/1999/xlink" xlink:title="Barcode of Life Database" id="ABBRID0EDQEM" xlink:type="simple">BOLD</abbrev> Process ID: <ext-link xmlns:xlink="http://www.w3.org/1999/xlink" xlink:href="https://portal.boldsystems.org/record/AUMIC330-18" ext-link-type="uri" xlink:type="simple">AUMIC330-18</ext-link>; <named-content xmlns:xlink="http://www.w3.org/1999/xlink" content-type="dwc:institutional_code" xlink:title="Queensland Museum, Brisbane, Australia" xlink:href="http://grbio.org/institution/queensland-museum-brisbane" xlink:type="simple">QM</named-content>: T261201.</p></tp:treatment-sec><tp:treatment-sec sec-type="description" id="SECID0EUQEM"><title>Diagnostic description.</title><p><bold><italic>Size</italic></bold>: Total body length: 2.0 mm; fore wing length: 2.2 mm. <bold><italic>Head</italic></bold>: anterior scape colour moderately paler than head colour; <abbrev xmlns:xlink="http://www.w3.org/1999/xlink" xlink:title="2nd flagellomere" id="ABBRID0ECREM" xlink:type="simple">F2</abbrev><abbrev xmlns:xlink="http://www.w3.org/1999/xlink" xlink:title="length measurement divided by width measurement" id="ABBRID0EGREM" xlink:type="simple">L/W</abbrev> ratio: 3.2; <abbrev xmlns:xlink="http://www.w3.org/1999/xlink" xlink:title="14th flagellomere" id="ABBRID0EKREM" xlink:type="simple">F14</abbrev><abbrev xmlns:xlink="http://www.w3.org/1999/xlink" xlink:title="length measurement divided by width measurement" id="ABBRID0EOREM" xlink:type="simple">L/W</abbrev> ratio: 1.4. <bold><italic>Mesosoma</italic></bold>: scutoscutellar sulcus with eight pits; mesoscutellar disc mostly smooth, or with very shallow scattered indentations; propodeal areola complete, or mostly so; propodeum mostly smooth posteriorly, mostly rugose anteriorly; coxae colour (pro, meso, meta): dark all; metafemur colour mostly dark. <bold><italic>Wings</italic></bold>: centre of pterostigma pigmented to same degree as the outer edges; fore wing r vein length/2RS vein length ratio: 1.0. <bold><italic>Metasoma</italic></bold>: <abbrev xmlns:xlink="http://www.w3.org/1999/xlink" xlink:title="first mediotergite" id="ABBRID0E2REM" xlink:type="simple">T1</abbrev> shape mostly parallel, <abbrev xmlns:xlink="http://www.w3.org/1999/xlink" xlink:title="first mediotergite" id="ABBRID0E6REM" xlink:type="simple">T1</abbrev> medial length/anterior width between 1–2 × longer than wide; <abbrev xmlns:xlink="http://www.w3.org/1999/xlink" xlink:title="first mediotergite" id="ABBRID0EDSEM" xlink:type="simple">T1</abbrev> mostly rugose; <abbrev xmlns:xlink="http://www.w3.org/1999/xlink" xlink:title="second mediotergite" id="ABBRID0EHSEM" xlink:type="simple">T2</abbrev> mostly smooth; ovipositor sheath length/metatibia length ratio: 0.7.</p><fig id="F44" position="float" orientation="portrait"><object-id xmlns:xlink="http://www.w3.org/1999/xlink" content-type="doi" xlink:type="simple">10.3897/zookeys.1227.130467.figure44</object-id><object-id xmlns:xlink="http://www.w3.org/1999/xlink" content-type="arpha" xlink:type="simple">9272F991-C91B-53BF-BA7D-8C042EED926B</object-id><label>Figure 44.</label><caption><p><italic><tp:taxon-name><tp:taxon-name-part taxon-name-part-type="genus" reg="Apanteles">Apanteles</tp:taxon-name-part><tp:taxon-name-part taxon-name-part-type="species" reg="kelpiellus">kelpiellus</tp:taxon-name-part></tp:taxon-name></italic> (holotype <ext-link xmlns:xlink="http://www.w3.org/1999/xlink" xlink:href="https://portal.boldsystems.org/record/AUMIC334-18" ext-link-type="uri" xlink:type="simple">AUMIC334-18</ext-link>) <bold>A</bold> lateral habitus <bold>B</bold> dorsal propodeum <abbrev xmlns:xlink="http://www.w3.org/1999/xlink" xlink:title="first mediotergite" id="ABBRID0EHTEM" xlink:type="simple">T1</abbrev>–2 <bold>C</bold> dorsal head <bold>D</bold> anterior head <bold>E</bold> dorsal habitus and wings.</p></caption><graphic xmlns:xlink="http://www.w3.org/1999/xlink" xlink:href="zookeys-1227-001_article-130467__-g044.jpg" position="float" orientation="portrait" xlink:type="simple" id="oo_1247765.jpg"><uri content-type="original_file" xlink:type="simple">https://binary.pensoft.net/fig/1247765</uri></graphic></fig><p><italic><tp:taxon-name><tp:taxon-name-part taxon-name-part-type="genus" reg="Apanteles">Apanteles</tp:taxon-name-part><tp:taxon-name-part taxon-name-part-type="species" reg="kelpiellus">kelpiellus</tp:taxon-name-part></tp:taxon-name></italic> can be separated from the other described species of <italic><tp:taxon-name><tp:taxon-name-part taxon-name-part-type="genus" reg="Apanteles">Apanteles</tp:taxon-name-part></tp:taxon-name></italic> known from Australia with a dark metacoxa by the metafemur mostly dark with pale area only in proximal 1/4, <abbrev xmlns:xlink="http://www.w3.org/1999/xlink" xlink:title="second mediotergite" id="ABBRID0EKUEM" xlink:type="simple">T2</abbrev> smooth, and the anterior side of scape moderately paler than head colour.</p></tp:treatment-sec><tp:treatment-sec sec-type="etymology" id="SECID0EOUEM"><title>Etymology.</title><p>The species epithet means ‘little kelpie’. A kelpie is a breed of dog in Australia commonly used as a sheepdog or companion animal. The epithet references the yellow anterior of the scape of the new species, which resembles the spots above a kelpie’s eyes. The epithet is a noun in apposition.</p></tp:treatment-sec><tp:treatment-sec sec-type="distribution" id="SECID0ETUEM"><title>Distribution.</title><p><italic><tp:taxon-name><tp:taxon-name-part taxon-name-part-type="genus" reg="Apanteles">Apanteles</tp:taxon-name-part><tp:taxon-name-part taxon-name-part-type="species" reg="kelpiellus">kelpiellus</tp:taxon-name-part></tp:taxon-name></italic> is currently only known from northern <abbrev xmlns:xlink="http://www.w3.org/1999/xlink" xlink:title="Queensland" id="ABBRID0EEVEM" xlink:type="simple">QLD</abbrev>.</p></tp:treatment-sec><tp:treatment-sec sec-type="Molecular information" id="SECID0EIVEM"><title>Molecular information.</title><p>Sequences of <italic><tp:taxon-name><tp:taxon-name-part taxon-name-part-type="genus" reg="Apanteles">Apanteles</tp:taxon-name-part><tp:taxon-name-part taxon-name-part-type="species" reg="kelpiellus">kelpiellus</tp:taxon-name-part></tp:taxon-name></italic> are currently in BIN <ext-link xmlns:xlink="http://www.w3.org/1999/xlink" xlink:href="https://portal.boldsystems.org/bin/BOLD:ADL3948" ext-link-type="uri" xlink:type="simple">BOLD:ADL3948</ext-link>. The <abbrev xmlns:xlink="http://www.w3.org/1999/xlink" xlink:title="cytochrome c oxidase subunit I" id="ABBRID0E5VEM" xlink:type="simple">COI</abbrev> sequences are at least 7% divergent from any of the other species treated here, or any available sequence on <abbrev xmlns:xlink="http://www.w3.org/1999/xlink" xlink:title="Barcode of Life Database" id="ABBRID0ECWEM" xlink:type="simple">BOLD</abbrev>. The <italic><abbrev xmlns:xlink="http://www.w3.org/1999/xlink" xlink:title="Wingless" id="ABBRID0EHWEM" xlink:type="simple">wg</abbrev></italic> sequence of the holotype is at least 5 bp different to any other species. Most delimitation methods resolved <italic><tp:taxon-name><tp:taxon-name-part taxon-name-part-type="genus" reg="Apanteles">A.</tp:taxon-name-part><tp:taxon-name-part taxon-name-part-type="species" reg="kelpiellus">kelpiellus</tp:taxon-name-part></tp:taxon-name></italic> as a discrete species, however <abbrev xmlns:xlink="http://www.w3.org/1999/xlink" xlink:title="cytochrome c oxidase subunit I" id="ABBRID0EWWEM" xlink:type="simple">COI</abbrev><abbrev xmlns:xlink="http://www.w3.org/1999/xlink" xlink:title="Poisson Tree Process" id="ABBRID0E1WEM" xlink:type="simple">PTP</abbrev> split one of the paratypes apart, and <italic><abbrev xmlns:xlink="http://www.w3.org/1999/xlink" xlink:title="Wingless" id="ABBRID0E6WEM" xlink:type="simple">wg</abbrev></italic><abbrev xmlns:xlink="http://www.w3.org/1999/xlink" xlink:title="Poisson Tree Process" id="ABBRID0EDXEM" xlink:type="simple">PTP</abbrev> grouped the species with <italic><tp:taxon-name><tp:taxon-name-part taxon-name-part-type="genus" reg="Apanteles">A.</tp:taxon-name-part><tp:taxon-name-part taxon-name-part-type="species" reg="margaritarius">margaritarius</tp:taxon-name-part></tp:taxon-name></italic>.</p></tp:treatment-sec><tp:treatment-sec><!--Section generated to contain objects referenced in tp:taxon-treatment.--><fig id="F5" position="float" orientation="portrait"><object-id xmlns:xlink="http://www.w3.org/1999/xlink" content-type="doi" xlink:type="simple">10.3897/zookeys.1227.130467.figure5</object-id><object-id xmlns:xlink="http://www.w3.org/1999/xlink" content-type="arpha" xlink:type="simple">B20F8B10-ECD6-523E-863F-063D700A3B5B</object-id><label>Figure 5.</label><caption><p>Known distribution in the of the following <italic><tp:taxon-name><tp:taxon-name-part taxon-name-part-type="genus" reg="Apanteles">Apanteles</tp:taxon-name-part></tp:taxon-name></italic> species in Australia, Fiji, and New Zealand: <bold>A</bold><italic><tp:taxon-name><tp:taxon-name-part taxon-name-part-type="genus" reg="Apanteles">A.</tp:taxon-name-part><tp:taxon-name-part taxon-name-part-type="species" reg="carpatus">carpatus</tp:taxon-name-part></tp:taxon-name></italic>, <tp:taxon-name><tp:taxon-name-part taxon-name-part-type="genus" reg="Apanteles">A.</tp:taxon-name-part><tp:taxon-name-part taxon-name-part-type="authority">sp.</tp:taxon-name-part><tp:taxon-name-part taxon-name-part-type="uncertainty-rank">nr</tp:taxon-name-part><tp:taxon-name-part taxon-name-part-type="species" reg="carpatus">carpatus</tp:taxon-name-part></tp:taxon-name>, <italic><tp:taxon-name><tp:taxon-name-part taxon-name-part-type="genus" reg="Apanteles">A.</tp:taxon-name-part><tp:taxon-name-part taxon-name-part-type="species" reg="cuprum">cuprum</tp:taxon-name-part></tp:taxon-name></italic>, <italic><tp:taxon-name><tp:taxon-name-part taxon-name-part-type="genus" reg="Apanteles">A.</tp:taxon-name-part><tp:taxon-name-part taxon-name-part-type="species" reg="ippeus">ippeus</tp:taxon-name-part></tp:taxon-name></italic>, <italic><tp:taxon-name><tp:taxon-name-part taxon-name-part-type="genus" reg="Apanteles">A.</tp:taxon-name-part><tp:taxon-name-part taxon-name-part-type="species" reg="kelpiellus">kelpiellus</tp:taxon-name-part></tp:taxon-name></italic>, <italic><tp:taxon-name><tp:taxon-name-part taxon-name-part-type="genus" reg="Apanteles">A.</tp:taxon-name-part><tp:taxon-name-part taxon-name-part-type="species" reg="ligdus">ligdus</tp:taxon-name-part></tp:taxon-name></italic><bold>B</bold><italic><tp:taxon-name><tp:taxon-name-part taxon-name-part-type="genus" reg="Apanteles">A.</tp:taxon-name-part><tp:taxon-name-part taxon-name-part-type="species" reg="darthvaderi">darthvaderi</tp:taxon-name-part></tp:taxon-name></italic>, <italic><tp:taxon-name><tp:taxon-name-part taxon-name-part-type="genus" reg="Apanteles">A.</tp:taxon-name-part><tp:taxon-name-part taxon-name-part-type="species" reg="focusalis">focusalis</tp:taxon-name-part></tp:taxon-name></italic>, <italic><tp:taxon-name><tp:taxon-name-part taxon-name-part-type="genus" reg="Apanteles">A.</tp:taxon-name-part><tp:taxon-name-part taxon-name-part-type="species" reg="lamingtonensis">lamingtonensis</tp:taxon-name-part></tp:taxon-name></italic>, <italic><tp:taxon-name><tp:taxon-name-part taxon-name-part-type="genus" reg="Apanteles">A.</tp:taxon-name-part><tp:taxon-name-part taxon-name-part-type="species" reg="pellucidus">pellucidus</tp:taxon-name-part></tp:taxon-name></italic>, <italic><tp:taxon-name><tp:taxon-name-part taxon-name-part-type="genus" reg="Apanteles">A.</tp:taxon-name-part><tp:taxon-name-part taxon-name-part-type="species" reg="phantasmatus">phantasmatus</tp:taxon-name-part></tp:taxon-name></italic><bold>C</bold><italic><tp:taxon-name><tp:taxon-name-part taxon-name-part-type="genus" reg="Apanteles">A.</tp:taxon-name-part><tp:taxon-name-part taxon-name-part-type="species" reg="doreenwatlerae">doreenwatlerae</tp:taxon-name-part></tp:taxon-name></italic>, <italic><tp:taxon-name><tp:taxon-name-part taxon-name-part-type="genus" reg="Apanteles">A.</tp:taxon-name-part><tp:taxon-name-part taxon-name-part-type="species" reg="margaritarius">margaritarius</tp:taxon-name-part></tp:taxon-name></italic>, <italic><tp:taxon-name><tp:taxon-name-part taxon-name-part-type="genus" reg="Apanteles">A.</tp:taxon-name-part><tp:taxon-name-part taxon-name-part-type="species" reg="pharusalis">pharusalis</tp:taxon-name-part></tp:taxon-name></italic>, <italic><tp:taxon-name><tp:taxon-name-part taxon-name-part-type="genus" reg="Apanteles">A.</tp:taxon-name-part><tp:taxon-name-part taxon-name-part-type="species" reg="rufiterra">rufiterra</tp:taxon-name-part></tp:taxon-name></italic>, <italic><tp:taxon-name><tp:taxon-name-part taxon-name-part-type="genus" reg="Apanteles">A.</tp:taxon-name-part><tp:taxon-name-part taxon-name-part-type="species" reg="translucentis">translucentis</tp:taxon-name-part></tp:taxon-name></italic>. Maps include examined material and public DNA barcode records, see Suppl. material <xref ref-type="supplementary-material" rid="S3">3</xref> for full details.</p></caption><graphic xmlns:xlink="http://www.w3.org/1999/xlink" xlink:href="zookeys-1227-001_article-130467__-g005.jpg" position="float" orientation="portrait" xlink:type="simple" id="oo_1247726.jpg"><uri content-type="original_file" xlink:type="simple">https://binary.pensoft.net/fig/1247726</uri></graphic></fig><supplementary-material xmlns:xlink="http://www.w3.org/1999/xlink" id="S3" position="float" orientation="portrait" xlink:type="simple"><object-id content-type="doi" xlink:type="simple">10.3897/zookeys.1227.130467.suppl3</object-id><object-id content-type="arpha" xlink:type="simple">30CC7336-3551-578B-B175-0F178D895698</object-id><label>Supplementary material 3</label><caption><p>Morphological characters</p></caption><statement content-type="dataType"><label>Data type</label><p>xlsx</p></statement><statement content-type="notes"><label>Explanation note</label><p>table of morphological character coding.</p></statement><media xlink:href="zookeys-1227-001_article-130467__-s003.xlsx" mimetype="application" mime-subtype="vnd.openxmlformats-officedocument.spreadsheetml.sheet" position="float" orientation="portrait" xlink:type="simple" id="oo_1247783.xlsx"><uri content-type="original_file" xlink:type="simple">https://binary.pensoft.net/file/1247783</uri></media><permissions><license xlink:type="simple"><license-p>This dataset is made available under the Open Database License (http://opendatacommons.org/licenses/odbl/1.0/). The Open Database License (ODbL) is a license agreement intended to allow users to freely share, modify, and use this Dataset while maintaining this same freedom for others, provided that the original source and author(s) are credited.</license-p></license></permissions><attrib specific-use="authors">Mollie-Rosae Slater-Baker, Erinn P. Fagan-Jeffries, Katherine J. Oestmann, Olivia G. Portmann</attrib></supplementary-material></tp:treatment-sec></tp:taxon-treatment>
