# Supplementary material for: ﻿DNA barcoding, integrative taxonomy, citizen science, and Bush Blitz surveys combine to reveal 34 new species of Apanteles (Hymenoptera, Braconidae, Microgastrinae) in Australia
Source: Zookeys. 2025 Feb 11;1227:1–128. doi: 10.3897/zookeys.1227.130467 (PMC11836623; doi:10.3897/zookeys.1227.130467)
Supplement: XML Treatment for Apanteles magicus [file zookeys.1227.130467-treatment32.xml]

<!DOCTYPE tp:taxon-treatment
  PUBLIC "-//TaxonX//DTD Taxonomic Treatment Publishing DTD v0 20100105//EN" "tax-treatment-NSO.dtd">
<tp:taxon-treatment xmlns:tp="http://www.plazi.org/taxpub"><tp:treatment-meta><kwd-group><label>Taxon classification</label><kwd>
                  <named-content content-type="kingdom">Animalia</named-content>
                </kwd><kwd>
                  <named-content content-type="order">Hymenoptera</named-content>
                </kwd><kwd>
                  <named-content content-type="family">Braconidae</named-content>
                </kwd></kwd-group><mixed-citation publication-type="journal"><person-group><name><surname>Slater-Baker</surname><given-names>Mollie-Rosae</given-names></name><name><surname>Fagan-Jeffries</surname><given-names>Erinn P.</given-names></name><name><surname>Oestmann</surname><given-names>Katherine J.</given-names></name><name><surname>Portmann</surname><given-names>Olivia G.</given-names></name><name><surname>Bament</surname><given-names>Tiahni M.</given-names></name><name><surname>Howe</surname><given-names>Andy G.</given-names></name><name><surname>Guzik</surname><given-names>Michelle T.</given-names></name><name><surname>Bradford</surname><given-names>Tessa M.</given-names></name><name><surname>McClelland</surname><given-names>Alana R.</given-names></name><name><surname>Woodward</surname><given-names>Alice</given-names></name><name><surname>Clarke</surname><given-names>Sylvia</given-names></name><name><surname>Ducker</surname><given-names>Nathan</given-names></name><name><surname>Fernández-Triana</surname><given-names>José</given-names></name></person-group><article-title>﻿DNA barcoding, integrative taxonomy, citizen science, and Bush Blitz surveys combine to reveal 34 new species of <italic><tp:taxon-name><tp:taxon-name-part taxon-name-part-type="genus" reg="Apanteles">Apanteles</tp:taxon-name-part></tp:taxon-name></italic> (<tp:taxon-name><tp:taxon-name-part taxon-name-part-type="order">Hymenoptera</tp:taxon-name-part></tp:taxon-name>, <tp:taxon-name><tp:taxon-name-part taxon-name-part-type="family">Braconidae</tp:taxon-name-part></tp:taxon-name>, <tp:taxon-name><tp:taxon-name-part taxon-name-part-type="subfamily">Microgastrinae</tp:taxon-name-part></tp:taxon-name>) in Australia</article-title><source>Zookeys</source><day>11</day><month>02</month><year>2025</year><volume>1227</volume><fpage>1</fpage><lpage>128</lpage><pub-id pub-id-type="doi">10.3897/zookeys.1227.130467</pub-id></mixed-citation></tp:treatment-meta><tp:nomenclature><label>﻿﻿</label><tp:taxon-name>
                <object-id xmlns:xlink="http://www.w3.org/1999/xlink" content-type="arpha" xlink:type="simple">5A0F58D7-0E40-5170-A490-E00B390E69AE</object-id>
                <tp:taxon-name-part taxon-name-part-type="genus" reg="Apanteles">Apanteles</tp:taxon-name-part>
                <tp:taxon-name-part taxon-name-part-type="species" reg="magicus">magicus</tp:taxon-name-part>
                <object-id xmlns:xlink="http://www.w3.org/1999/xlink" content-type="zoobank" xlink:type="simple">https://zoobank.org/23F2FDF6-8F1C-41DC-B93E-F4867C299103</object-id>
              </tp:taxon-name><tp:taxon-authority>Slater-Baker, Fagan-Jeffries, Fernández-Triana, Portmann &amp; Oestmann</tp:taxon-authority><tp:taxon-status xmlns:xlink="http://www.w3.org/1999/xlink" xlink:type="simple">sp. nov.</tp:taxon-status><xref ref-type="fig" rid="F6">Fig. 6A</xref><xref ref-type="fig" rid="F47">(distribution), Fig. 47</xref><xref ref-type="fig" rid="F48">(holotype), Fig. 48 (paratype)</xref></tp:nomenclature><tp:treatment-sec sec-type="type material" id="SECID0E4YFM"><title>Type material.</title><p><bold><italic>Holotype</italic>.</bold> Australia • ♀; <abbrev xmlns:xlink="http://www.w3.org/1999/xlink" xlink:title="South Australia" id="ABBRID0EIZFM" xlink:type="simple">SA</abbrev>, Kangaroo Island, Lot 51 HA just near end of driveway near 3<sup>rd</sup> power pole; <named-content xmlns:xlink="http://www.w3.org/1999/xlink" content-type="dwc:verbatimCoordinates" xlink:type="simple"><named-content content-type="geo-json" specific-use="{&#34;type&#34;:&#34;Point&#34;,&#34;coordinates&#34;:[137.551000,-35.903800]}" id="NCID0ERZFM" xlink:type="simple">-35.9038, 137.551</named-content></named-content>; 13–17 Apr. 2020; R. Glatz leg.; Malaise trap; <abbrev xmlns:xlink="http://www.w3.org/1999/xlink" xlink:title="Barcode of Life Database" id="ABBRID0EWZFM" xlink:type="simple">BOLD</abbrev> Process ID: <ext-link xmlns:xlink="http://www.w3.org/1999/xlink" xlink:href="https://portal.boldsystems.org/record/AUMIC620-23" ext-link-type="uri" xlink:type="simple">AUMIC620-23</ext-link>; <named-content xmlns:xlink="http://www.w3.org/1999/xlink" content-type="dwc:institutional_code" xlink:title="South Australian Museum, Adelaide, Australia" xlink:href="http://grbio.org/institution/south-australia-museum" xlink:type="simple">SAMA</named-content>: 32-47763. <bold><italic>Paratypes</italic>.</bold> Australia • ♀; <abbrev xmlns:xlink="http://www.w3.org/1999/xlink" xlink:title="Australian Capital Territory" id="ABBRID0EL1FM" xlink:type="simple">ACT</abbrev>, Canberra, Black Mtn Res; <named-content xmlns:xlink="http://www.w3.org/1999/xlink" content-type="dwc:verbatimCoordinates" xlink:type="simple"><named-content content-type="geo-json" specific-use="{&#34;type&#34;:&#34;Point&#34;,&#34;coordinates&#34;:[149.111000,-35.274100]}" id="NCID0ES1FM" xlink:type="simple">-35.2741, 149.111</named-content></named-content>; 28 Feb.–19 Mar. 2018; K. M. Bayless leg.; Malaise trap; <abbrev xmlns:xlink="http://www.w3.org/1999/xlink" xlink:title="Barcode of Life Database" id="ABBRID0EX1FM" xlink:type="simple">BOLD</abbrev> Process ID: <ext-link xmlns:xlink="http://www.w3.org/1999/xlink" xlink:href="https://portal.boldsystems.org/record/AUMIC1200-24" ext-link-type="uri" xlink:type="simple">AUMIC1200-24</ext-link>; <named-content xmlns:xlink="http://www.w3.org/1999/xlink" content-type="dwc:institutional_code" xlink:title="Australian National Insect Collection, Canberra, Australia" xlink:href="http://grbio.org/institution/australian-national-insect-collection" xlink:type="simple">ANIC</named-content>: 32-085548. • ♀; <abbrev xmlns:xlink="http://www.w3.org/1999/xlink" xlink:title="Australian Capital Territory" id="ABBRID0EI2FM" xlink:type="simple">ACT</abbrev>, Namadgi NP Birrigai, track to Mushroom Rock; <named-content xmlns:xlink="http://www.w3.org/1999/xlink" content-type="dwc:verbatimCoordinates" xlink:type="simple"><named-content content-type="geo-json" specific-use="{&#34;type&#34;:&#34;Point&#34;,&#34;coordinates&#34;:[148.961000,-35.458000]}" id="NCID0EP2FM" xlink:type="simple">-35.458, 148.961</named-content></named-content>; 27 Nov.–05 Dec. 2018; Evangelista &amp; Rodriguez leg.; Malaise trap; Bush Blitz; <abbrev xmlns:xlink="http://www.w3.org/1999/xlink" xlink:title="Barcode of Life Database" id="ABBRID0EU2FM" xlink:type="simple">BOLD</abbrev> Process ID: <ext-link xmlns:xlink="http://www.w3.org/1999/xlink" xlink:href="https://portal.boldsystems.org/record/AUMIC986-24" ext-link-type="uri" xlink:type="simple">AUMIC986-24</ext-link>; <named-content xmlns:xlink="http://www.w3.org/1999/xlink" content-type="dwc:institutional_code" xlink:title="Australian National Insect Collection, Canberra, Australia" xlink:href="http://grbio.org/institution/australian-national-insect-collection" xlink:type="simple">ANIC</named-content>: 32-085549. • ♀; <abbrev xmlns:xlink="http://www.w3.org/1999/xlink" xlink:title="Australian Capital Territory" id="ABBRID0EF3FM" xlink:type="simple">ACT</abbrev>, Tidbinbilla Nat. Res., Birrigai Outdoor School; <named-content xmlns:xlink="http://www.w3.org/1999/xlink" content-type="dwc:verbatimCoordinates" xlink:type="simple"><named-content content-type="geo-json" specific-use="{&#34;type&#34;:&#34;Point&#34;,&#34;coordinates&#34;:[148.959000,-34.453800]}" id="NCID0EM3FM" xlink:type="simple">-34.4538, 148.959</named-content></named-content>; 27 Nov.–05 Feb. 2018; Evangelista &amp; Rodriquez leg.; Malaise trap; Bush Blitz; <abbrev xmlns:xlink="http://www.w3.org/1999/xlink" xlink:title="Barcode of Life Database" id="ABBRID0ER3FM" xlink:type="simple">BOLD</abbrev> Process ID: <ext-link xmlns:xlink="http://www.w3.org/1999/xlink" xlink:href="https://portal.boldsystems.org/record/AUMIC1170-24" ext-link-type="uri" xlink:type="simple">AUMIC1170-24</ext-link>; <named-content xmlns:xlink="http://www.w3.org/1999/xlink" content-type="dwc:institutional_code" xlink:title="Australian National Insect Collection, Canberra, Australia" xlink:href="http://grbio.org/institution/australian-national-insect-collection" xlink:type="simple">ANIC</named-content>: 32-085550. • ♀; <abbrev xmlns:xlink="http://www.w3.org/1999/xlink" xlink:title="New South Wales" id="ABBRID0EC4FM" xlink:type="simple">NSW</abbrev>, Bendemeer; <named-content xmlns:xlink="http://www.w3.org/1999/xlink" content-type="dwc:verbatimCoordinates" xlink:type="simple"><named-content content-type="geo-json" specific-use="{&#34;type&#34;:&#34;Point&#34;,&#34;coordinates&#34;:[151.142000,-30.819000]}" id="NCID0EJ4FM" xlink:type="simple">-30.819, 151.142</named-content></named-content>; 9–23 Feb. 2020; A. Goodwin &amp; R. Noakes leg.; Malaise trap; <abbrev xmlns:xlink="http://www.w3.org/1999/xlink" xlink:title="Barcode of Life Database" id="ABBRID0EO4FM" xlink:type="simple">BOLD</abbrev> Process ID: <ext-link xmlns:xlink="http://www.w3.org/1999/xlink" xlink:href="https://portal.boldsystems.org/record/AUMIC1006-24" ext-link-type="uri" xlink:type="simple">AUMIC1006-24</ext-link>; <named-content xmlns:xlink="http://www.w3.org/1999/xlink" content-type="dwc:institutional_code" xlink:title="Australian National Insect Collection, Canberra, Australia" xlink:href="http://grbio.org/institution/australian-national-insect-collection" xlink:type="simple">ANIC</named-content>: 32-085564. • ♀; <abbrev xmlns:xlink="http://www.w3.org/1999/xlink" xlink:title="New South Wales" id="ABBRID0E64FM" xlink:type="simple">NSW</abbrev>, Yanununbeyan; Apple Box Flat; Woolcara Ln; <named-content xmlns:xlink="http://www.w3.org/1999/xlink" content-type="dwc:verbatimCoordinates" xlink:type="simple"><named-content content-type="geo-json" specific-use="{&#34;type&#34;:&#34;Point&#34;,&#34;coordinates&#34;:[149.352000,-35.547800]}" id="NCID0EG5FM" xlink:type="simple">-35.5478, 149.352</named-content></named-content>; 6 Nov.–03 Dec. 2020; KM Bayless, T Wallenius leg.; Malaise trap over seasonal stream; <abbrev xmlns:xlink="http://www.w3.org/1999/xlink" xlink:title="Barcode of Life Database" id="ABBRID0EL5FM" xlink:type="simple">BOLD</abbrev> Process ID: <ext-link xmlns:xlink="http://www.w3.org/1999/xlink" xlink:href="https://portal.boldsystems.org/record/AUMIC844-23" ext-link-type="uri" xlink:type="simple">AUMIC844-23</ext-link>; <named-content xmlns:xlink="http://www.w3.org/1999/xlink" content-type="dwc:institutional_code" xlink:title="Australian National Insect Collection, Canberra, Australia" xlink:href="http://grbio.org/institution/australian-national-insect-collection" xlink:type="simple">ANIC</named-content>: 32-085551. • ♀; <abbrev xmlns:xlink="http://www.w3.org/1999/xlink" xlink:title="Northern Territory" id="ABBRID0E35FM" xlink:type="simple">NT</abbrev>, Casurina coastal Reserve Darwin; <named-content xmlns:xlink="http://www.w3.org/1999/xlink" content-type="dwc:verbatimCoordinates" xlink:type="simple"><named-content content-type="geo-json" specific-use="{&#34;type&#34;:&#34;Point&#34;,&#34;coordinates&#34;:[130.868000,-12.361700]}" id="NCID0ED6FM" xlink:type="simple">-12.3617, 130.868</named-content></named-content>; 14 Jun. 2005; Austin/PCD leg.; Sweeping; <abbrev xmlns:xlink="http://www.w3.org/1999/xlink" xlink:title="Barcode of Life Database" id="ABBRID0EI6FM" xlink:type="simple">BOLD</abbrev> Process ID: <ext-link xmlns:xlink="http://www.w3.org/1999/xlink" xlink:href="https://portal.boldsystems.org/record/AUMIC111-18" ext-link-type="uri" xlink:type="simple">AUMIC111-18</ext-link>; <named-content xmlns:xlink="http://www.w3.org/1999/xlink" content-type="dwc:institutional_code" xlink:title="Australian National Insect Collection, Canberra, Australia" xlink:href="http://grbio.org/institution/australian-national-insect-collection" xlink:type="simple">ANIC</named-content>: 32-085565. • ♂; <abbrev xmlns:xlink="http://www.w3.org/1999/xlink" xlink:title="Queensland" id="ABBRID0EZ6FM" xlink:type="simple">QLD</abbrev>, Cape Melville NP, Bathurst Bay, creek upstream from Nookai day-use area; <named-content xmlns:xlink="http://www.w3.org/1999/xlink" content-type="dwc:verbatimCoordinates" xlink:type="simple"><named-content content-type="geo-json" specific-use="{&#34;type&#34;:&#34;Point&#34;,&#34;coordinates&#34;:[144.458000,-14.399400]}" id="NCID0EAAGM" xlink:type="simple">-14.3994, 144.458</named-content></named-content>; 7–11 Nov. 2019; C. J. Burwell leg.; Malaise trap; <abbrev xmlns:xlink="http://www.w3.org/1999/xlink" xlink:title="Barcode of Life Database" id="ABBRID0EFAGM" xlink:type="simple">BOLD</abbrev> Process ID: <ext-link xmlns:xlink="http://www.w3.org/1999/xlink" xlink:href="https://portal.boldsystems.org/record/AUMIC976-24" ext-link-type="uri" xlink:type="simple">AUMIC976-24</ext-link>; <named-content xmlns:xlink="http://www.w3.org/1999/xlink" content-type="dwc:institutional_code" xlink:title="Queensland Museum, Brisbane, Australia" xlink:href="http://grbio.org/institution/queensland-museum-brisbane" xlink:type="simple">QM</named-content>: T261178. • ♂; <abbrev xmlns:xlink="http://www.w3.org/1999/xlink" xlink:title="Queensland" id="ABBRID0EWAGM" xlink:type="simple">QLD</abbrev>, as previous except: <abbrev xmlns:xlink="http://www.w3.org/1999/xlink" xlink:title="Barcode of Life Database" id="ABBRID0E1AGM" xlink:type="simple">BOLD</abbrev> Process ID: <ext-link xmlns:xlink="http://www.w3.org/1999/xlink" xlink:href="https://portal.boldsystems.org/record/AUMIC978-24" ext-link-type="uri" xlink:type="simple">AUMIC978-24</ext-link>; <named-content xmlns:xlink="http://www.w3.org/1999/xlink" content-type="dwc:institutional_code" xlink:title="Queensland Museum, Brisbane, Australia" xlink:href="http://grbio.org/institution/queensland-museum-brisbane" xlink:type="simple">QM</named-content>: T261179. • ♀; <abbrev xmlns:xlink="http://www.w3.org/1999/xlink" xlink:title="Queensland" id="ABBRID0ELBGM" xlink:type="simple">QLD</abbrev>, Cape York, Steve Irwin Reserve, Bluebottle Ck.; <named-content xmlns:xlink="http://www.w3.org/1999/xlink" content-type="dwc:verbatimCoordinates" xlink:type="simple"><named-content content-type="geo-json" specific-use="{&#34;type&#34;:&#34;Point&#34;,&#34;coordinates&#34;:[142.237000,-12.358900]}" id="NCID0ESBGM" xlink:type="simple">-12.3589, 142.237</named-content></named-content>; 24–26 Jul. 2018; C. Lambkin leg.; White pan trap; <abbrev xmlns:xlink="http://www.w3.org/1999/xlink" xlink:title="Barcode of Life Database" id="ABBRID0EXBGM" xlink:type="simple">BOLD</abbrev> Process ID: <ext-link xmlns:xlink="http://www.w3.org/1999/xlink" xlink:href="https://portal.boldsystems.org/record/AUMIC981-24" ext-link-type="uri" xlink:type="simple">AUMIC981-24</ext-link>; <named-content xmlns:xlink="http://www.w3.org/1999/xlink" content-type="dwc:institutional_code" xlink:title="Queensland Museum, Brisbane, Australia" xlink:href="http://grbio.org/institution/queensland-museum-brisbane" xlink:type="simple">QM</named-content>: T261180. • ♀; <abbrev xmlns:xlink="http://www.w3.org/1999/xlink" xlink:title="Queensland" id="ABBRID0EICGM" xlink:type="simple">QLD</abbrev>, Cliento Conservation Reserve Nambour; <named-content xmlns:xlink="http://www.w3.org/1999/xlink" content-type="dwc:verbatimCoordinates" xlink:type="simple"><named-content content-type="geo-json" specific-use="{&#34;type&#34;:&#34;Point&#34;,&#34;coordinates&#34;:[152.953000,-26.614600]}" id="NCID0EPCGM" xlink:type="simple">-26.6146, 152.953</named-content></named-content>; 02 Oct. 2020; E. Fagan-Jeffries leg.; Sweeping; <abbrev xmlns:xlink="http://www.w3.org/1999/xlink" xlink:title="Barcode of Life Database" id="ABBRID0EUCGM" xlink:type="simple">BOLD</abbrev> Process ID: <ext-link xmlns:xlink="http://www.w3.org/1999/xlink" xlink:href="https://portal.boldsystems.org/record/OZBOL410-21" ext-link-type="uri" xlink:type="simple">OZBOL410-21</ext-link>; <named-content xmlns:xlink="http://www.w3.org/1999/xlink" content-type="dwc:institutional_code" xlink:title="Queensland Museum, Brisbane, Australia" xlink:href="http://grbio.org/institution/queensland-museum-brisbane" xlink:type="simple">QM</named-content>: T261255. • ♀; <abbrev xmlns:xlink="http://www.w3.org/1999/xlink" xlink:title="Queensland" id="ABBRID0EFDGM" xlink:type="simple">QLD</abbrev>, Cooktown, Grassy hill lookout; <named-content xmlns:xlink="http://www.w3.org/1999/xlink" content-type="dwc:verbatimCoordinates" xlink:type="simple"><named-content content-type="geo-json" specific-use="{&#34;type&#34;:&#34;Point&#34;,&#34;coordinates&#34;:[145.254000,-15.460400]}" id="NCID0EMDGM" xlink:type="simple">-15.4604, 145.254</named-content></named-content>; 18 Nov. 2019; E. Fagan-Jeffries &amp; J. B. Dorey leg.; Sweeping vegetation; <abbrev xmlns:xlink="http://www.w3.org/1999/xlink" xlink:title="Barcode of Life Database" id="ABBRID0ERDGM" xlink:type="simple">BOLD</abbrev> Process ID: <ext-link xmlns:xlink="http://www.w3.org/1999/xlink" xlink:href="https://portal.boldsystems.org/record/AUMIC1224-24" ext-link-type="uri" xlink:type="simple">AUMIC1224-24</ext-link>; <named-content xmlns:xlink="http://www.w3.org/1999/xlink" content-type="dwc:institutional_code" xlink:title="Queensland Museum, Brisbane, Australia" xlink:href="http://grbio.org/institution/queensland-museum-brisbane" xlink:type="simple">QM</named-content>: T261256. • ♀; <abbrev xmlns:xlink="http://www.w3.org/1999/xlink" xlink:title="Queensland" id="ABBRID0ECEGM" xlink:type="simple">QLD</abbrev>, Cow Bay, Cape Tribulation, Daintree Discovery Centre; <named-content xmlns:xlink="http://www.w3.org/1999/xlink" content-type="dwc:verbatimCoordinates" xlink:type="simple"><named-content content-type="geo-json" specific-use="{&#34;type&#34;:&#34;Point&#34;,&#34;coordinates&#34;:[145.427000,-16.238200]}" id="NCID0EJEGM" xlink:type="simple">-16.2382, 145.427</named-content></named-content>; 13 Jun. 2015; C.J. Bennett leg.; Malaise trap; <abbrev xmlns:xlink="http://www.w3.org/1999/xlink" xlink:title="Barcode of Life Database" id="ABBRID0EOEGM" xlink:type="simple">BOLD</abbrev> Process ID: <ext-link xmlns:xlink="http://www.w3.org/1999/xlink" xlink:href="https://portal.boldsystems.org/record/GMQQT456-18" ext-link-type="uri" xlink:type="simple">GMQQT456-18</ext-link>; <named-content xmlns:xlink="http://www.w3.org/1999/xlink" content-type="dwc:institutional_code" xlink:title="Queensland Museum, Brisbane, Australia" xlink:href="http://grbio.org/institution/queensland-museum-brisbane" xlink:type="simple">QM</named-content>: T261273. • ♀; <abbrev xmlns:xlink="http://www.w3.org/1999/xlink" xlink:title="Queensland" id="ABBRID0E6EGM" xlink:type="simple">QLD</abbrev>, Cowra; <named-content xmlns:xlink="http://www.w3.org/1999/xlink" content-type="dwc:verbatimCoordinates" xlink:type="simple"><named-content content-type="geo-json" specific-use="{&#34;type&#34;:&#34;Point&#34;,&#34;coordinates&#34;:[148.683000,-33.834500]}" id="NCID0EGFGM" xlink:type="simple">-33.8345, 148.683</named-content></named-content>; 12 Dec. 2019; J. B. Dorey leg.; General sweep over tall ?<italic><tp:taxon-name><tp:taxon-name-part taxon-name-part-type="genus" reg="Angophora">Angophora</tp:taxon-name-part></tp:taxon-name></italic> sp. in park right next to river.; Some other floral resources available nearby, <italic><tp:taxon-name><tp:taxon-name-part taxon-name-part-type="genus" reg="Eucalyptus">Eucalyptus</tp:taxon-name-part></tp:taxon-name></italic> on far side of river. Sunny, warm and quite smokey 30C; <abbrev xmlns:xlink="http://www.w3.org/1999/xlink" xlink:title="Barcode of Life Database" id="ABBRID0EZFGM" xlink:type="simple">BOLD</abbrev> Process ID: <ext-link xmlns:xlink="http://www.w3.org/1999/xlink" xlink:href="https://portal.boldsystems.org/record/AUMIC1120-24" ext-link-type="uri" xlink:type="simple">AUMIC1120-24</ext-link>; <named-content xmlns:xlink="http://www.w3.org/1999/xlink" content-type="dwc:institutional_code" xlink:title="Queensland Museum, Brisbane, Australia" xlink:href="http://grbio.org/institution/queensland-museum-brisbane" xlink:type="simple">QM</named-content>: T261257. • ♀; <abbrev xmlns:xlink="http://www.w3.org/1999/xlink" xlink:title="Queensland" id="ABBRID0EKGGM" xlink:type="simple">QLD</abbrev>, Kuranda; <named-content xmlns:xlink="http://www.w3.org/1999/xlink" content-type="dwc:verbatimCoordinates" xlink:type="simple"><named-content content-type="geo-json" specific-use="{&#34;type&#34;:&#34;Point&#34;,&#34;coordinates&#34;:[145.643000,-16.813500]}" id="NCID0ERGGM" xlink:type="simple">-16.8135, 145.643</named-content></named-content>; 8 Jan.–11 Feb. 2020; M. S. Moulds leg.; Malaise trap; <abbrev xmlns:xlink="http://www.w3.org/1999/xlink" xlink:title="Barcode of Life Database" id="ABBRID0EWGGM" xlink:type="simple">BOLD</abbrev> Process ID: <ext-link xmlns:xlink="http://www.w3.org/1999/xlink" xlink:href="https://portal.boldsystems.org/record/AUMIC1194-24" ext-link-type="uri" xlink:type="simple">AUMIC1194-24</ext-link>; <named-content xmlns:xlink="http://www.w3.org/1999/xlink" content-type="dwc:institutional_code" xlink:title="Queensland Museum, Brisbane, Australia" xlink:href="http://grbio.org/institution/queensland-museum-brisbane" xlink:type="simple">QM</named-content>: T261258. • ♀; <abbrev xmlns:xlink="http://www.w3.org/1999/xlink" xlink:title="Queensland" id="ABBRID0EHHGM" xlink:type="simple">QLD</abbrev>, Laura; <named-content xmlns:xlink="http://www.w3.org/1999/xlink" content-type="dwc:verbatimCoordinates" xlink:type="simple"><named-content content-type="geo-json" specific-use="{&#34;type&#34;:&#34;Point&#34;,&#34;coordinates&#34;:[144.445000,-15.559400]}" id="NCID0EOHGM" xlink:type="simple">-15.5594, 144.445</named-content></named-content>; 15 Nov. 2019; J. B. Dorey leg.; General sweep off tree near end of flowering in township.; Hot and sunny ~ 32C; <abbrev xmlns:xlink="http://www.w3.org/1999/xlink" xlink:title="Barcode of Life Database" id="ABBRID0ETHGM" xlink:type="simple">BOLD</abbrev> Process ID: <ext-link xmlns:xlink="http://www.w3.org/1999/xlink" xlink:href="https://portal.boldsystems.org/record/AUMIC1184-24" ext-link-type="uri" xlink:type="simple">AUMIC1184-24</ext-link>; <named-content xmlns:xlink="http://www.w3.org/1999/xlink" content-type="dwc:institutional_code" xlink:title="Queensland Museum, Brisbane, Australia" xlink:href="http://grbio.org/institution/queensland-museum-brisbane" xlink:type="simple">QM</named-content>: T261259. • ♀; <abbrev xmlns:xlink="http://www.w3.org/1999/xlink" xlink:title="Queensland" id="ABBRID0EEIGM" xlink:type="simple">QLD</abbrev>, Noosa National Park; <named-content xmlns:xlink="http://www.w3.org/1999/xlink" content-type="dwc:verbatimCoordinates" xlink:type="simple"><named-content content-type="geo-json" specific-use="{&#34;type&#34;:&#34;Point&#34;,&#34;coordinates&#34;:[153.106000,-26.400800]}" id="NCID0ELIGM" xlink:type="simple">-26.4008, 153.106</named-content></named-content>; 02 Oct. 2020; E. Fagan-Jeffries leg.; Sweeping; <abbrev xmlns:xlink="http://www.w3.org/1999/xlink" xlink:title="Barcode of Life Database" id="ABBRID0EQIGM" xlink:type="simple">BOLD</abbrev> Process ID: <ext-link xmlns:xlink="http://www.w3.org/1999/xlink" xlink:href="https://portal.boldsystems.org/record/OZBOL420-21" ext-link-type="uri" xlink:type="simple">OZBOL420-21</ext-link>; <named-content xmlns:xlink="http://www.w3.org/1999/xlink" content-type="dwc:institutional_code" xlink:title="Queensland Museum, Brisbane, Australia" xlink:href="http://grbio.org/institution/queensland-museum-brisbane" xlink:type="simple">QM</named-content>: T261260. • ♂; as previous except: <abbrev xmlns:xlink="http://www.w3.org/1999/xlink" xlink:title="Barcode of Life Database" id="ABBRID0EBJGM" xlink:type="simple">BOLD</abbrev> Process ID: <ext-link xmlns:xlink="http://www.w3.org/1999/xlink" xlink:href="https://portal.boldsystems.org/record/OZBOL421-21" ext-link-type="uri" xlink:type="simple">OZBOL421-21</ext-link>; <named-content xmlns:xlink="http://www.w3.org/1999/xlink" content-type="dwc:institutional_code" xlink:title="Queensland Museum, Brisbane, Australia" xlink:href="http://grbio.org/institution/queensland-museum-brisbane" xlink:type="simple">QM</named-content>: T261261. • ♀; <abbrev xmlns:xlink="http://www.w3.org/1999/xlink" xlink:title="Queensland" id="ABBRID0ESJGM" xlink:type="simple">QLD</abbrev>, Plevna Downs, Tompilly Hill base (PD6 M); <named-content xmlns:xlink="http://www.w3.org/1999/xlink" content-type="dwc:verbatimCoordinates" xlink:type="simple"><named-content content-type="geo-json" specific-use="{&#34;type&#34;:&#34;Point&#34;,&#34;coordinates&#34;:[142.651000,-26.728000]}" id="NCID0EZJGM" xlink:type="simple">-26.728, 142.651</named-content></named-content>; 16 Sep.–2 Oct. 2008; Lambkin Mackenzie Starick leg.; Malaise trap; Gidgee; <abbrev xmlns:xlink="http://www.w3.org/1999/xlink" xlink:title="Barcode of Life Database" id="ABBRID0E5JGM" xlink:type="simple">BOLD</abbrev> Process ID: <ext-link xmlns:xlink="http://www.w3.org/1999/xlink" xlink:href="https://portal.boldsystems.org/record/AUMIC114-18" ext-link-type="uri" xlink:type="simple">AUMIC114-18</ext-link>; <named-content xmlns:xlink="http://www.w3.org/1999/xlink" content-type="dwc:institutional_code" xlink:title="Queensland Museum, Brisbane, Australia" xlink:href="http://grbio.org/institution/queensland-museum-brisbane" xlink:type="simple">QM</named-content>: T208346. • ♀; <abbrev xmlns:xlink="http://www.w3.org/1999/xlink" xlink:title="Queensland" id="ABBRID0EPKGM" xlink:type="simple">QLD</abbrev>, Stanthorpe, Mt Marlay Lookout; <named-content xmlns:xlink="http://www.w3.org/1999/xlink" content-type="dwc:verbatimCoordinates" xlink:type="simple"><named-content content-type="geo-json" specific-use="{&#34;type&#34;:&#34;Point&#34;,&#34;coordinates&#34;:[151.946000,-28.653700]}" id="NCID0EWKGM" xlink:type="simple">-28.6537, 151.946</named-content></named-content>; 27 Nov. 2019; E. Fagan-Jeffries, J. B. Dorey &amp; P. Ruhr leg.; Sweeping vegetation; <abbrev xmlns:xlink="http://www.w3.org/1999/xlink" xlink:title="Barcode of Life Database" id="ABBRID0E2KGM" xlink:type="simple">BOLD</abbrev> Process ID: <ext-link xmlns:xlink="http://www.w3.org/1999/xlink" xlink:href="https://portal.boldsystems.org/record/AUMIC1206-24" ext-link-type="uri" xlink:type="simple">AUMIC1206-24</ext-link>; <named-content xmlns:xlink="http://www.w3.org/1999/xlink" content-type="dwc:institutional_code" xlink:title="Queensland Museum, Brisbane, Australia" xlink:href="http://grbio.org/institution/queensland-museum-brisbane" xlink:type="simple">QM</named-content>: T261262. • ♀; <abbrev xmlns:xlink="http://www.w3.org/1999/xlink" xlink:title="Queensland" id="ABBRID0EMLGM" xlink:type="simple">QLD</abbrev>, Townsville, Hermit Park; <named-content xmlns:xlink="http://www.w3.org/1999/xlink" content-type="dwc:verbatimCoordinates" xlink:type="simple"><named-content content-type="geo-json" specific-use="{&#34;type&#34;:&#34;Point&#34;,&#34;coordinates&#34;:[146.801000,-19.282900]}" id="NCID0ETLGM" xlink:type="simple">-19.2829, 146.801</named-content></named-content>; 01 Jan. 2017; Graeme Cocks leg.; light trap; <abbrev xmlns:xlink="http://www.w3.org/1999/xlink" xlink:title="Barcode of Life Database" id="ABBRID0EYLGM" xlink:type="simple">BOLD</abbrev> Process ID: <ext-link xmlns:xlink="http://www.w3.org/1999/xlink" xlink:href="https://portal.boldsystems.org/record/GCQT064-17" ext-link-type="uri" xlink:type="simple">GCQT064-17</ext-link>; <named-content xmlns:xlink="http://www.w3.org/1999/xlink" content-type="dwc:institutional_code" xlink:title="Queensland Museum, Brisbane, Australia" xlink:href="http://grbio.org/institution/queensland-museum-brisbane" xlink:type="simple">QM</named-content>: T261274. • ♀; <abbrev xmlns:xlink="http://www.w3.org/1999/xlink" xlink:title="Queensland" id="ABBRID0EJMGM" xlink:type="simple">QLD</abbrev>, Wide water reserve bush camp near Taroom; <named-content xmlns:xlink="http://www.w3.org/1999/xlink" content-type="dwc:verbatimCoordinates" xlink:type="simple"><named-content content-type="geo-json" specific-use="{&#34;type&#34;:&#34;Point&#34;,&#34;coordinates&#34;:[149.794000,-25.626200]}" id="NCID0EQMGM" xlink:type="simple">-25.6262, 149.794</named-content></named-content>; 25 Nov. 2019; E. Fagan-Jeffries, J. B. Dorey &amp; P. Ruhr leg.; Sweeping vegetation; <abbrev xmlns:xlink="http://www.w3.org/1999/xlink" xlink:title="Barcode of Life Database" id="ABBRID0EVMGM" xlink:type="simple">BOLD</abbrev> Process ID: <ext-link xmlns:xlink="http://www.w3.org/1999/xlink" xlink:href="https://portal.boldsystems.org/record/AUMIC1068-24" ext-link-type="uri" xlink:type="simple">AUMIC1068-24</ext-link>; <named-content xmlns:xlink="http://www.w3.org/1999/xlink" content-type="dwc:institutional_code" xlink:title="Queensland Museum, Brisbane, Australia" xlink:href="http://grbio.org/institution/queensland-museum-brisbane" xlink:type="simple">QM</named-content>: T261263. • ♂; <abbrev xmlns:xlink="http://www.w3.org/1999/xlink" xlink:title="South Australia" id="ABBRID0EGNGM" xlink:type="simple">SA</abbrev>, Adelaide, Sheidow Park, Hamilton Court; <named-content xmlns:xlink="http://www.w3.org/1999/xlink" content-type="dwc:verbatimCoordinates" xlink:type="simple"><named-content content-type="geo-json" specific-use="{&#34;type&#34;:&#34;Point&#34;,&#34;coordinates&#34;:[138.536000,-35.077400]}" id="NCID0ENNGM" xlink:type="simple">-35.0774, 138.536</named-content></named-content>; 31 Mar. 2020; E. Fagan-Jeffries &amp; R. Ellinger leg.; Sweeping; <abbrev xmlns:xlink="http://www.w3.org/1999/xlink" xlink:title="Barcode of Life Database" id="ABBRID0ESNGM" xlink:type="simple">BOLD</abbrev> Process ID: <ext-link xmlns:xlink="http://www.w3.org/1999/xlink" xlink:href="https://portal.boldsystems.org/record/AUMIC966-24" ext-link-type="uri" xlink:type="simple">AUMIC966-24</ext-link>; <named-content xmlns:xlink="http://www.w3.org/1999/xlink" content-type="dwc:institutional_code" xlink:title="South Australian Museum, Adelaide, Australia" xlink:href="http://grbio.org/institution/south-australia-museum" xlink:type="simple">SAMA</named-content>: 32-47824. • ♀; <abbrev xmlns:xlink="http://www.w3.org/1999/xlink" xlink:title="South Australia" id="ABBRID0EDOGM" xlink:type="simple">SA</abbrev>, Belair N.P. Gate 11; <named-content xmlns:xlink="http://www.w3.org/1999/xlink" content-type="dwc:verbatimCoordinates" xlink:type="simple"><named-content content-type="geo-json" specific-use="{&#34;type&#34;:&#34;Point&#34;,&#34;coordinates&#34;:[138.654000,-35.009000]}" id="NCID0EKOGM" xlink:type="simple">-35.009, 138.654</named-content></named-content>; 11–24 Nov. 2007; J.T. Jennings leg.; Malaise trap; <abbrev xmlns:xlink="http://www.w3.org/1999/xlink" xlink:title="Barcode of Life Database" id="ABBRID0EPOGM" xlink:type="simple">BOLD</abbrev> Process ID: <ext-link xmlns:xlink="http://www.w3.org/1999/xlink" xlink:href="https://portal.boldsystems.org/record/AUMIC206-18" ext-link-type="uri" xlink:type="simple">AUMIC206-18</ext-link>; <named-content xmlns:xlink="http://www.w3.org/1999/xlink" content-type="dwc:institutional_code" xlink:title="South Australian Museum, Adelaide, Australia" xlink:href="http://grbio.org/institution/south-australia-museum" xlink:type="simple">SAMA</named-content>: 32-47825. • ♀; as previous except: 08–30 Mar. 2008; <abbrev xmlns:xlink="http://www.w3.org/1999/xlink" xlink:title="Barcode of Life Database" id="ABBRID0EAPGM" xlink:type="simple">BOLD</abbrev> Process ID: <ext-link xmlns:xlink="http://www.w3.org/1999/xlink" xlink:href="https://portal.boldsystems.org/record/AUMIC209-18" ext-link-type="uri" xlink:type="simple">AUMIC209-18</ext-link>; <named-content xmlns:xlink="http://www.w3.org/1999/xlink" content-type="dwc:institutional_code" xlink:title="South Australian Museum, Adelaide, Australia" xlink:href="http://grbio.org/institution/south-australia-museum" xlink:type="simple">SAMA</named-content>: 32-47826. • ♀; as previous except: <abbrev xmlns:xlink="http://www.w3.org/1999/xlink" xlink:title="Barcode of Life Database" id="ABBRID0ERPGM" xlink:type="simple">BOLD</abbrev> Process ID: <ext-link xmlns:xlink="http://www.w3.org/1999/xlink" xlink:href="https://portal.boldsystems.org/record/AUMIC211-18" ext-link-type="uri" xlink:type="simple">AUMIC211-18</ext-link>; <named-content xmlns:xlink="http://www.w3.org/1999/xlink" content-type="dwc:institutional_code" xlink:title="South Australian Museum, Adelaide, Australia" xlink:href="http://grbio.org/institution/south-australia-museum" xlink:type="simple">SAMA</named-content>: 32-47827. • ♀; as previous except: <abbrev xmlns:xlink="http://www.w3.org/1999/xlink" xlink:title="Barcode of Life Database" id="ABBRID0ECQGM" xlink:type="simple">BOLD</abbrev> Process ID: <ext-link xmlns:xlink="http://www.w3.org/1999/xlink" xlink:href="https://portal.boldsystems.org/record/AUMIC215-18" ext-link-type="uri" xlink:type="simple">AUMIC215-18</ext-link>; <named-content xmlns:xlink="http://www.w3.org/1999/xlink" content-type="dwc:institutional_code" xlink:title="South Australian Museum, Adelaide, Australia" xlink:href="http://grbio.org/institution/south-australia-museum" xlink:type="simple">SAMA</named-content>: 32-47828. • ♀; as previous except: <abbrev xmlns:xlink="http://www.w3.org/1999/xlink" xlink:title="Barcode of Life Database" id="ABBRID0ETQGM" xlink:type="simple">BOLD</abbrev> Process ID: <ext-link xmlns:xlink="http://www.w3.org/1999/xlink" xlink:href="https://portal.boldsystems.org/record/AUMIC426-18" ext-link-type="uri" xlink:type="simple">AUMIC426-18</ext-link>; <named-content xmlns:xlink="http://www.w3.org/1999/xlink" content-type="dwc:institutional_code" xlink:title="South Australian Museum, Adelaide, Australia" xlink:href="http://grbio.org/institution/south-australia-museum" xlink:type="simple">SAMA</named-content>: 32-47836. • ♀; as previous except: <abbrev xmlns:xlink="http://www.w3.org/1999/xlink" xlink:title="Barcode of Life Database" id="ABBRID0EERGM" xlink:type="simple">BOLD</abbrev> Process ID: <ext-link xmlns:xlink="http://www.w3.org/1999/xlink" xlink:href="https://portal.boldsystems.org/record/AUMIC216-18" ext-link-type="uri" xlink:type="simple">AUMIC216-18</ext-link>; <named-content xmlns:xlink="http://www.w3.org/1999/xlink" content-type="dwc:institutional_code" xlink:title="South Australian Museum, Adelaide, Australia" xlink:href="http://grbio.org/institution/south-australia-museum" xlink:type="simple">SAMA</named-content>: 32-47829. • ♀; as previous except: <abbrev xmlns:xlink="http://www.w3.org/1999/xlink" xlink:title="Barcode of Life Database" id="ABBRID0EVRGM" xlink:type="simple">BOLD</abbrev> Process ID: <ext-link xmlns:xlink="http://www.w3.org/1999/xlink" xlink:href="https://portal.boldsystems.org/record/AUMIC218-18" ext-link-type="uri" xlink:type="simple">AUMIC218-18</ext-link>; <named-content xmlns:xlink="http://www.w3.org/1999/xlink" content-type="dwc:institutional_code" xlink:title="South Australian Museum, Adelaide, Australia" xlink:href="http://grbio.org/institution/south-australia-museum" xlink:type="simple">SAMA</named-content>: 32-47830. • ♀; as previous except: <abbrev xmlns:xlink="http://www.w3.org/1999/xlink" xlink:title="Barcode of Life Database" id="ABBRID0EGSGM" xlink:type="simple">BOLD</abbrev> Process ID: <ext-link xmlns:xlink="http://www.w3.org/1999/xlink" xlink:href="https://portal.boldsystems.org/record/AUMIC263-18" ext-link-type="uri" xlink:type="simple">AUMIC263-18</ext-link>; <named-content xmlns:xlink="http://www.w3.org/1999/xlink" content-type="dwc:institutional_code" xlink:title="South Australian Museum, Adelaide, Australia" xlink:href="http://grbio.org/institution/south-australia-museum" xlink:type="simple">SAMA</named-content>: 32-47831. • ♀; as previous except: <abbrev xmlns:xlink="http://www.w3.org/1999/xlink" xlink:title="Barcode of Life Database" id="ABBRID0EXSGM" xlink:type="simple">BOLD</abbrev> Process ID: <ext-link xmlns:xlink="http://www.w3.org/1999/xlink" xlink:href="https://portal.boldsystems.org/record/AUMIC265-18" ext-link-type="uri" xlink:type="simple">AUMIC265-18</ext-link>; <named-content xmlns:xlink="http://www.w3.org/1999/xlink" content-type="dwc:institutional_code" xlink:title="South Australian Museum, Adelaide, Australia" xlink:href="http://grbio.org/institution/south-australia-museum" xlink:type="simple">SAMA</named-content>: 32-47832. • ♀; as previous except: <abbrev xmlns:xlink="http://www.w3.org/1999/xlink" xlink:title="Barcode of Life Database" id="ABBRID0EITGM" xlink:type="simple">BOLD</abbrev> Process ID: <ext-link xmlns:xlink="http://www.w3.org/1999/xlink" xlink:href="https://portal.boldsystems.org/record/AUMIC260-18" ext-link-type="uri" xlink:type="simple">AUMIC260-18</ext-link>; <named-content xmlns:xlink="http://www.w3.org/1999/xlink" content-type="dwc:institutional_code" xlink:title="South Australian Museum, Adelaide, Australia" xlink:href="http://grbio.org/institution/south-australia-museum" xlink:type="simple">SAMA</named-content>: 32-47840. • ♀; as previous except: 1–8 Mar. 2008; <abbrev xmlns:xlink="http://www.w3.org/1999/xlink" xlink:title="Barcode of Life Database" id="ABBRID0EZTGM" xlink:type="simple">BOLD</abbrev> Process ID: <ext-link xmlns:xlink="http://www.w3.org/1999/xlink" xlink:href="https://portal.boldsystems.org/record/AUMIC266-18" ext-link-type="uri" xlink:type="simple">AUMIC266-18</ext-link>; <named-content xmlns:xlink="http://www.w3.org/1999/xlink" content-type="dwc:institutional_code" xlink:title="South Australian Museum, Adelaide, Australia" xlink:href="http://grbio.org/institution/south-australia-museum" xlink:type="simple">SAMA</named-content>: 32-47833. • ♀; as previous except: <abbrev xmlns:xlink="http://www.w3.org/1999/xlink" xlink:title="Barcode of Life Database" id="ABBRID0EKUGM" xlink:type="simple">BOLD</abbrev> Process ID: <ext-link xmlns:xlink="http://www.w3.org/1999/xlink" xlink:href="https://portal.boldsystems.org/record/AUMIC267-18" ext-link-type="uri" xlink:type="simple">AUMIC267-18</ext-link>; <named-content xmlns:xlink="http://www.w3.org/1999/xlink" content-type="dwc:institutional_code" xlink:title="South Australian Museum, Adelaide, Australia" xlink:href="http://grbio.org/institution/south-australia-museum" xlink:type="simple">SAMA</named-content>: 32-47834. • ♀; as previous except: <abbrev xmlns:xlink="http://www.w3.org/1999/xlink" xlink:title="Barcode of Life Database" id="ABBRID0E2UGM" xlink:type="simple">BOLD</abbrev> Process ID: <ext-link xmlns:xlink="http://www.w3.org/1999/xlink" xlink:href="https://portal.boldsystems.org/record/AUMIC268-18" ext-link-type="uri" xlink:type="simple">AUMIC268-18</ext-link>; <named-content xmlns:xlink="http://www.w3.org/1999/xlink" content-type="dwc:institutional_code" xlink:title="South Australian Museum, Adelaide, Australia" xlink:href="http://grbio.org/institution/south-australia-museum" xlink:type="simple">SAMA</named-content>: 32-47835. • ♀; as previous except: <abbrev xmlns:xlink="http://www.w3.org/1999/xlink" xlink:title="Barcode of Life Database" id="ABBRID0EMVGM" xlink:type="simple">BOLD</abbrev> Process ID: <ext-link xmlns:xlink="http://www.w3.org/1999/xlink" xlink:href="https://portal.boldsystems.org/record/AUMIC227-18" ext-link-type="uri" xlink:type="simple">AUMIC227-18</ext-link>; <named-content xmlns:xlink="http://www.w3.org/1999/xlink" content-type="dwc:institutional_code" xlink:title="South Australian Museum, Adelaide, Australia" xlink:href="http://grbio.org/institution/south-australia-museum" xlink:type="simple">SAMA</named-content>: 32-47838. • ♀; as previous except: 25 Nov.–1 Dec. 2007; <abbrev xmlns:xlink="http://www.w3.org/1999/xlink" xlink:title="Barcode of Life Database" id="ABBRID0E4VGM" xlink:type="simple">BOLD</abbrev> Process ID: <ext-link xmlns:xlink="http://www.w3.org/1999/xlink" xlink:href="https://portal.boldsystems.org/record/AUMIC461-18" ext-link-type="uri" xlink:type="simple">AUMIC461-18</ext-link>; <named-content xmlns:xlink="http://www.w3.org/1999/xlink" content-type="dwc:institutional_code" xlink:title="South Australian Museum, Adelaide, Australia" xlink:href="http://grbio.org/institution/south-australia-museum" xlink:type="simple">SAMA</named-content>: 32-47837. • ♀; as previous except: 2–5 Dec. 2006; <abbrev xmlns:xlink="http://www.w3.org/1999/xlink" xlink:title="Barcode of Life Database" id="ABBRID0EOWGM" xlink:type="simple">BOLD</abbrev> Process ID: <ext-link xmlns:xlink="http://www.w3.org/1999/xlink" xlink:href="https://portal.boldsystems.org/record/AUMIC351-18" ext-link-type="uri" xlink:type="simple">AUMIC351-18</ext-link>; <named-content xmlns:xlink="http://www.w3.org/1999/xlink" content-type="dwc:institutional_code" xlink:title="South Australian Museum, Adelaide, Australia" xlink:href="http://grbio.org/institution/south-australia-museum" xlink:type="simple">SAMA</named-content>: 32-47839. • ♂; <abbrev xmlns:xlink="http://www.w3.org/1999/xlink" xlink:title="South Australia" id="ABBRID0E6WGM" xlink:type="simple">SA</abbrev>, Calperum station homestead; <named-content xmlns:xlink="http://www.w3.org/1999/xlink" content-type="dwc:verbatimCoordinates" xlink:type="simple"><named-content content-type="geo-json" specific-use="{&#34;type&#34;:&#34;Point&#34;,&#34;coordinates&#34;:[140.712000,-34.042800]}" id="NCID0EGXGM" xlink:type="simple">-34.0428, 140.712</named-content></named-content>; 14 Apr. 2021; B.A. Parslow, A.J. Bird leg.; Light sheet (LepiLED); <abbrev xmlns:xlink="http://www.w3.org/1999/xlink" xlink:title="Barcode of Life Database" id="ABBRID0ELXGM" xlink:type="simple">BOLD</abbrev> Process ID: <ext-link xmlns:xlink="http://www.w3.org/1999/xlink" xlink:href="https://portal.boldsystems.org/record/AUMIC867-23" ext-link-type="uri" xlink:type="simple">AUMIC867-23</ext-link>; <named-content xmlns:xlink="http://www.w3.org/1999/xlink" content-type="dwc:institutional_code" xlink:title="South Australian Museum, Adelaide, Australia" xlink:href="http://grbio.org/institution/south-australia-museum" xlink:type="simple">SAMA</named-content>: 32-47770. • ♂; as previous except; <abbrev xmlns:xlink="http://www.w3.org/1999/xlink" xlink:title="Barcode of Life Database" id="ABBRID0E3XGM" xlink:type="simple">BOLD</abbrev> Process ID: <ext-link xmlns:xlink="http://www.w3.org/1999/xlink" xlink:href="https://portal.boldsystems.org/record/AUMIC869-23" ext-link-type="uri" xlink:type="simple">AUMIC869-23</ext-link>; <named-content xmlns:xlink="http://www.w3.org/1999/xlink" content-type="dwc:institutional_code" xlink:title="South Australian Museum, Adelaide, Australia" xlink:href="http://grbio.org/institution/south-australia-museum" xlink:type="simple">SAMA</named-content>: 32-47771. • ♀; <abbrev xmlns:xlink="http://www.w3.org/1999/xlink" xlink:title="South Australia" id="ABBRID0ENYGM" xlink:type="simple">SA</abbrev>, Cox Scrub Con. Pk.; <named-content xmlns:xlink="http://www.w3.org/1999/xlink" content-type="dwc:verbatimCoordinates" xlink:type="simple"><named-content content-type="geo-json" specific-use="{&#34;type&#34;:&#34;Point&#34;,&#34;coordinates&#34;:[138.747000,-35.331100]}" id="NCID0EUYGM" xlink:type="simple">-35.3311, 138.747</named-content></named-content>; 27 Dec. 2003–17 Jan. 2004; A. Austin leg.; Malaise trap; <abbrev xmlns:xlink="http://www.w3.org/1999/xlink" xlink:title="Barcode of Life Database" id="ABBRID0EZYGM" xlink:type="simple">BOLD</abbrev> Process ID: <ext-link xmlns:xlink="http://www.w3.org/1999/xlink" xlink:href="https://portal.boldsystems.org/record/AUMIC283-18" ext-link-type="uri" xlink:type="simple">AUMIC283-18</ext-link>; <named-content xmlns:xlink="http://www.w3.org/1999/xlink" content-type="dwc:institutional_code" xlink:title="South Australian Museum, Adelaide, Australia" xlink:href="http://grbio.org/institution/south-australia-museum" xlink:type="simple">SAMA</named-content>: 32-47841. • ♂; <abbrev xmlns:xlink="http://www.w3.org/1999/xlink" xlink:title="South Australia" id="ABBRID0EKZGM" xlink:type="simple">SA</abbrev>, Hiltaba Shearers Quarters; <named-content xmlns:xlink="http://www.w3.org/1999/xlink" content-type="dwc:verbatimCoordinates" xlink:type="simple"><named-content content-type="geo-json" specific-use="{&#34;type&#34;:&#34;Point&#34;,&#34;coordinates&#34;:[135.092000,-32.160800]}" id="NCID0ERZGM" xlink:type="simple">-32.1608, 135.092</named-content></named-content>; 27 Sep. 2021; E. Fagan-Jeffries leg.; Methane vapour light; <abbrev xmlns:xlink="http://www.w3.org/1999/xlink" xlink:title="Barcode of Life Database" id="ABBRID0EWZGM" xlink:type="simple">BOLD</abbrev> Process ID: <ext-link xmlns:xlink="http://www.w3.org/1999/xlink" xlink:href="https://portal.boldsystems.org/record/AUMIC697-23" ext-link-type="uri" xlink:type="simple">AUMIC697-23</ext-link>; <named-content xmlns:xlink="http://www.w3.org/1999/xlink" content-type="dwc:institutional_code" xlink:title="Waite Insect and Nematode Collection, Adelaide, Australia" xlink:href="http://grbio.org/institution/waite-insect-nematode-collection" xlink:type="simple">WINC</named-content>: 32-47842. • ♀; <abbrev xmlns:xlink="http://www.w3.org/1999/xlink" xlink:title="South Australia" id="ABBRID0EH1GM" xlink:type="simple">SA</abbrev>, Kangaroo Island, Lot 51 HA just near end of driveway near 3<sup>rd</sup> power pole; <named-content xmlns:xlink="http://www.w3.org/1999/xlink" content-type="dwc:verbatimCoordinates" xlink:type="simple"><named-content content-type="geo-json" specific-use="{&#34;type&#34;:&#34;Point&#34;,&#34;coordinates&#34;:[137.551000,-35.903800]}" id="NCID0EQ1GM" xlink:type="simple">-35.9038, 137.551</named-content></named-content>; 20–26 Mar. 2021; R. Glatz leg.; Malaise trap; <abbrev xmlns:xlink="http://www.w3.org/1999/xlink" xlink:title="Barcode of Life Database" id="ABBRID0EV1GM" xlink:type="simple">BOLD</abbrev> Process ID: <ext-link xmlns:xlink="http://www.w3.org/1999/xlink" xlink:href="https://portal.boldsystems.org/record/AUMIC921-23" ext-link-type="uri" xlink:type="simple">AUMIC921-23</ext-link>; <named-content xmlns:xlink="http://www.w3.org/1999/xlink" content-type="dwc:institutional_code" xlink:title="South Australian Museum, Adelaide, Australia" xlink:href="http://grbio.org/institution/south-australia-museum" xlink:type="simple">SAMA</named-content>: 32-47764. • ♀; <abbrev xmlns:xlink="http://www.w3.org/1999/xlink" xlink:title="South Australia" id="ABBRID0EG2GM" xlink:type="simple">SA</abbrev>, Mt Barker, 8 km S Bugle Ranges; <named-content xmlns:xlink="http://www.w3.org/1999/xlink" content-type="dwc:verbatimCoordinates" xlink:type="simple"><named-content content-type="geo-json" specific-use="{&#34;type&#34;:&#34;Point&#34;,&#34;coordinates&#34;:[138.871000,-35.113000]}" id="NCID0EN2GM" xlink:type="simple">-35.113, 138.871</named-content></named-content>; 31 Mar.–7 Apr. 2008; R. Lavigne leg.; Mallee Scrub; <abbrev xmlns:xlink="http://www.w3.org/1999/xlink" xlink:title="Barcode of Life Database" id="ABBRID0ES2GM" xlink:type="simple">BOLD</abbrev> Process ID: <ext-link xmlns:xlink="http://www.w3.org/1999/xlink" xlink:href="https://portal.boldsystems.org/record/AUMIC009-18" ext-link-type="uri" xlink:type="simple">AUMIC009-18</ext-link>; <named-content xmlns:xlink="http://www.w3.org/1999/xlink" content-type="dwc:institutional_code" xlink:title="South Australian Museum, Adelaide, Australia" xlink:href="http://grbio.org/institution/south-australia-museum" xlink:type="simple">SAMA</named-content>: 32-47843. • ♀; <abbrev xmlns:xlink="http://www.w3.org/1999/xlink" xlink:title="South Australia" id="ABBRID0ED3GM" xlink:type="simple">SA</abbrev>, nr Wistow; <named-content xmlns:xlink="http://www.w3.org/1999/xlink" content-type="dwc:verbatimCoordinates" xlink:type="simple"><named-content content-type="geo-json" specific-use="{&#34;type&#34;:&#34;Point&#34;,&#34;coordinates&#34;:[138.912000,-35.115000]}" id="NCID0EK3GM" xlink:type="simple">-35.115, 138.912</named-content></named-content>; 01.–08 Oct. 2001; Malaise Trap; <abbrev xmlns:xlink="http://www.w3.org/1999/xlink" xlink:title="Barcode of Life Database" id="ABBRID0EP3GM" xlink:type="simple">BOLD</abbrev> Process ID: <ext-link xmlns:xlink="http://www.w3.org/1999/xlink" xlink:href="https://portal.boldsystems.org/record/AUMIC270-18" ext-link-type="uri" xlink:type="simple">AUMIC270-18</ext-link>; <named-content xmlns:xlink="http://www.w3.org/1999/xlink" content-type="dwc:institutional_code" xlink:title="South Australian Museum, Adelaide, Australia" xlink:href="http://grbio.org/institution/south-australia-museum" xlink:type="simple">SAMA</named-content>: 32-47844. • ♀; <abbrev xmlns:xlink="http://www.w3.org/1999/xlink" xlink:title="Western Australia" id="ABBRID0EA4GM" xlink:type="simple">WA</abbrev>, Albany Highway. Gleneagle State Forest.; <named-content xmlns:xlink="http://www.w3.org/1999/xlink" content-type="dwc:verbatimCoordinates" xlink:type="simple"><named-content content-type="geo-json" specific-use="{&#34;type&#34;:&#34;Point&#34;,&#34;coordinates&#34;:[116.163000,-32.271100]}" id="NCID0EH4GM" xlink:type="simple">-32.2711, 116.163</named-content></named-content>; 03 Apr.–7 May. 2005; M.S. Harvey leg.; Malaise trap; <abbrev xmlns:xlink="http://www.w3.org/1999/xlink" xlink:title="Barcode of Life Database" id="ABBRID0EM4GM" xlink:type="simple">BOLD</abbrev> Process ID: <ext-link xmlns:xlink="http://www.w3.org/1999/xlink" xlink:href="https://portal.boldsystems.org/record/AUMIC016-18" ext-link-type="uri" xlink:type="simple">AUMIC016-18</ext-link>; <abbrev xmlns:xlink="http://www.w3.org/1999/xlink" content-type="institution" xlink:title="Western Australian Museum, Perth, Australia" id="ABBRID0EV4GM" xlink:type="simple">WAM</abbrev>: 130569. • ♀; <abbrev xmlns:xlink="http://www.w3.org/1999/xlink" xlink:title="Western Australia" id="ABBRID0E14GM" xlink:type="simple">WA</abbrev>, Barrow Island; <named-content xmlns:xlink="http://www.w3.org/1999/xlink" content-type="dwc:verbatimCoordinates" xlink:type="simple"><named-content content-type="geo-json" specific-use="{&#34;type&#34;:&#34;Point&#34;,&#34;coordinates&#34;:[115.407000,-20.864700]}" id="NCID0EB5GM" xlink:type="simple">-20.8647, 115.407</named-content></named-content>; 6 May. 2006; S. Callan &amp; R. Graham leg.; N05 SUC; <abbrev xmlns:xlink="http://www.w3.org/1999/xlink" xlink:title="Barcode of Life Database" id="ABBRID0EG5GM" xlink:type="simple">BOLD</abbrev> Process ID: <ext-link xmlns:xlink="http://www.w3.org/1999/xlink" xlink:href="https://portal.boldsystems.org/record/AUMIC032-18" ext-link-type="uri" xlink:type="simple">AUMIC032-18</ext-link>; <abbrev xmlns:xlink="http://www.w3.org/1999/xlink" content-type="institution" xlink:title="Western Australian Museum, Perth, Australia" id="ABBRID0EP5GM" xlink:type="simple">WAM</abbrev>: 130570. • ♀; <abbrev xmlns:xlink="http://www.w3.org/1999/xlink" xlink:title="Western Australia" id="ABBRID0EU5GM" xlink:type="simple">WA</abbrev>, Gleneagle State Forest; <named-content xmlns:xlink="http://www.w3.org/1999/xlink" content-type="dwc:verbatimCoordinates" xlink:type="simple"><named-content content-type="geo-json" specific-use="{&#34;type&#34;:&#34;Point&#34;,&#34;coordinates&#34;:[116.163000,-32.271100]}" id="NCID0E25GM" xlink:type="simple">-32.2711, 116.163</named-content></named-content>; 29 Nov. 2005; M.S. Harvey leg.; Malaise Trap; date assumed trap collection end, unknown start date; <abbrev xmlns:xlink="http://www.w3.org/1999/xlink" xlink:title="Barcode of Life Database" id="ABBRID0EA6GM" xlink:type="simple">BOLD</abbrev> Process ID: <ext-link xmlns:xlink="http://www.w3.org/1999/xlink" xlink:href="https://portal.boldsystems.org/record/AUMIC018-18" ext-link-type="uri" xlink:type="simple">AUMIC018-18</ext-link>; <abbrev xmlns:xlink="http://www.w3.org/1999/xlink" content-type="institution" xlink:title="Western Australian Museum, Perth, Australia" id="ABBRID0EJ6GM" xlink:type="simple">WAM</abbrev>: 130571. • ♀; as previous except: <abbrev xmlns:xlink="http://www.w3.org/1999/xlink" xlink:title="Barcode of Life Database" id="ABBRID0EO6GM" xlink:type="simple">BOLD</abbrev> Process ID: <ext-link xmlns:xlink="http://www.w3.org/1999/xlink" xlink:href="https://portal.boldsystems.org/record/AUMIC284-18" ext-link-type="uri" xlink:type="simple">AUMIC284-18</ext-link>; <abbrev xmlns:xlink="http://www.w3.org/1999/xlink" content-type="institution" xlink:title="Western Australian Museum, Perth, Australia" id="ABBRID0EX6GM" xlink:type="simple">WAM</abbrev>: 130572. • ♂; <abbrev xmlns:xlink="http://www.w3.org/1999/xlink" xlink:title="Western Australia" id="ABBRID0E36GM" xlink:type="simple">WA</abbrev>, Kariijini NP, Weano Gorge Rd; <named-content xmlns:xlink="http://www.w3.org/1999/xlink" content-type="dwc:verbatimCoordinates" xlink:type="simple"><named-content content-type="geo-json" specific-use="{&#34;type&#34;:&#34;Point&#34;,&#34;coordinates&#34;:[118.256000,-22.388300]}" id="NCID0EDAHM" xlink:type="simple">-22.3883, 118.256</named-content></named-content>; 711 m; 25 Apr.–14 May. 2003; C Lambkin, T Weir leg.; Malaise beside drying pool bank in grassland; <named-content xmlns:xlink="http://www.w3.org/1999/xlink" content-type="dwc:institutional_code" xlink:title="Australian National Insect Collection, Canberra, Australia" xlink:href="http://grbio.org/institution/australian-national-insect-collection" xlink:type="simple">ANIC</named-content> 2054; <abbrev xmlns:xlink="http://www.w3.org/1999/xlink" xlink:title="Barcode of Life Database" id="ABBRID0EQAHM" xlink:type="simple">BOLD</abbrev> Process ID: <ext-link xmlns:xlink="http://www.w3.org/1999/xlink" xlink:href="https://portal.boldsystems.org/record/OZBOL472-21" ext-link-type="uri" xlink:type="simple">OZBOL472-21</ext-link>; <named-content xmlns:xlink="http://www.w3.org/1999/xlink" content-type="dwc:institutional_code" xlink:title="Australian National Insect Collection, Canberra, Australia" xlink:href="http://grbio.org/institution/australian-national-insect-collection" xlink:type="simple">ANIC</named-content>: 32-085552. • ♀; <abbrev xmlns:xlink="http://www.w3.org/1999/xlink" xlink:title="Western Australia" id="ABBRID0EBBHM" xlink:type="simple">WA</abbrev>, Karikini NP, Juna Downs Rd; <named-content xmlns:xlink="http://www.w3.org/1999/xlink" content-type="dwc:verbatimCoordinates" xlink:type="simple"><named-content content-type="geo-json" specific-use="{&#34;type&#34;:&#34;Point&#34;,&#34;coordinates&#34;:[118.407000,-22.739400]}" id="NCID0EIBHM" xlink:type="simple">-22.7394, 118.407</named-content></named-content>; 19–25 Apr. 2003; C. Lambkin &amp; T. Weir leg.; Malaise trap; <abbrev xmlns:xlink="http://www.w3.org/1999/xlink" xlink:title="Barcode of Life Database" id="ABBRID0ENBHM" xlink:type="simple">BOLD</abbrev> Process ID: <ext-link xmlns:xlink="http://www.w3.org/1999/xlink" xlink:href="https://portal.boldsystems.org/record/AUMIC1389-24" ext-link-type="uri" xlink:type="simple">AUMIC1389-24</ext-link>; <named-content xmlns:xlink="http://www.w3.org/1999/xlink" content-type="dwc:institutional_code" xlink:title="Australian National Insect Collection, Canberra, Australia" xlink:href="http://grbio.org/institution/australian-national-insect-collection" xlink:type="simple">ANIC</named-content>: 32-085553. • ♂; as previous except: <abbrev xmlns:xlink="http://www.w3.org/1999/xlink" xlink:title="Barcode of Life Database" id="ABBRID0E5BHM" xlink:type="simple">BOLD</abbrev> Process ID: <ext-link xmlns:xlink="http://www.w3.org/1999/xlink" xlink:href="https://portal.boldsystems.org/record/AUMIC1388-24" ext-link-type="uri" xlink:type="simple">AUMIC1388-24</ext-link>; <abbrev xmlns:xlink="http://www.w3.org/1999/xlink" content-type="institution" xlink:title="Western Australian Museum, Perth, Australia" id="ABBRID0EHCHM" xlink:type="simple">WAM</abbrev>: 32-085554.</p><fig id="F47" position="float" orientation="portrait"><object-id xmlns:xlink="http://www.w3.org/1999/xlink" content-type="doi" xlink:type="simple">10.3897/zookeys.1227.130467.figure47</object-id><object-id xmlns:xlink="http://www.w3.org/1999/xlink" content-type="arpha" xlink:type="simple">75CC8596-BF9D-53DE-8829-08880062A3A7</object-id><label>Figure 47.</label><caption><p><italic><tp:taxon-name><tp:taxon-name-part taxon-name-part-type="genus" reg="Apanteles">Apanteles</tp:taxon-name-part><tp:taxon-name-part taxon-name-part-type="species" reg="magicus">magicus</tp:taxon-name-part></tp:taxon-name></italic> (holotype <ext-link xmlns:xlink="http://www.w3.org/1999/xlink" xlink:href="https://portal.boldsystems.org/record/AUMIC620-23" ext-link-type="uri" xlink:type="simple">AUMIC620-23</ext-link>) <bold>A</bold> dorsal head <bold>B</bold> lateral habitus <bold>C</bold> anterior head <bold>D</bold> dorsal mesoscutellar disc, propodeum and <abbrev xmlns:xlink="http://www.w3.org/1999/xlink" xlink:title="first mediotergite" id="ABBRID0EMDHM" xlink:type="simple">T1</abbrev>–3 <bold>E</bold> dorsal habitus.</p></caption><graphic xmlns:xlink="http://www.w3.org/1999/xlink" xlink:href="zookeys-1227-001_article-130467__-g047.jpg" position="float" orientation="portrait" xlink:type="simple" id="oo_1247768.jpg"><uri content-type="original_file" xlink:type="simple">https://binary.pensoft.net/fig/1247768</uri></graphic></fig><fig id="F48" position="float" orientation="portrait"><object-id xmlns:xlink="http://www.w3.org/1999/xlink" content-type="doi" xlink:type="simple">10.3897/zookeys.1227.130467.figure48</object-id><object-id xmlns:xlink="http://www.w3.org/1999/xlink" content-type="arpha" xlink:type="simple">CBF86D86-11CE-5DDE-B574-32E14B030EFD</object-id><label>Figure 48.</label><caption><p><italic><tp:taxon-name><tp:taxon-name-part taxon-name-part-type="genus" reg="Apanteles">Apanteles</tp:taxon-name-part><tp:taxon-name-part taxon-name-part-type="species" reg="magicus">magicus</tp:taxon-name-part></tp:taxon-name></italic> (paratype <ext-link xmlns:xlink="http://www.w3.org/1999/xlink" xlink:href="https://portal.boldsystems.org/record/AUMIC283-18" ext-link-type="uri" xlink:type="simple">AUMIC283-18</ext-link>) <bold>A</bold> anterior head <bold>B</bold> lateral head <bold>C</bold> dorsal propodeum and <abbrev xmlns:xlink="http://www.w3.org/1999/xlink" xlink:title="first mediotergite" id="ABBRID0EVEHM" xlink:type="simple">T1</abbrev>– 2 <bold>D</bold> fore and hind wing <bold>E</bold> dorsal head <bold>F</bold> dorsal habitus.</p></caption><graphic xmlns:xlink="http://www.w3.org/1999/xlink" xlink:href="zookeys-1227-001_article-130467__-g048.jpg" position="float" orientation="portrait" xlink:type="simple" id="oo_1247769.jpg"><uri content-type="original_file" xlink:type="simple">https://binary.pensoft.net/fig/1247769</uri></graphic></fig></tp:treatment-sec><tp:treatment-sec sec-type="description" id="SECID0EEFHM"><title>Diagnostic description.</title><p><bold><italic>Size</italic></bold>: Total body length: 2.6 mm; fore wing length: 2.3 mm. <bold><italic>Head</italic></bold>: anterior scape colour similar or only very slightly paler than head colour; <abbrev xmlns:xlink="http://www.w3.org/1999/xlink" xlink:title="2nd flagellomere" id="ABBRID0ESFHM" xlink:type="simple">F2</abbrev><abbrev xmlns:xlink="http://www.w3.org/1999/xlink" xlink:title="length measurement divided by width measurement" id="ABBRID0EWFHM" xlink:type="simple">L/W</abbrev> ratio: 2.6; <abbrev xmlns:xlink="http://www.w3.org/1999/xlink" xlink:title="14th flagellomere" id="ABBRID0E1FHM" xlink:type="simple">F14</abbrev><abbrev xmlns:xlink="http://www.w3.org/1999/xlink" xlink:title="length measurement divided by width measurement" id="ABBRID0E5FHM" xlink:type="simple">L/W</abbrev> ratio: 1.2. <bold><italic>Mesosoma</italic></bold>: scutoscutellar sulcus with ten pits; mesoscutellar disc mostly smooth, or with very shallow scattered indentations; propodeal areola complete, or mostly so; propodeum mostly smooth posteriorly, mostly rugose anteriorly; coxae colour (pro, meso, meta): dark all; metafemur colour mostly dark. <bold><italic>Wings</italic></bold>: centre of pterostigma pigmented to same degree as the outer edges; fore wing r vein length/2RS vein length ratio: 1.5. Some infuscation present on the fore wing membrane (not present on all specimens). <bold><italic>Metasoma</italic></bold>: <abbrev xmlns:xlink="http://www.w3.org/1999/xlink" xlink:title="first mediotergite" id="ABBRID0ELGHM" xlink:type="simple">T1</abbrev> shape mostly parallel, <abbrev xmlns:xlink="http://www.w3.org/1999/xlink" xlink:title="first mediotergite" id="ABBRID0EPGHM" xlink:type="simple">T1</abbrev> medial length/anterior width between 1–2 × longer than wide; mostly rugose; <abbrev xmlns:xlink="http://www.w3.org/1999/xlink" xlink:title="second mediotergite" id="ABBRID0ETGHM" xlink:type="simple">T2</abbrev> mostly smooth; ovipositor sheath length/metatibia length ratio: 0.7 (0.7–1.2 in paratypes).</p><p><italic><tp:taxon-name><tp:taxon-name-part taxon-name-part-type="genus" reg="Apanteles">Apanteles</tp:taxon-name-part><tp:taxon-name-part taxon-name-part-type="species" reg="magicus">magicus</tp:taxon-name-part></tp:taxon-name></italic> can be separated from most of the other species of <italic><tp:taxon-name><tp:taxon-name-part taxon-name-part-type="genus" reg="Apanteles">Apanteles</tp:taxon-name-part></tp:taxon-name></italic> in Australia by the metafemur and metacoxa dark in colouration, the ovipositor sheath length &gt; 0.6 × metatibia length, the antenna similar length to the body length, the pterostigma not paler in the centre, the metatibia mostly dark, and <abbrev xmlns:xlink="http://www.w3.org/1999/xlink" xlink:title="first mediotergite" id="ABBRID0ELHHM" xlink:type="simple">T1</abbrev> with strong rugose sculpturing, and infuscation on the fore wing restricted to the area around r and 1CUb veins. <italic><tp:taxon-name><tp:taxon-name-part taxon-name-part-type="genus" reg="Apanteles">Apanteles</tp:taxon-name-part><tp:taxon-name-part taxon-name-part-type="species" reg="magicus">magicus</tp:taxon-name-part></tp:taxon-name></italic> can be difficult to morphologically diagnose against <italic><tp:taxon-name><tp:taxon-name-part taxon-name-part-type="genus" reg="Apanteles">A.</tp:taxon-name-part><tp:taxon-name-part taxon-name-part-type="species" reg="hades">hades</tp:taxon-name-part></tp:taxon-name></italic> and <italic><tp:taxon-name><tp:taxon-name-part taxon-name-part-type="genus" reg="Apanteles">A.</tp:taxon-name-part><tp:taxon-name-part taxon-name-part-type="species" reg="alatomicans">alatomicans</tp:taxon-name-part></tp:taxon-name></italic>, and some specimens lack the infuscation in the fore wing. This species is morphologically not particularly distinct, and ideally identification should be confirmed with molecular data.</p></tp:treatment-sec><tp:treatment-sec sec-type="etymology" id="SECID0EQIHM"><title>Etymology.</title><p>This species name is inspired by EPFJ’s husband, Rob Ellinger, who helped collect one of the specimens during a suburban walk during COVID lockdowns in South Australia. The epithet <italic>magicus</italic> is the Latin adjective for magical and relates to R. Ellinger’s profession as a magician. The name is also fitting for this species because of its seemingly magical distribution and common collection yet complete lack of reared records and host data... and perhaps, like a magic trick, the species is not all that it seems as suggested by the complex molecular delimitation and potential for cryptic species.</p></tp:treatment-sec><tp:treatment-sec sec-type="distribution" id="SECID0EYIHM"><title>Distribution.</title><p><italic><tp:taxon-name><tp:taxon-name-part taxon-name-part-type="genus" reg="Apanteles">Apanteles</tp:taxon-name-part><tp:taxon-name-part taxon-name-part-type="species" reg="magicus">magicus</tp:taxon-name-part></tp:taxon-name></italic> is a very broadly distributed species throughout Australia that appears to be found in an incredibly wide range of habitats.</p></tp:treatment-sec><tp:treatment-sec sec-type="Molecular information" id="SECID0EJJHM"><title>Molecular information.</title><p>The specimens assigned to <italic><tp:taxon-name><tp:taxon-name-part taxon-name-part-type="genus" reg="Apanteles">Apanteles</tp:taxon-name-part><tp:taxon-name-part taxon-name-part-type="species" reg="magicus">magicus</tp:taxon-name-part></tp:taxon-name></italic> are currently spread across five BINs on <abbrev xmlns:xlink="http://www.w3.org/1999/xlink" xlink:title="Barcode of Life Database" id="ABBRID0E1JHM" xlink:type="simple">BOLD</abbrev>: <ext-link xmlns:xlink="http://www.w3.org/1999/xlink" xlink:href="https://portal.boldsystems.org/bin/BOLD:ADG0556" ext-link-type="uri" xlink:type="simple">BOLD:ADG0556</ext-link>, <ext-link xmlns:xlink="http://www.w3.org/1999/xlink" xlink:href="https://portal.boldsystems.org/bin/BOLD:ADY2399" ext-link-type="uri" xlink:type="simple">BOLD:ADY2399</ext-link>, <ext-link xmlns:xlink="http://www.w3.org/1999/xlink" xlink:href="https://portal.boldsystems.org/bin/BOLD:ADW8360" ext-link-type="uri" xlink:type="simple">BOLD:ADW8360</ext-link>, <ext-link xmlns:xlink="http://www.w3.org/1999/xlink" xlink:href="https://portal.boldsystems.org/bin/BOLD:ADL5561" ext-link-type="uri" xlink:type="simple">BOLD:ADL5561</ext-link>, <ext-link xmlns:xlink="http://www.w3.org/1999/xlink" xlink:href="https://portal.boldsystems.org/bin/BOLD:ADG0556" ext-link-type="uri" xlink:type="simple">BOLD:ADG0556</ext-link>, and <ext-link xmlns:xlink="http://www.w3.org/1999/xlink" xlink:href="https://portal.boldsystems.org/bin/BOLD:ADL5484" ext-link-type="uri" xlink:type="simple">BOLD:ADL5484</ext-link>. Despite this, there is only a maximum of 2.6% divergence among the <abbrev xmlns:xlink="http://www.w3.org/1999/xlink" xlink:title="cytochrome c oxidase subunit I" id="ABBRID0E3KHM" xlink:type="simple">COI</abbrev> barcodes of the species, and &gt; 6% divergence to any other species included in the analysis. There are three <italic><abbrev xmlns:xlink="http://www.w3.org/1999/xlink" xlink:title="Wingless" id="ABBRID0EBLHM" xlink:type="simple">wg</abbrev></italic> haplotypes currently assigned to the species, up to 3 bp difference among them.</p></tp:treatment-sec><tp:treatment-sec sec-type="remarks" id="SECID0EFLHM"><title>Remarks.</title><p>This species appears to be highly variable, with multiple <abbrev xmlns:xlink="http://www.w3.org/1999/xlink" xlink:title="cytochrome c oxidase subunit I" id="ABBRID0ELLHM" xlink:type="simple">COI</abbrev> and <italic><abbrev xmlns:xlink="http://www.w3.org/1999/xlink" xlink:title="Wingless" id="ABBRID0EQLHM" xlink:type="simple">wg</abbrev></italic> haplotypes and variation amongst paratypes in morphological characters such as the wing infuscation and hind tibia colouration. It is also one of the most commonly collected and widely distributed species of <italic><tp:taxon-name><tp:taxon-name-part taxon-name-part-type="genus" reg="Apanteles">Apanteles</tp:taxon-name-part></tp:taxon-name></italic> in Australia, and would be a good candidate for intensive research to establish the species boundaries more definitively.</p></tp:treatment-sec><tp:treatment-sec><!--Section generated to contain objects referenced in tp:taxon-treatment.--><fig id="F6" position="float" orientation="portrait"><object-id xmlns:xlink="http://www.w3.org/1999/xlink" content-type="doi" xlink:type="simple">10.3897/zookeys.1227.130467.figure6</object-id><object-id xmlns:xlink="http://www.w3.org/1999/xlink" content-type="arpha" xlink:type="simple">08E1C426-FDB8-5964-9363-572E9C102D79</object-id><label>Figure 6.</label><caption><p>Known distribution of the following <italic><tp:taxon-name><tp:taxon-name-part taxon-name-part-type="genus" reg="Apanteles">Apanteles</tp:taxon-name-part></tp:taxon-name></italic> species in Australia and neighbouring regions: <bold>A</bold><italic><tp:taxon-name><tp:taxon-name-part taxon-name-part-type="genus" reg="Apanteles">A.</tp:taxon-name-part><tp:taxon-name-part taxon-name-part-type="species" reg="magicus">magicus</tp:taxon-name-part></tp:taxon-name></italic>, <italic><tp:taxon-name><tp:taxon-name-part taxon-name-part-type="genus" reg="Apanteles">A.</tp:taxon-name-part><tp:taxon-name-part taxon-name-part-type="species" reg="sinusulus">sinusulus</tp:taxon-name-part></tp:taxon-name></italic><bold>B</bold><italic><tp:taxon-name><tp:taxon-name-part taxon-name-part-type="genus" reg="Apanteles">A.</tp:taxon-name-part><tp:taxon-name-part taxon-name-part-type="species" reg="vala">vala</tp:taxon-name-part></tp:taxon-name></italic>, <italic><tp:taxon-name><tp:taxon-name-part taxon-name-part-type="genus" reg="Apanteles">A.</tp:taxon-name-part><tp:taxon-name-part taxon-name-part-type="species" reg="fundulus">fundulus</tp:taxon-name-part></tp:taxon-name></italic>, <italic><tp:taxon-name><tp:taxon-name-part taxon-name-part-type="genus" reg="Apanteles">A.</tp:taxon-name-part><tp:taxon-name-part taxon-name-part-type="species" reg="persephone">persephone</tp:taxon-name-part></tp:taxon-name></italic> (all based on approximate locations in Nixon’s description), and <italic><tp:taxon-name><tp:taxon-name-part taxon-name-part-type="genus" reg="Apanteles">A.</tp:taxon-name-part><tp:taxon-name-part taxon-name-part-type="species" reg="oenone">oenone</tp:taxon-name-part></tp:taxon-name></italic><bold>C</bold><italic><tp:taxon-name><tp:taxon-name-part taxon-name-part-type="genus" reg="Apanteles">A.</tp:taxon-name-part><tp:taxon-name-part taxon-name-part-type="species" reg="allapsus">allapsus</tp:taxon-name-part></tp:taxon-name></italic> and the undescribed lineages also potentially found overseas <bold>D</bold> undescribed lineages where we did not have access to a female specimen. The ‘?’ indicates a private sequence on <abbrev xmlns:xlink="http://www.w3.org/1999/xlink" xlink:title="Barcode of Life Database" id="ABBRID0E1FBG" xlink:type="simple">BOLD</abbrev> where we were unable to obtain the GPS data. Maps include examined material and public DNA barcode records, see Suppl. material <xref ref-type="supplementary-material" rid="S3">3</xref> for full details.</p></caption><graphic xmlns:xlink="http://www.w3.org/1999/xlink" xlink:href="zookeys-1227-001_article-130467__-g006.jpg" position="float" orientation="portrait" xlink:type="simple" id="oo_1247727.jpg"><uri content-type="original_file" xlink:type="simple">https://binary.pensoft.net/fig/1247727</uri></graphic></fig><supplementary-material xmlns:xlink="http://www.w3.org/1999/xlink" id="S3" position="float" orientation="portrait" xlink:type="simple"><object-id content-type="doi" xlink:type="simple">10.3897/zookeys.1227.130467.suppl3</object-id><object-id content-type="arpha" xlink:type="simple">30CC7336-3551-578B-B175-0F178D895698</object-id><label>Supplementary material 3</label><caption><p>Morphological characters</p></caption><statement content-type="dataType"><label>Data type</label><p>xlsx</p></statement><statement content-type="notes"><label>Explanation note</label><p>table of morphological character coding.</p></statement><media xlink:href="zookeys-1227-001_article-130467__-s003.xlsx" mimetype="application" mime-subtype="vnd.openxmlformats-officedocument.spreadsheetml.sheet" position="float" orientation="portrait" xlink:type="simple" id="oo_1247783.xlsx"><uri content-type="original_file" xlink:type="simple">https://binary.pensoft.net/file/1247783</uri></media><permissions><license xlink:type="simple"><license-p>This dataset is made available under the Open Database License (http://opendatacommons.org/licenses/odbl/1.0/). The Open Database License (ODbL) is a license agreement intended to allow users to freely share, modify, and use this Dataset while maintaining this same freedom for others, provided that the original source and author(s) are credited.</license-p></license></permissions><attrib specific-use="authors">Mollie-Rosae Slater-Baker, Erinn P. Fagan-Jeffries, Katherine J. Oestmann, Olivia G. Portmann</attrib></supplementary-material></tp:treatment-sec></tp:taxon-treatment>
