# Supplementary material for: ﻿DNA barcoding, integrative taxonomy, citizen science, and Bush Blitz surveys combine to reveal 34 new species of Apanteles (Hymenoptera, Braconidae, Microgastrinae) in Australia
Source: Zookeys. 2025 Feb 11;1227:1–128. doi: 10.3897/zookeys.1227.130467 (PMC11836623; doi:10.3897/zookeys.1227.130467)
Supplement: XML Treatment for Apanteles persephone [file zookeys.1227.130467-treatment36.xml]

<!DOCTYPE tp:taxon-treatment
  PUBLIC "-//TaxonX//DTD Taxonomic Treatment Publishing DTD v0 20100105//EN" "tax-treatment-NSO.dtd">
<tp:taxon-treatment xmlns:tp="http://www.plazi.org/taxpub"><tp:treatment-meta><kwd-group><label>Taxon classification</label><kwd>
                  <named-content content-type="kingdom">Animalia</named-content>
                </kwd><kwd>
                  <named-content content-type="order">Hymenoptera</named-content>
                </kwd><kwd>
                  <named-content content-type="family">Braconidae</named-content>
                </kwd></kwd-group><mixed-citation publication-type="journal"><person-group><name><surname>Slater-Baker</surname><given-names>Mollie-Rosae</given-names></name><name><surname>Fagan-Jeffries</surname><given-names>Erinn P.</given-names></name><name><surname>Oestmann</surname><given-names>Katherine J.</given-names></name><name><surname>Portmann</surname><given-names>Olivia G.</given-names></name><name><surname>Bament</surname><given-names>Tiahni M.</given-names></name><name><surname>Howe</surname><given-names>Andy G.</given-names></name><name><surname>Guzik</surname><given-names>Michelle T.</given-names></name><name><surname>Bradford</surname><given-names>Tessa M.</given-names></name><name><surname>McClelland</surname><given-names>Alana R.</given-names></name><name><surname>Woodward</surname><given-names>Alice</given-names></name><name><surname>Clarke</surname><given-names>Sylvia</given-names></name><name><surname>Ducker</surname><given-names>Nathan</given-names></name><name><surname>Fernández-Triana</surname><given-names>José</given-names></name></person-group><article-title>﻿DNA barcoding, integrative taxonomy, citizen science, and Bush Blitz surveys combine to reveal 34 new species of <italic><tp:taxon-name><tp:taxon-name-part taxon-name-part-type="genus" reg="Apanteles">Apanteles</tp:taxon-name-part></tp:taxon-name></italic> (<tp:taxon-name><tp:taxon-name-part taxon-name-part-type="order">Hymenoptera</tp:taxon-name-part></tp:taxon-name>, <tp:taxon-name><tp:taxon-name-part taxon-name-part-type="family">Braconidae</tp:taxon-name-part></tp:taxon-name>, <tp:taxon-name><tp:taxon-name-part taxon-name-part-type="subfamily">Microgastrinae</tp:taxon-name-part></tp:taxon-name>) in Australia</article-title><source>Zookeys</source><day>11</day><month>02</month><year>2025</year><volume>1227</volume><fpage>1</fpage><lpage>128</lpage><pub-id pub-id-type="doi">10.3897/zookeys.1227.130467</pub-id></mixed-citation></tp:treatment-meta><tp:nomenclature><label>﻿﻿</label><tp:taxon-name>
                <object-id xmlns:xlink="http://www.w3.org/1999/xlink" content-type="arpha" xlink:type="simple">2D9F87A0-14F9-55C5-AB22-86852FC71A45</object-id>
                <tp:taxon-name-part taxon-name-part-type="genus" reg="Apanteles">Apanteles</tp:taxon-name-part>
                <tp:taxon-name-part taxon-name-part-type="species" reg="persephone">persephone</tp:taxon-name-part>
              </tp:taxon-name><tp:taxon-authority>Nixon, 1965</tp:taxon-authority><xref ref-type="fig" rid="F6">Fig. 6B</xref><xref ref-type="fig" rid="F37">(distribution), Fig. 37B (holotype)</xref></tp:nomenclature><tp:treatment-sec sec-type="Holotype information" id="SECID0EW2IM"><title>Holotype information.</title><p>♀; Australia, <abbrev xmlns:xlink="http://www.w3.org/1999/xlink" xlink:title="Western Australia" id="ABBRID0E32IM" xlink:type="simple">WA</abbrev>, Yanchep, 3–19 Dec. 1935, R. E. Turner leg. (<named-content xmlns:xlink="http://www.w3.org/1999/xlink" content-type="dwc:institutional_code" xlink:title="Natural History Museum, London, England" xlink:href="http://grbio.org/institution/natural-history-museum-london" xlink:type="simple">NHM</named-content>).</p></tp:treatment-sec><tp:treatment-sec sec-type="material" id="SECID0EI3IM"><title>Examined material.</title><p>Image of the holotype and original description used to form the diagnosis.</p></tp:treatment-sec><tp:treatment-sec sec-type="diagnosis" id="SECID0EN3IM"><title>Diagnosis.</title><p><italic><tp:taxon-name><tp:taxon-name-part taxon-name-part-type="genus" reg="Apanteles">Apanteles</tp:taxon-name-part><tp:taxon-name-part taxon-name-part-type="species" reg="persephone">persephone</tp:taxon-name-part></tp:taxon-name></italic> is a difficult species to diagnose due to us having access to only a single image of the holotype. The species can be separated from many <italic><tp:taxon-name><tp:taxon-name-part taxon-name-part-type="genus" reg="Apanteles">Apanteles</tp:taxon-name-part></tp:taxon-name></italic> in Australia by the dark metacoxa and metafemur, antenna of similar length to the body length, uniformly coloured pterostigma, fore wing veins 1M and 1CUa of similar pigmentation, hyaline fore wing membrane, parallel-sided and rugose <abbrev xmlns:xlink="http://www.w3.org/1999/xlink" xlink:title="first mediotergite" id="ABBRID0EF4IM" xlink:type="simple">T1</abbrev>, smooth <abbrev xmlns:xlink="http://www.w3.org/1999/xlink" xlink:title="second mediotergite" id="ABBRID0EJ4IM" xlink:type="simple">T2</abbrev>, smooth mesoscutellar disc, and setae reduced to a single row on each of <abbrev xmlns:xlink="http://www.w3.org/1999/xlink" xlink:title="third to sixth mediotergites" id="ABBRID0EN4IM" xlink:type="simple">T3–T6</abbrev>. <italic><tp:taxon-name><tp:taxon-name-part taxon-name-part-type="genus" reg="Apanteles">Apanteles</tp:taxon-name-part><tp:taxon-name-part taxon-name-part-type="species" reg="persephone">persephone</tp:taxon-name-part></tp:taxon-name></italic> is difficult to diagnose against <italic><tp:taxon-name><tp:taxon-name-part taxon-name-part-type="genus" reg="Apanteles">A.</tp:taxon-name-part><tp:taxon-name-part taxon-name-part-type="species" reg="darthvaderi">darthvaderi</tp:taxon-name-part></tp:taxon-name></italic> and <italic><tp:taxon-name><tp:taxon-name-part taxon-name-part-type="genus" reg="Apanteles">A.</tp:taxon-name-part><tp:taxon-name-part taxon-name-part-type="species" reg="amicalis">amicalis</tp:taxon-name-part></tp:taxon-name></italic> (see key and notes under those species for more information).</p></tp:treatment-sec><tp:treatment-sec sec-type="notes" id="SECID0ES5IM"><title>Notes.</title><p>Whilst we collected several species that closely resembled <italic><tp:taxon-name><tp:taxon-name-part taxon-name-part-type="genus" reg="Apanteles">A.</tp:taxon-name-part><tp:taxon-name-part taxon-name-part-type="species" reg="persephone">persephone</tp:taxon-name-part></tp:taxon-name></italic>, we hesitate to designate any of our delimited lineages as this species without either DNA of the type, or at minimum a specimen from close to the type locality (currently not available).</p></tp:treatment-sec><tp:treatment-sec><!--Section generated to contain objects referenced in tp:taxon-treatment.--><fig id="F6" position="float" orientation="portrait"><object-id xmlns:xlink="http://www.w3.org/1999/xlink" content-type="doi" xlink:type="simple">10.3897/zookeys.1227.130467.figure6</object-id><object-id xmlns:xlink="http://www.w3.org/1999/xlink" content-type="arpha" xlink:type="simple">08E1C426-FDB8-5964-9363-572E9C102D79</object-id><label>Figure 6.</label><caption><p>Known distribution of the following <italic><tp:taxon-name><tp:taxon-name-part taxon-name-part-type="genus" reg="Apanteles">Apanteles</tp:taxon-name-part></tp:taxon-name></italic> species in Australia and neighbouring regions: <bold>A</bold><italic><tp:taxon-name><tp:taxon-name-part taxon-name-part-type="genus" reg="Apanteles">A.</tp:taxon-name-part><tp:taxon-name-part taxon-name-part-type="species" reg="magicus">magicus</tp:taxon-name-part></tp:taxon-name></italic>, <italic><tp:taxon-name><tp:taxon-name-part taxon-name-part-type="genus" reg="Apanteles">A.</tp:taxon-name-part><tp:taxon-name-part taxon-name-part-type="species" reg="sinusulus">sinusulus</tp:taxon-name-part></tp:taxon-name></italic><bold>B</bold><italic><tp:taxon-name><tp:taxon-name-part taxon-name-part-type="genus" reg="Apanteles">A.</tp:taxon-name-part><tp:taxon-name-part taxon-name-part-type="species" reg="vala">vala</tp:taxon-name-part></tp:taxon-name></italic>, <italic><tp:taxon-name><tp:taxon-name-part taxon-name-part-type="genus" reg="Apanteles">A.</tp:taxon-name-part><tp:taxon-name-part taxon-name-part-type="species" reg="fundulus">fundulus</tp:taxon-name-part></tp:taxon-name></italic>, <italic><tp:taxon-name><tp:taxon-name-part taxon-name-part-type="genus" reg="Apanteles">A.</tp:taxon-name-part><tp:taxon-name-part taxon-name-part-type="species" reg="persephone">persephone</tp:taxon-name-part></tp:taxon-name></italic> (all based on approximate locations in Nixon’s description), and <italic><tp:taxon-name><tp:taxon-name-part taxon-name-part-type="genus" reg="Apanteles">A.</tp:taxon-name-part><tp:taxon-name-part taxon-name-part-type="species" reg="oenone">oenone</tp:taxon-name-part></tp:taxon-name></italic><bold>C</bold><italic><tp:taxon-name><tp:taxon-name-part taxon-name-part-type="genus" reg="Apanteles">A.</tp:taxon-name-part><tp:taxon-name-part taxon-name-part-type="species" reg="allapsus">allapsus</tp:taxon-name-part></tp:taxon-name></italic> and the undescribed lineages also potentially found overseas <bold>D</bold> undescribed lineages where we did not have access to a female specimen. The ‘?’ indicates a private sequence on <abbrev xmlns:xlink="http://www.w3.org/1999/xlink" xlink:title="Barcode of Life Database" id="ABBRID0E1FBG" xlink:type="simple">BOLD</abbrev> where we were unable to obtain the GPS data. Maps include examined material and public DNA barcode records, see Suppl. material <xref ref-type="supplementary-material" rid="S3">3</xref> for full details.</p></caption><graphic xmlns:xlink="http://www.w3.org/1999/xlink" xlink:href="zookeys-1227-001_article-130467__-g006.jpg" position="float" orientation="portrait" xlink:type="simple" id="oo_1247727.jpg"><uri content-type="original_file" xlink:type="simple">https://binary.pensoft.net/fig/1247727</uri></graphic></fig><supplementary-material xmlns:xlink="http://www.w3.org/1999/xlink" id="S3" position="float" orientation="portrait" xlink:type="simple"><object-id content-type="doi" xlink:type="simple">10.3897/zookeys.1227.130467.suppl3</object-id><object-id content-type="arpha" xlink:type="simple">30CC7336-3551-578B-B175-0F178D895698</object-id><label>Supplementary material 3</label><caption><p>Morphological characters</p></caption><statement content-type="dataType"><label>Data type</label><p>xlsx</p></statement><statement content-type="notes"><label>Explanation note</label><p>table of morphological character coding.</p></statement><media xlink:href="zookeys-1227-001_article-130467__-s003.xlsx" mimetype="application" mime-subtype="vnd.openxmlformats-officedocument.spreadsheetml.sheet" position="float" orientation="portrait" xlink:type="simple" id="oo_1247783.xlsx"><uri content-type="original_file" xlink:type="simple">https://binary.pensoft.net/file/1247783</uri></media><permissions><license xlink:type="simple"><license-p>This dataset is made available under the Open Database License (http://opendatacommons.org/licenses/odbl/1.0/). The Open Database License (ODbL) is a license agreement intended to allow users to freely share, modify, and use this Dataset while maintaining this same freedom for others, provided that the original source and author(s) are credited.</license-p></license></permissions><attrib specific-use="authors">Mollie-Rosae Slater-Baker, Erinn P. Fagan-Jeffries, Katherine J. Oestmann, Olivia G. Portmann</attrib></supplementary-material><fig id="F37" position="float" orientation="portrait"><object-id xmlns:xlink="http://www.w3.org/1999/xlink" content-type="doi" xlink:type="simple">10.3897/zookeys.1227.130467.figure37</object-id><object-id xmlns:xlink="http://www.w3.org/1999/xlink" content-type="arpha" xlink:type="simple">D84D6C89-0A70-5692-96C0-0F6906963978</object-id><label>Figure 37.</label><caption><p><bold>A</bold><italic><tp:taxon-name><tp:taxon-name-part taxon-name-part-type="genus" reg="Apanteles">Apanteles</tp:taxon-name-part><tp:taxon-name-part taxon-name-part-type="species" reg="fundulus">fundulus</tp:taxon-name-part></tp:taxon-name></italic> holotype (<named-content xmlns:xlink="http://www.w3.org/1999/xlink" content-type="dwc:institutional_code" xlink:title="Natural History Museum, London, England" xlink:href="http://grbio.org/institution/natural-history-museum-london" xlink:type="simple">NHM</named-content>) <bold>B</bold><italic><tp:taxon-name><tp:taxon-name-part taxon-name-part-type="genus" reg="Apanteles">Apanteles</tp:taxon-name-part><tp:taxon-name-part taxon-name-part-type="species" reg="persephone">persephone</tp:taxon-name-part></tp:taxon-name></italic> holotype (<named-content xmlns:xlink="http://www.w3.org/1999/xlink" content-type="dwc:institutional_code" xlink:title="Natural History Museum, London, England" xlink:href="http://grbio.org/institution/natural-history-museum-london" xlink:type="simple">NHM</named-content>).</p></caption><graphic xmlns:xlink="http://www.w3.org/1999/xlink" xlink:href="zookeys-1227-001_article-130467__-g037.jpg" position="float" orientation="portrait" xlink:type="simple" id="oo_1247758.jpg"><uri content-type="original_file" xlink:type="simple">https://binary.pensoft.net/fig/1247758</uri></graphic></fig></tp:treatment-sec></tp:taxon-treatment>
