# Supplementary material for: ﻿DNA barcoding, integrative taxonomy, citizen science, and Bush Blitz surveys combine to reveal 34 new species of Apanteles (Hymenoptera, Braconidae, Microgastrinae) in Australia
Source: Zookeys. 2025 Feb 11;1227:1–128. doi: 10.3897/zookeys.1227.130467 (PMC11836623; doi:10.3897/zookeys.1227.130467)
Supplement: XML Treatment for Apanteles subandinus [file zookeys.1227.130467-treatment42.xml]

<!DOCTYPE tp:taxon-treatment
  PUBLIC "-//TaxonX//DTD Taxonomic Treatment Publishing DTD v0 20100105//EN" "tax-treatment-NSO.dtd">
<tp:taxon-treatment xmlns:tp="http://www.plazi.org/taxpub"><tp:treatment-meta><kwd-group><label>Taxon classification</label><kwd>
                  <named-content content-type="kingdom">Animalia</named-content>
                </kwd><kwd>
                  <named-content content-type="order">Hymenoptera</named-content>
                </kwd><kwd>
                  <named-content content-type="family">Braconidae</named-content>
                </kwd></kwd-group><mixed-citation publication-type="journal"><person-group><name><surname>Slater-Baker</surname><given-names>Mollie-Rosae</given-names></name><name><surname>Fagan-Jeffries</surname><given-names>Erinn P.</given-names></name><name><surname>Oestmann</surname><given-names>Katherine J.</given-names></name><name><surname>Portmann</surname><given-names>Olivia G.</given-names></name><name><surname>Bament</surname><given-names>Tiahni M.</given-names></name><name><surname>Howe</surname><given-names>Andy G.</given-names></name><name><surname>Guzik</surname><given-names>Michelle T.</given-names></name><name><surname>Bradford</surname><given-names>Tessa M.</given-names></name><name><surname>McClelland</surname><given-names>Alana R.</given-names></name><name><surname>Woodward</surname><given-names>Alice</given-names></name><name><surname>Clarke</surname><given-names>Sylvia</given-names></name><name><surname>Ducker</surname><given-names>Nathan</given-names></name><name><surname>Fernández-Triana</surname><given-names>José</given-names></name></person-group><article-title>﻿DNA barcoding, integrative taxonomy, citizen science, and Bush Blitz surveys combine to reveal 34 new species of <italic><tp:taxon-name><tp:taxon-name-part taxon-name-part-type="genus" reg="Apanteles">Apanteles</tp:taxon-name-part></tp:taxon-name></italic> (<tp:taxon-name><tp:taxon-name-part taxon-name-part-type="order">Hymenoptera</tp:taxon-name-part></tp:taxon-name>, <tp:taxon-name><tp:taxon-name-part taxon-name-part-type="family">Braconidae</tp:taxon-name-part></tp:taxon-name>, <tp:taxon-name><tp:taxon-name-part taxon-name-part-type="subfamily">Microgastrinae</tp:taxon-name-part></tp:taxon-name>) in Australia</article-title><source>Zookeys</source><day>11</day><month>02</month><year>2025</year><volume>1227</volume><fpage>1</fpage><lpage>128</lpage><pub-id pub-id-type="doi">10.3897/zookeys.1227.130467</pub-id></mixed-citation></tp:treatment-meta><tp:nomenclature><label>﻿﻿</label><tp:taxon-name>
                <object-id xmlns:xlink="http://www.w3.org/1999/xlink" content-type="arpha" xlink:type="simple">000EE649-3B33-5E42-B03E-056E1D06579C</object-id>
                <tp:taxon-name-part taxon-name-part-type="genus" reg="Apanteles">Apanteles</tp:taxon-name-part>
                <tp:taxon-name-part taxon-name-part-type="species" reg="subandinus">subandinus</tp:taxon-name-part>
              </tp:taxon-name><tp:taxon-authority>Blanchard, 1947</tp:taxon-authority><xref ref-type="fig" rid="F58">Fig. 58 (examined material)</xref></tp:nomenclature><tp:treatment-sec sec-type="Holotype information" id="SECID0EWJLM"><title>Holotype information.</title><p>♀; Argentina (MACN).</p></tp:treatment-sec><tp:treatment-sec sec-type="material" id="SECID0E2JLM"><title>Examined material.</title><p>Diagnosis based on a female specimen from the USA: CNCHYM00221 (<named-content xmlns:xlink="http://www.w3.org/1999/xlink" content-type="dwc:institutional_code" xlink:title="Canadian National Collection of Insects, Ottawa, Canada" xlink:href="http://grbio.org/institution/canadian-national-collection-insects-arachnids-and-nematodes" xlink:type="simple">CNC</named-content>); and a female specimen with the label data: “W.A.R.I [Waite Agricultural Research Institute] Glen Osmond <abbrev xmlns:xlink="http://www.w3.org/1999/xlink" xlink:title="South Australia" id="ABBRID0EJKLM" xlink:type="simple">SA</abbrev>, A. Eduayah, ex <italic><tp:taxon-name><tp:taxon-name-part taxon-name-part-type="genus" reg="Phthorimaea">Phthorimaea</tp:taxon-name-part><tp:taxon-name-part taxon-name-part-type="species" reg="operculella">operculella</tp:taxon-name-part></tp:taxon-name></italic>; ♀<italic><tp:taxon-name><tp:taxon-name-part taxon-name-part-type="genus" reg="Apantles">Apantles</tp:taxon-name-part><tp:taxon-name-part taxon-name-part-type="species" reg="subandinus">subandinus</tp:taxon-name-part></tp:taxon-name></italic> Blanchard, I.D Naumann det. 1979 (<named-content xmlns:xlink="http://www.w3.org/1999/xlink" content-type="dwc:institutional_code" xlink:title="Waite Insect and Nematode Collection, Adelaide, Australia" xlink:href="http://grbio.org/institution/waite-insect-nematode-collection" xlink:type="simple">WINC</named-content>).</p></tp:treatment-sec><tp:treatment-sec sec-type="diagnosis" id="SECID0ELLLM"><title>Diagnosis.</title><p><italic><tp:taxon-name><tp:taxon-name-part taxon-name-part-type="genus" reg="Apanteles">Apanteles</tp:taxon-name-part><tp:taxon-name-part taxon-name-part-type="species" reg="subandinus">subandinus</tp:taxon-name-part></tp:taxon-name></italic> is extremely distinct from all other described <italic><tp:taxon-name><tp:taxon-name-part taxon-name-part-type="genus" reg="Apanteles">Apanteles</tp:taxon-name-part></tp:taxon-name></italic> species known from Australia, easily separated by <abbrev xmlns:xlink="http://www.w3.org/1999/xlink" xlink:title="first mediotergite" id="ABBRID0EDMLM" xlink:type="simple">T1</abbrev> strongly narrowing posteriorly, pterostigma with pale centre, and the propodeum smooth with areola poorly defined by rather short carinae on posterior 1/2.</p><fig id="F58" position="float" orientation="portrait"><object-id xmlns:xlink="http://www.w3.org/1999/xlink" content-type="doi" xlink:type="simple">10.3897/zookeys.1227.130467.figure58</object-id><object-id xmlns:xlink="http://www.w3.org/1999/xlink" content-type="arpha" xlink:type="simple">B1D9B61C-7055-562A-A48A-A5AC19AB0353</object-id><label>Figure 58.</label><caption><p><italic><tp:taxon-name><tp:taxon-name-part taxon-name-part-type="genus" reg="Apanteles">Apanteles</tp:taxon-name-part><tp:taxon-name-part taxon-name-part-type="species" reg="subandinus">subandinus</tp:taxon-name-part></tp:taxon-name></italic><bold>A, C, D, G</bold><named-content xmlns:xlink="http://www.w3.org/1999/xlink" content-type="dwc:institutional_code" xlink:title="Waite Insect and Nematode Collection, Adelaide, Australia" xlink:href="http://grbio.org/institution/waite-insect-nematode-collection" xlink:type="simple">WINC</named-content> (Australia – <abbrev xmlns:xlink="http://www.w3.org/1999/xlink" xlink:title="South Australia" id="ABBRID0EENLM" xlink:type="simple">SA</abbrev>) <bold>B, E, F</bold><named-content xmlns:xlink="http://www.w3.org/1999/xlink" content-type="dwc:institutional_code" xlink:title="Canadian National Collection of Insects, Ottawa, Canada" xlink:href="http://grbio.org/institution/canadian-national-collection-insects-arachnids-and-nematodes" xlink:type="simple">CNC</named-content> CNCHYM 00221 (USA) <bold>A</bold> lateral habitus <bold>B</bold> dorsal propodeum and metasoma <bold>C</bold> anterior head <bold>D</bold> dorsal head <bold>E</bold> lateral metasoma <bold>F</bold> fore wing <bold>G</bold> dorsal habitus.</p></caption><graphic xmlns:xlink="http://www.w3.org/1999/xlink" xlink:href="zookeys-1227-001_article-130467__-g058.jpg" position="float" orientation="portrait" xlink:type="simple" id="oo_1247779.jpg"><uri content-type="original_file" xlink:type="simple">https://binary.pensoft.net/fig/1247779</uri></graphic></fig></tp:treatment-sec><tp:treatment-sec sec-type="notes" id="SECID0EFOLM"><title>Notes.</title><p><italic><tp:taxon-name><tp:taxon-name-part taxon-name-part-type="genus" reg="Apanteles">Apanteles</tp:taxon-name-part><tp:taxon-name-part taxon-name-part-type="species" reg="subandinus">subandinus</tp:taxon-name-part></tp:taxon-name></italic> was introduced to Australia for biocontrol of the potato tuber moth (<italic><tp:taxon-name><tp:taxon-name-part taxon-name-part-type="genus" reg="Phthorimaea">Phthorimaea</tp:taxon-name-part><tp:taxon-name-part taxon-name-part-type="species" reg="operculella">operculella</tp:taxon-name-part></tp:taxon-name></italic> (<tp:taxon-name><tp:taxon-name-part taxon-name-part-type="order">Lepidoptera</tp:taxon-name-part></tp:taxon-name>: <tp:taxon-name><tp:taxon-name-part taxon-name-part-type="family">Gelechiidae</tp:taxon-name-part></tp:taxon-name>)) in the 1960s (<xref ref-type="bibr" rid="B4">Callan 1974</xref>) and was considered established, with shipments subsequently made to New Zealand in 1966 (<xref ref-type="bibr" rid="B5">Cameron et al. 1989</xref>). Whilst we have not collected any material that could possibly be <italic><tp:taxon-name><tp:taxon-name-part taxon-name-part-type="genus" reg="Apanteles">A.</tp:taxon-name-part><tp:taxon-name-part taxon-name-part-type="species" reg="subandinus">subandinus</tp:taxon-name-part></tp:taxon-name></italic> during this project, it is possible it is restricted to agricultural areas where the host is present.</p></tp:treatment-sec><ref-list><ref id="B4"><mixed-citation xmlns:xlink="http://www.w3.org/1999/xlink" xlink:type="simple"><person-group><name name-style="western"><surname>Callan</surname><given-names>EMcC</given-names></name></person-group> (<year>1974</year>) <article-title>Changing status of the parasites of potato tuber moth <italic><tp:taxon-name><tp:taxon-name-part taxon-name-part-type="genus">Phthorimaea</tp:taxon-name-part><tp:taxon-name-part taxon-name-part-type="species">operculella</tp:taxon-name-part></tp:taxon-name></italic> (<tp:taxon-name><tp:taxon-name-part taxon-name-part-type="order">Lepidoptera</tp:taxon-name-part></tp:taxon-name>: <tp:taxon-name><tp:taxon-name-part taxon-name-part-type="family">Gelechiidae</tp:taxon-name-part></tp:taxon-name>) in Australia.</article-title><source><tp:taxon-name><tp:taxon-name-part taxon-name-part-type="genus">Entomophaga</tp:taxon-name-part></tp:taxon-name></source><volume>19</volume>: <fpage>97</fpage>–<lpage>101</lpage>. <ext-link xlink:href="10.1007/BF02371513" ext-link-type="doi" xlink:type="simple">https://doi.org/10.1007/BF02371513</ext-link></mixed-citation></ref><ref id="B5"><mixed-citation xmlns:xlink="http://www.w3.org/1999/xlink" xlink:type="simple"><person-group><name name-style="western"><surname>Cameron</surname><given-names>P</given-names></name><name name-style="western"><surname>Hill</surname><given-names>R</given-names></name><name name-style="western"><surname>Bain</surname><given-names>J</given-names></name><name name-style="western"><surname>Thomas</surname><given-names>W</given-names></name></person-group> (<year>1989</year>) A Review of Biological Control of Invertebrate Pests and Weeds in New Zealand 1874–1987. Technical Communication No 10. CAB International Institute of Biological Control. DSIR Entomology Division, 424 pp.</mixed-citation></ref></ref-list></tp:taxon-treatment>
