# Supplementary material for: ﻿DNA barcoding, integrative taxonomy, citizen science, and Bush Blitz surveys combine to reveal 34 new species of Apanteles (Hymenoptera, Braconidae, Microgastrinae) in Australia
Source: Zookeys. 2025 Feb 11;1227:1–128. doi: 10.3897/zookeys.1227.130467 (PMC11836623; doi:10.3897/zookeys.1227.130467)
Supplement: Supplementary material 3 — Morphological characters [file zookeys-1227-001_article-130467__-s003.xlsx]

## Sheet: Sheet1
MRSB sp. number	Species name	BOLD Specimen ID	Type	sex	Specimen condition	Head length	Mesosoma length	Metasoma length	total body length	total body length in mm	Antennae length compared to body	Scape colour	Anterior max head width	Anterior distance between inner corner of eyes	Face W/Inner eye distance	Flagellomere 2 length	Flagellomere 2 medial width	Flagellomere 2 L/W	Flagellomere 14 length	Flagellomere 14 medial width	Flagellomere 14 L/W	F2 / F14 length	number of pits in scutoscutellar sulcus	mesoscutellar disc texture	propodeal areola	propodeum background texture	Hind tibia length	Coxae colour (fore, mid, hind)	Meta femur colour	forewing length	forewing length in mm	Pterostigma pigmentation	Proximal pale spot on pterostigma	r vein length	2RS vein length	length r /2RS	T1 medial L/basal W by eye	T1 shape	T1 sculpture	T2 sculpture	Ovipositor sheath length	ovipositor sheath length/hind tibia length		Extra notes
1	Apanteles apollo sp. nov.	Extraction157	Holotype	F	distal antennae missing. distal forewings damaged. one of each leg	393.08	1180.92	915.15	2489.15	2.48915	approx equal to body length	much paler, dramatically different colour than head	730.57	380.31	1.92099	223.18	79.44	2.80942					11	mostly smooth	complete, or mostly so	mostly rugose	801.42	dark all	uniformally pale (a bright orange in the holotype)	2281.23	2.28123	pigmented to same degree as the outer edges	absent	228.2	144.36	1.58077	between 1-2 x longer than wide	mostly parallel	mostly rugose	mostly smooth	386.66	0.482469		hypopygium without defined ventral pleats
2	Apanteles artemis sp. nov.	Extraction724	Holotype	F	missing legs on one side, one antennae broken and missing a few distal flagellomeres	447.08	1122.91	1009.94	2579.93	2.57993	approx equal to body length	much paler, dramatically different colour than head	714.24	348	2.05241	219.49	87.8	2.49989	97.29	62.46	1.55764	2.25604	11	punctate throughout	complete, or mostly so	mostly smooth posteriorly, mostly rugose anteriorly	815.26	dark all	mostly pale	3322.81	3.32281	pigmented to same degree as the outer edges	absent	199.09	116.65	1.70673	between 1-2 x longer than wide	mostly parallel, then narrowing in distal third.	mostly rugose distal half, mostly smooth basal half	mostly smooth	325.62	0.399406		hypopygium without defined central pleats
5	Apanteles apricus sp. nov.	Extraction181	Holotype	F	good	437.35	1168.17	1249.8	2855.32	2.85532	approx equal to body length	moderately paler than head colour	786.13	432.71	1.81676	235.38	72.32	3.2547	122.46	62.6	1.95623	1.9221	7	mostly smooth	complete, or mostly so	mostly rugose	910.84	dark all	mostly pale	2845.89	2.84589	pigmented to same degree as the outer edges	absent	196.91	164.28	1.19862	between 1-2 x longer than wide	narrowing distally	mostly rugose	mostly smooth	726.08	0.797154
6		HYQTB014-11	Examined material	F	Good	422.12	1301.88	1542.71	3266.71	3.26671	approx equal to body length		756.52	373.47	2.02565	249.86	86.61	2.88489	119.66	75.26	1.58995	2.08808	8	mostly smooth	complete, or mostly so	mostly smooth posteriorly, mostly rugose anteriorly	999.32	dark all	mostly pale	3214.9	3.2149	pigmented to same degree as the outer edges	absent	279.54	117.17	2.38576	between 1-2 x longer than wide	mostly parallel	mostly rugose distal half, mostly smooth basal half	mostly smooth	770.26	0.770784
7		Extraction149	Examined material	F	Missing legs on one side	343.43	1078.24	839.93	2261.6	2.2616	longer than body length	similar or only slightly paler than head colour	690.79	315.5	2.18951	209.25	70.08	2.98587	84.36	59.76	1.41165	2.48044	10	mostly smooth, or with very shallow scattered indentations	complete, or mostly so	mostly smooth, with some texture in margins	879.77	dark all		2668.99	2.66899	pigmented to same degree as the outer edges	absent	203.55	123.31	1.65072	narrow, >2 x longer than wide	mostly parallel, then narrowing in distal third.	mostly rugose distal half, mostly smooth basal half	mostly smooth	918.48	1.044
8		Extraction294	Examined material	F	good	424.64	1155.9	1196.08	2776.62	2.77662	approx equal to body length	similar or only very slightly paler than head colour	750.27	308.71	2.43034	232.24	85.46	2.71753	152.62	103.03	1.48132	1.52169	7	punctate throughout	complete, or mostly so	mostly smooth posteriorly, mostly rugose anteriorly	955.05	dark all		2794.13	2.79413	pigmented to same degree as the outer edges	absent	244.82	123.69	1.9793	narrow, >2 x longer than wide	mostly parallel	mostly rugose	with fine sculpture	761.18	0.797005
9	Apanteles cuprum sp. nov.	Extraction1408	Holotype	F	good	398.69	964.4	1199.44	2562.53	2.56253	approx equal to body length	similar or only very slightly paler than head colour	680.91	326.26	2.08702	208.85	54.46	3.83492	88.75	66.69	1.33078	2.35324	7	punctate throughout	complete, or mostly so	mostly rugose	871.54	dark all	mostly dark	2518.84	2.51884	pigmented to same degree as the outer edges	absent	160.51	107.74	1.48979	between 1-2 x longer than wide	mostly parallel but narrowing slightly in posterior 1/3 or 1/4	mostly rugose	with fine sculpture	913.48	1.04812
10	Apanteles aurantius sp. nov.	Extraction626	Holotype	F	Good	408.12	1091.05	1248.26	2747.43	2.74743	approx equal to body length	similar or only very slightly paler than head colour	752.01	384.59	1.95536	233.35	78.65	2.96694	97.66	71.37	1.36836	2.38941	10	punctate throughout	complete, or mostly so	mostly rugose	958.17	dark all	mostly pale with dark band in distal third	2553.45	2.55345	pigmented to same degree as the outer edges	absent	186.44	130.82	1.42516	narrow, >2 x longer than wide	mostly parallel	mostly rugose	mostly smooth	974.31	1.01684
11	Apanteles breviflagellarius sp. nov.	Extraction194	Holotype	F	Missing legs on one side	348.3	906.43	901.62	2156.35	2.15635	shorter than body length	similar or only very slightly paler than head colour	610.58	333.05	1.8333	126.62	71.54	1.76992	68.89	73.6	0.936005	1.838	11	mostly smooth, or with very shallow scattered indentations	complete, or mostly so	mostly smooth posteriorly, mostly rugose anteriorly	709.6	dark all	mostly dark	2091.13	2.09113	pigmented to same degree as the outer edges	absent	114.05	113.54	1.00449	between 1-2 x longer than wide	mostly parallel, then narrowing in distal third.	mostly smooth	mostly smooth	306	0.431229
12	Apanteles margaritarius sp. nov.	Extraction1102	Holotype	F	missing legs on one side. After measurement, specimen was bumped and metasoma fell off - has been added to hard. Hind and mid leg also removed - hind leg salvalged. Paratype legs intact and matches holotype	321.18	890.39	819.64	2031.21	2.03121	longer than body length	similar or only very slightly paler than head colour	573.8	284.17	2.01921	209.5	67.37	3.10969	99.47	62.1	1.60177	2.10616	9	mostly smooth, or with very shallow scattered indentations	complete, or mostly so	mostly smooth posteriorly, mostly rugose anteriorly	682.59	dark all		2182.84	2.18284	pigmented to same degree as the outer edges	absent	129.32	116.37	1.11128	between 1-2 x longer than wide	mostly parallel	mostly rugose	mostly smooth	619.01	0.906855
13	Apanteles kelpiellus sp. nov.	Extraction542	Holotype	F	missing legs on one side.	372.23	926.46	716.9	2015.59	2.01559	longer than body length	moderately paler than head colour	611.55	288.27	2.12145	192.76	59	3.26712	90.8	63.22	1.43625	2.12291	8	mostly smooth, or with very shallow scattered indentations	complete, or mostly so	mostly smooth posteriorly, mostly rugose anteriorly	733.47	dark all	mostly dark	2227.73	2.22773	pigmented to same degree as the outer edges	absent	155.24	154.45	1.00511	between 1-2 x longer than wide	mostly parallel	mostly rugose	mostly smooth	544.51	0.742375
14	Apanteles adustus sp. nov.	Extraction414	Holotype	F	Legs missing on one side	468.19	1155.23	1244.48	2867.9	2.8679	approx equal to body length	similar or only very slightly paler than head colour	697.69	348.56	2.00164	212.57	72.73	2.92273	84.25	57	1.47807	2.52309	7	punctate throughout	complete, or mostly so	mostly rugose	622.3	dark all	mostly dark	2545.84	2.54584	pigmented to same degree as the outer edges	absent	178.93	120.57	1.48403	between 1-2 x longer than wide	mostly parallel	mostly rugose	mostly smooth	665.28	1.06907
15	Apanteles pharusalis sp. nov.	Extraction1215	Holotype	F	Missing legs on one side. Missing apical flagellomeres on one side	342.12	799.86	848.67	1990.65	1.99065	shorter than body length	much paler, dramatically different colour than head	570.76	258.72	2.20609	151.24	50.37	3.00258	76.89	57.25	1.34306	1.96697	9	mostly smooth, or with very shallow scattered indentations	complete, or mostly so	mostly smooth posteriorly, mostly rugose anteriorly	630.4	pale all		1779.97	1.77997	pigmented to same degree as the outer edges	absent	110.56	70.79	1.5618	between 1-2 x longer than wide	mostly parallel	mostly rugose	with fine sculpture	666.6	1.05742
16	Apanteles doreenwatlerae sp. nov.	Extraction1737	Holotype	F	Missing mid and hind leg on one side	444.05	1047.24	1147.34	2638.63	2.63863	approx equal to body length	much paler, dramatically different colour than head	696.25	323.54	2.15198	220	75	2.93	106.38	74.22	1.43331	2.26593	7	mostly smooth, or with very shallow scattered indentations	complete, or mostly so	mostly smooth	857.12	pale all	mostly pale	2488.2	2.4882	pigmented to same degree as the outer edges	absent	172.38	78.93	2.18396	between 1-2 x longer than wide	narrowing distally	mostly rugose	mostly smooth	904.04	1.05474
17	Apanteles rufiterra sp. nov.	Extraction1361	Holotype	F	Missing mid and hind leg on one side	412.76	997.52	1098.31	2508.59	2.50859	shorter than body length	similar or only very slightly paler than head colour	673.62	325.24	2.07115	176.68	60.96	2.89829	75.93	52.32	1.45126	2.32688	12	mostly smooth, or with very shallow scattered indentations	complete, or mostly so	mostly rugose	728.31	dark all		2476.6	2.4766	pigmented to same degree as the outer edges	absent	199.76	104.76	1.90683	between 1-2 x longer than wide	mostly parallel, then narrowing in distal third.	mostly smooth	mostly smooth	477.2	0.655215
19		Extraction1424	Examined material	F	Abdomen twisted 90 degrees. Missing legs on one side	431.99	1098.4	968.99	2499.38	2.49938	shorter than body length	similar or only very slightly paler than head colour	695.79	315	2.20886	168.96	65.82	2.567	85.73	46.37	1.84882	1.97084	9	mostly smooth, or with very shallow scattered indentations	complete, or mostly so	mostly smooth	737.65	dark all		2431.59	2.43159	paler (more hyaline) than outer edges	absent	193.19	83.06	2.32591	between 1-2 x longer than wide	mostly parallel	mostly smooth	mostly smooth	707.56	0.959208
20	Apanteles allapsus sp. nov.	Extraction153	Holotype	F	Missing legs on one side. Missing hind tarsus. Missing fore tibia. Missing apical flagellomeres on one side.	273.06	668.67	667.12	1608.85	1.60885	approx equal to body length	similar or only very slightly paler than head colour	528.46	277.1	1.90711	115.18	59.96	1.92095	55.17	45.82	1.20406	2.08773	10	mostly smooth, or with very shallow scattered indentations	complete, or mostly so	mostly smooth	477.38	dark all	mostly dark	1754.34	1.75434	paler (more hyaline) than outer edges	absent	102.3	74.33	1.37629	between 1-2 x longer than wide	mostly parallel	mostly smooth	mostly smooth	489.98	1.02639
21	Apanteles fenestrinus sp. nov.	Extraction1318	Holotype	F	Missing legs on one side. Missing hind tarsi. Apical flagellomere a bit squished	391.75	942.32	749.52	2083.59	2.08359	approx equal to body length	similar or only very slightly paler than head colour	621.99	301.1	2.06573	145.13	50.99	2.84624	77.47	52.53	1.47478	1.87337	11	mostly smooth, or with very shallow scattered indentations	complete, or mostly so	mostly smooth	635.03	dark all	mostly dark	2211.42	2.21142	paler (more hyaline) than outer edges	absent	97.26	117.1	0.830572	between 1-2 x longer than wide	mostly parallel	mostly smooth	mostly smooth	442.03	0.696077
22	Apanteles sinusulus sp. nov.	Extraction1321	Holotype	F	Missing hind limb on left side, otherwise in good condition	408.91	943.76	885.14	2237.81	2.23781	approx equal to body length	similar or only very slightly paler than head colour	691.77	339.32	2.0387	184.9	71.38	2.59036	104.48	59.03	1.76995	1.76972	8	mostly smooth, or with very shallow scattered indentations	complete, or mostly so	mostly smooth	840.28	dark all		2448.79	2.44879	pigmented to same degree as the outer edges	absent	149.41	105.1	1.4216	between 1-2 x longer than wide	narrowing distally	mostly smooth	mostly smooth	585.92	0.697291
23	Apanteles pellucidus sp. nov.	Extraction541	Holotype	F	Missing antennae, legs are missing on one side	304.17	955.34	904.71	2164.22	2.16422	N/A	similar or only very slightly paler than head colour	642.67	331.05	1.94131	163	56.11	2.90501					9	mostly smooth, or with very shallow scattered indentations	complete, or mostly so	mostly rugose	771.53	dark all		2317.8	2.3178	paler (more hyaline) than outer edges	absent	109.9	160.25	0.685803	between 1-2 x longer than wide	mostly parallel	mostly rugose	mostly smooth	756.57	0.98061
24	Apanteles amicalis sp. nov.	22-ME355	Holotype	F	Good condition	423.14	1022.12	1107.24	2552.5	2.5525	longer than body length	similar or only very slightly paler than head colour	674.39	342.36	1.96983	226.13	62.41	3.6233	102.7	65.92	1.55795	2.20185	8	mostly smooth, or with very shallow scattered indentations	complete, or mostly so	mostly smooth posteriorly, mostly rugose anteriorly	821.52	dark all	mostly dark	2631.97	2.63197	pigmented to same degree as the outer edges	absent	146.92	127.41	1.15313	between 1-2 x longer than wide	mostly parallel	mostly rugose	mostly smooth	1053.81	1.28276
25	Apanteles focusalis sp. nov.	Extraction715	Holotype	F	Missing legs on one side. Missing apical flagellomeres on both sides. Flagellomeres 14+ missing on one side. Flagellomeres 7+ missing on other side	368.91	887.94	854.21	2111.06	2.11106	N/A	similar or only very slightly paler than head colour	607.35	295.55	2.05498	180.83	66.72	2.71028					10	mostly smooth, or with very shallow scattered indentations	complete, or mostly so	mostly rugose	725.71	dark all	mostly dark	2392.48	2.39248	pigmented to same degree as the outer edges	absent	166.04	131.88	1.25902	narrow, >2 x longer than wide	mostly parallel	mostly smooth	mostly smooth	624.81	0.860964
27 A	Apanteles ligdus sp. nov.	22-ME174	Holotype	F	fine	547.52	1561.74	1384.62	3493.88	3.49388	shorter than body length	similar or only very slightly paler than head colour	955.24	481.16	1.98529	239.08	101.08	2.36526	117.37	80.06	1.46603	2.03698	13	with punctures in outer regions, centre smooth	complete, or mostly so	mostly rugose	1037	dark all		2888.95	2.88895	pigmented to same degree as the outer edges	absent	270.55	167.29	1.61725	between 1-2 x longer than wide	mostly parallel	mostly rugose	with fine sculpture	426.06	0.410858
27 B	Apanteles ethanbeaveri sp. nov.	22-ME175	Holotype	F	Missing hind tarsi on one side	501.46	1636.29	1473.89	3611.64	3.61164	shorter than body length	similar or only very slightly paler than head colour	918.38	431.2	2.12982	237.15	110.67	2.14286	98.85	80.93	1.22143	2.39909	10	with punctures in outer regions, centre smooth	complete, or mostly so	mostly smooth posteriorly, mostly rugose anteriorly	932.55	dark all	mostly dark	2986.74	2.98674	pigmented to same degree as the outer edges	absent	276.78	129.12	2.14359	between 1-2 x longer than wide	mostly parallel	mostly rugose	with fine sculpture	293.59	0.314825
28	Apanteles banrock sp. nov.	22-ME50	Holotype	F	Good condition	461.96	987.11	1118.33	2567.4	2.5674	approx equal to body length	similar or only very slightly paler than head colour	683.87	351.98	1.94292	187.06	51.12	3.65923	87.45	77.17	1.13321	2.13905	9	mostly smooth, or with very shallow scattered indentations	complete, or mostly so	mostly smooth posteriorly, mostly rugose anteriorly	777.55	dark all	mostly dark	2541.62	2.54162	paler (more hyaline) than outer edges	absent	172.66	116.09	1.48729	between 1-2 x longer than wide	mostly parallel, then narrowing in distal third.	mostly rugose	mostly smooth	630.52	0.810906
30	Apanteles aeternus sp. nov.	Extraction1212	Holotype	F	Legs missing on one side	373.93	1143.56	950.91	2468.4	2.4684	shorter than body length	similar or only very slightly paler than head colour	716.69	360.86	1.98606	173.02	85.58	2.02173	75.71	70.02	1.08126	2.2853	11	mostly smooth, or with very shallow scattered indentations	complete, or mostly so	mostly smooth posteriorly, mostly rugose anteriorly	737.1	dark all	mostly dark	2472.27	2.47227	paler (more hyaline) than outer edges	absent	201.73	108.6	1.85755	between 1-2 x longer than wide	mostly parallel	mostly rugose	mostly smooth	810.8	1.09999
31	Apanteles translucentis sp. nov.	Extraction1223	Holotype	F	Missing mid and hind leg on one side	373.52	1264.13	1178.2	2815.85	2.81585	shorter than body length	similar or only very slightly paler than head colour	784.97	369.76	2.12292	207.69	89.69	2.31564	94.49	80.21	1.17803	2.19801	11	mostly smooth, or with very shallow scattered indentations	complete, or mostly so	mostly rugose	761.02	dark all		2938.21	2.93821	paler (more hyaline) than outer edges	absent	216.26	159.03	1.35987	between 1-2 x longer than wide	mostly parallel	mostly rugose	mostly smooth	969.21	1.27357
32	Apanteles oenone Nixon, 1965	Extraction136	Examined material	F	limbs missing on one side	370.11	977.1	886.38	2233.59	2.23359	shorter than body length	similar or only very slightly paler than head colour	677.67	342.72	1.97733	170.28	67.3	2.53016	79.78	60.46	1.31955	2.13437	11	mostly smooth, or with very shallow scattered indentations	complete, or mostly so	mostly rugose	725.13	dark all		2332.25	2.33225	pigmented to same degree as the outer edges	absent	178.72	148.2	1.20594	between 1-2 x longer than wide	mostly parallel	mostly rugose	mostly smooth	586.07	0.808227
33	Apanteles ippeus Nixon, 1965	Extraction513	Examined material	F		390.76	964.94	959.61	2315.31	2.31531	approx equal to body length	similar or only very slightly paler than head colour	656.29	333.52	1.96777	171.98	71.38	2.40936	83.15	67.16	1.23809	2.06831	11	mostly smooth, or with very shallow scattered indentations	complete, or mostly so	mostly smooth	680.27	dark all		2448.34	2.44834	pigmented to same degree as the outer edges	present	146.65	111.37	1.31678	between 1-2 x longer than wide	mostly parallel	mostly smooth	mostly smooth	699.23	1.02787
34	Apanteles brockhedgesi sp. nov.	Extraction530	Holotype	F	very good. One set of legs missing	377.87	1168.71	1331.28	2877.86	2.87786	approx equal to body length	similar or only very slightly paler than head colour	742.28	384.77	1.92915	188.73	68.66	2.74876	87.48	73.89	1.18392	2.15741	12	mostly smooth, with very shallow scattered indentations	complete, or mostly so	mostly smooth posteriorly, mostly rugose anteriorly	789.77	dark all	mostly dark	2653.87	2.65387	pigmented to same degree as the outer edges	present*	173.89	144.76	1.20123	between 1-2 x longer than wide	mostly parallel	mostly rugose	mostly smooth	687.1	0.87
35	Apanteles phantasmatus sp. nov.	Extraction202	Holotype	F		400.92	1032.05	883.19	2316.16	2.31616	approx equal to body length	similar or only very slightly paler than head colour	707	398.87	1.77251	238.25	74.79	3.18559	111.5	81.58	1.36676	2.13677	8	mostly smooth, or with very shallow scattered indentations	complete, or mostly so	mostly rugose	836.44	dark all		2345.73	2.34573	pigmented to same degree as the outer edges	absent	144.99	130.16	1.11394	between 1-2 x longer than wide	mostly parallel	mostly rugose	mostly smooth	464.06	0.554804
36	Apanteles insulanus sp. nov.	Extraction1190	Holotype	F		405.58	1155.41	1500	3060.99	3.06099	approx equal to body length	similar or only very slightly paler than head colour	721.91	408.83	1.7658	225.28	88.87	2.53494	92.32	71.86	1.28472	2.44021	9	mostly smooth, or with very shallow scattered indentations	complete, or mostly so	mostly smooth posteriorly, mostly rugose anteriorly	655.92	dark all	mostly dark	2913.41	2.91341	pigmented to same degree as the outer edges	absent	207.26	117.5	1.76391	between 1-2 x longer than wide	mostly parallel	mostly rugose	mostly smooth	960.28	1.46402
37	Apanteles ramsaris sp. nov.	22-ME17	Holotype	F		345.06	1026.86	821.85	2193.77	2.19377	shorter than body length	similar or only very slightly paler than head colour				176.06	67.66	2.6	72.4	71.5	1	2.4	9	mostly smooth, or with very shallow scattered indentations	complete, or mostly so	mostly rugose	794.2	dark all		2605.2	2.6	pigmented to same degree as the outer edges	absent	164.1	127.9	1.3	between 1-2 x longer than wide	Almost barrel shaped	mostly rugose distal half, mostly smooth basal half	mostly smooth	975	1.2
38	Apanteles auroralis sp. nov.	Extraction1579	Holotype	F	okay, one antenna missing (but partly imaged before being lost) one set of legs, one forewing slightly damaged	320.01	836.54	903.82	2060.37	2.06037	longer than body length	moderately paler than head colour				163.09	60.43	2.69883	80.49	60.41	1.3324	2.02621	11	mostly smooth, or with very shallow scattered indentations	complete, or mostly so	mostly smooth	745.68	pale, pale, dark	mostly pale	2247.33	2.24733	pigmented to same degree as the outer edges	absent	109.91	122.2	0.899427	between 1-2 x longer than wide	mostly parallel	mostly rugose	mostly smooth	764.65	1.02544
39	Apanteles darthvaderi sp. nov.	22-ME97	Holotype	F	very good	353.46	1006	864.46	2223.92	2.22392	approx equal to body length	similar or only very slightly paler than head colour	665.12	337.58	1.97026	187.16	59.08	3.16791	87.07	67.49	1.29012	2.14953	12	mostly smooth, or with very shallow scattered indentations	complete, or mostly so	mostly rugose	825.74	dark all	completely dark	2208.79	2.20879	pigmented to same degree as the outer edges	absent	101.83	124.55	0.817583	between 1-2 x longer than wide	mostly parallel	mostly rugose	mostly smooth	900.1	1.09005
40	Apanteles hades sp. nov.	Extraction411	Holotype	F	Good, forewing damaged	405.24	1016.15	1060.45	2481.84	2.48184	approx equal to body length	similar or only very slightly paler than head colour				185.87	79.55	2.33652	93.51	78.28	1.19456	1.9877	10	mostly smooth, or with very shallow scattered indentations	complete, or mostly so	mostly rugose	853.8	dark all	mostly dark	2370.9	2.3709	pigmented to same degree as the outer edges	absent	154	95.1	1.61935	between 1-2 x longer than wide	mostly parallel	mostly rugose	mostly smooth	995.54	1.16601
41	Apanteles alatomicans sp. nov.	Extraction657	Holotype	F	good. right side legs missing	415.41	1225.6	1364.47	3005.48	3.00548	approx equal to body length	similar or only very slightly paler than head colour				219.13	95.66	2.29072	71.35	62.51	1.14142	3.0712	9	mostly smooth, or with very shallow scattered indentations	complete, or mostly so	mostly rugose	1058.3	dark all	mostly dark	2649.4	2.6494	pigmented to same degree as the outer edges	absent	182.7	126.7	1.44199	between 1-2 x longer than wide	mostly parallel	mostly rugose	mostly smooth	1259.6	1.19021
42	Apanteles ferripulvis sp. nov.	Extraction681	Holotype	F	good	381.15	943.99	854.01	2179.15	2.17915	longer than body length	similar or only very slightly paler than head colour	644.12	336.89	1.91196	223.27	59.95	3.72427	88.27	59.28	1.48904	2.5294	8	mostly smooth, or with very shallow scattered indentations	complete, or mostly so	mostly smooth posteriorly, mostly rugose anteriorly	801.34	dark all	mostly dark	2237.07	2.23707	pigmented to same degree as the outer edges	absent	151.13	106.22	1.4228	between 1-2 x longer than wide	mostly parallel	mostly rugose	mostly smooth	729.61	0.910487
43	Apanteles lamingtonensis sp. nov.	Extraction664	Holotype	F	good	362.02	855.82	745.75	1963.59	1.96359	approx equal to body length	similar or only very slightly paler than head colour				177.53	58.54	3.03263	72.3	72.46	0.997792	2.45546	6	mostly smooth, or with very shallow scattered indentations	complete, or mostly so	mostly smooth	731.8	dark all		2126.7	2.1267	pigmented to same degree as the outer edges	absent	135.4	99.3	1.36354	between 1-2 x longer than wide	mostly parallel	mostly rugose	mostly smooth	750.9	1.0261
45	Apanteles magicus sp. nov.	Extraction452	Paratype	F	okay. Missing hind leg below femur		1044	1049.4	2093.4	2.0934	approx equal to body length	similar or only very slightly paler than head colour												mostly smooth, or with very shallow scattered indentations	complete, or mostly so	mostly rugose		dark all			0	pigmented to same degree as the outer edges	absent			#DIV/0!	between 1-2 x longer than wide	mostly parallel	mostly rugose	mostly smooth
45	Apanteles magicus sp. nov.	22-ME80	Holotype	F	very good	413.68	1124.83	1088.01	2626.52	2.62652	approx equal to body length	similar or only very slightly paler than head colour	693.21	387.95	1.78685	193.58	72.94	2.65396	94.61	78.79	1.20079	2.04608	10	mostly smooth, or with very shallow scattered indentations	complete, or mostly so	mostly smooth posteriorly, mostly rugose anteriorly	915.36	dark all	mostly dark	2370	2.37	pigmented to same degree as the outer edges	absent	161.87	103.44	1.56487	between 1-2 x longer than wide	mostly parallel	mostly rugose	mostly smooth	688.65	0.752327
