# Supplementary material for: ﻿DNA barcoding, integrative taxonomy, citizen science, and Bush Blitz surveys combine to reveal 34 new species of Apanteles (Hymenoptera, Braconidae, Microgastrinae) in Australia
Source: Zookeys. 2025 Feb 11;1227:1–128. doi: 10.3897/zookeys.1227.130467 (PMC11836623; doi:10.3897/zookeys.1227.130467)
Supplement: Supplementary material 4 — Apanteles phylogeny raw file [file zookeys-1227-001_article-130467__-s004.newick]

('AUMIC045-18|Microplitis_demolitor|Extraction15|Australia|BOLD_AAD3894':0.08348915039999993,((('AGAKM531-17|Apanteles_feltiae|BIOUG32185-C11|Canada|BOLD_AAK1833':0.000002,'CNCHY029-07|Apanteles_feltiae|HYM00000301|Canada|BOLD_AAK1833':0.000002):0.05406051930000011,('GMBUE357-14|Apanteles|BIOUG15310-G08|Bulgaria|BOLD_ACP5087':0.000002,'GMBUE1857-14|Apanteles|BIOUG15375-B04|Bulgaria|BOLD_ACP5087':0.000002):0.12637901470000007):0.04898331140000001,('INLEP3334-16|Apanteles|INDOBIOSYS-CCDB25222-A09|Indonesia|BOLD_ADJ6193':0.2124927344,((('ASSR038-09|Apanteles_carpatus|MIC_000226|Canada|':0.004175682900000033,'ASSR046-09|Apanteles_carpatus|MIC_000234|Canada|':0.000002):0.004733604599999941,'BBHYM004-09|Apanteles|08BBHYM-1048|Canada|':0.000002):0.015092908500000002,('GBAH20795-19|Apanteles_sp._2_JH-2018|MH059608||BOLD_ADV0451':0.16204723040000008,((('ASSR027-09|Apanteles_morrisi|MIC_000215|Canada|':0.004977629500000025,('ASSR030-09|Apanteles_morrisi|MIC_000218|Canada|':0.000002,'ASSR031-09|Apanteles_morrisi|MIC_000219|Canada||2':0.000002):0.002993149600000078):0.02166054719999999,((((('GBMNE1040-21|Apanteles_gelechiidivoris|MZ298983||BOLD_AAM4042':0.0018855826999999992,'GBMNE1048-21|Apanteles_gelechiidivoris|MZ298975||BOLD_AAM4042|3':0.000002):0.000002,'GBMNE1045-21|Apanteles_gelechiidivoris|MZ298978||BOLD_AAM4042|3':0.000002):0.000002,'GBMNE1042-21|Apanteles_gelechiidivoris|MZ298981||BOLD_AAM4042':0.001981314000000012):0.000002,('GBMNE1043-21|Apanteles_gelechiidivoris|MZ298980||BOLD_AAM4042':0.000002,'GBMNE1047-21|Apanteles_gelechiidivoris|MZ298976||BOLD_AAM4042':0.000002):0.0039178121999999815):0.000002,'GBMNE1049-21|Apanteles_gelechiidivoris|MZ298974||BOLD_AAM4042':0.000002):0.0907216937):0.020298763799999953,('CNCHZ118-09|Apanteles_carpatus|MIC_000401|United_States|':0.000002,((('ASWAU484-08|Apanteles_jft29|HYM00001762|Canada|':0.00807672600000009,(('ASWAU493-08|Apanteles_jft17|HYM00001771|Canada|BOLD_AAA4310':0.000002,'ASWAU501-08|Apanteles_jft17|HYM00001779|Canada|BOLD_AAA4310|3':0.000002):0.000002,('CNCHX340-09|Apanteles|WMIC_0340|Croatia|BOLD_AAA4310':0.000002,'CNCHX341-09|Apanteles|WMIC_0341|Croatia|BOLD_AAA4310':0.0019064289999999318):0.02172493539999998):0.000002):0.04048225139999995,'GBAH23111-19|Apanteles_sp._AS-2017|MF673596|Senegal|BOLD_AAD2295':0.0793270861):0.011056659700000027,(((((((('AMCAF973-19|Apanteles_laricellae|BIOUG45308-A12|Canada|BOLD_AAZ9489':0.0017171853999999875,('GBIOB851-19|Apanteles_laricellae|BIOUG39677-F04|Canada|BOLD_AAZ9489':0.000002,'HYCND1854-11|Apanteles_laricellae|CNCHYM_00144|Canada|BOLD_AAZ9489':0.000002):0.000002):0.0017256646000000098,'CNMIH1826-14|Apanteles_laricellae|BIOUG12650-H10|Canada|BOLD_AAZ9489':0.000002):0.11223047409999998,'ASHYC117-08|Apanteles_Rodriguez179|DHJPAR0026094|Costa_Rica|BOLD_AAK1725':0.09947616010000004):0.034528965199999984,'ASHYB516-08|Apanteles_Rodriguez174|DHJPAR0026083|Costa_Rica|BOLD_AAK1683':0.0819625517):0.007323389100000022,((('ASHYD1795-10|Apanteles_ciriloumanaiDHJ04|DHJPAR0031871|Costa_Rica|BOLD_AAM5630':0.000002,'ASHYG883-10|Apanteles_ciriloumanaiDHJ04|DHJPAR0031622|Costa_Rica|BOLD_AAM5630':0.001736683700000019):0.0017616051000000077,'ASHYG917-10|Apanteles_ciriloumanaiDHJ04|DHJPAR0031656|Costa_Rica|BOLD_AAM5630':0.000002):0.09725130670000004,'GBAH20784-19|Apanteles_bordagei|MH059605||BOLD_ADS5803|2':0.15305638570000002):0.03611288229999998):0.012209089300000031,(('ASBRD202-07|Apanteles_Rodriguez178|DHJPAR0013087|Costa_Rica|BOLD_AAK1722':0.009841555300000027,('CRPSA17810-22|Apanteles_Rodriguez178|BIOUG88186-G03|Costa_Rica|BOLD_AAK1722':0.000002,'JICCO562-16|Apanteles_Rodriguez178|BIOUG29667-E05|Costa_Rica|BOLD_AAK1722':0.000002):0.000002):0.05994079209999997,'PLGBA071-19|Apanteles_Malaise8654|BIOUG51543-G03|Costa_Rica|BOLD_AEB8654':0.11491775580000002):0.023252549100000075):0.019278791199999867,((((('ASBD409-07|Apanteles_Rodriguez176|DHJPAR0013544|Costa_Rica|BOLD_AAD5258|2':0.000002,'ASBRD096-07|Apanteles_Rodriguez176|DHJPAR0013185|Costa_Rica|BOLD_AAD5258':0.000002):0.0018369455999999729,('ASBD415-07|Apanteles_Rodriguez176|DHJPAR0013550|Costa_Rica|BOLD_AAD5258|2':0.000002,('ASBD419-07|Apanteles_Rodriguez176|DHJPAR0013554|Costa_Rica|BOLD_AAD5258':0.000002,'ASBRD041-07|Apanteles_Rodriguez176|DHJPAR0013051|Costa_Rica|BOLD_AAD5258':0.000002):0.000002):0.000002):0.030641525900000022,('ASBRD328-07|Apanteles_Rodriguez175|DHJPAR0013421|Costa_Rica|BOLD_AAK1721':0.04905307380000001,'ASHYG858-10|Apanteles_Janzen25|DHJPAR0031597|Costa_Rica|BOLD_AAM5744':0.04365474400000002):0.009678809999999982):0.0487024794,((('GMMAD796-15|Apanteles|BIOUG26042-C03|Mexico|BOLD_AAV2009|2':0.000002,(('MXBMC126-10|Apanteles_sp._Sff36|Micro0126|Mexico|BOLD_AAV2009':0.0017591647000000377,('MXBMC130-10|Apanteles_sp._Sff36|Micro0130|Mexico|BOLD_AAV2009':0.001750677600000028,'MXBMC268-11|Apanteles_sp._Sff36|Micro0268|Mexico|BOLD_AAV2009':0.001755585900000023):0.000002):0.000002,'MXBMC160-10|Apanteles_sp._Sff36|Micro0160|Mexico|BOLD_AAV2009|6':0.000002):0.0017966645000000447):0.000003,('MXBMC124-10|Apanteles_sp._Sff36|Micro0124|Mexico|BOLD_AAV2009':0.000002,'MXBMC127-10|Apanteles_sp._Sff36|Micro0127|Mexico|BOLD_AAV2009':0.000002):0.000002):0.037102400900000054,('GMMCT483-15|Apanteles|BIOUG20195-B05|Mexico|':0.000002,'GMMCU1166-15|Apanteles|BIOUG20264-H11|Mexico|':0.000002):0.002300784):0.12449180640000002):0.022176979500000027,'PLLAG1964-20|Apanteles_Malaise6802|BIOUG52428-C01|Costa_Rica|BOLD_AEC6802':0.07303976890000002):0.019418396099999957):0.027084208100000007,((('ASHYA687-08|Apanteles_Rodriguez177|DHJPAR0025348|Costa_Rica|BOLD_AAJ1403':0.000002,'ASHYD697-08|Apanteles_Rodriguez177|DHJPAR0027671|Costa_Rica|BOLD_AAJ1403':0.000002):0.0753361944,'MHMYC2514-15|Apanteles_Janzen181|DHJPAR0056434|Costa_Rica|BOLD_ACT3019|2':0.06764276590000001):0.054008687000000055,(((((('ASHYD443-08|Apanteles_jimmychevezi|DHJPAR0027417|Costa_Rica|BOLD_AAJ1513':0.000002,'PLNDF487-20|Apanteles_jimmychevezi|BIOUG60319-A05|Costa_Rica|BOLD_AAJ1513|2':0.000002):0.016375592900000013,'ASHYD482-08|Apanteles_Rodriguez253|DHJPAR0027456|Costa_Rica|BOLD_AAJ1514':0.038729769000000025):0.07701737139999998,'MXBMC292-11|Apanteles_sp.|Micro0292|Mexico|BOLD_AAF7670':0.1404425173):0.016594410399999926,'ASQBR787-09|Apanteles|NHM673555|Madagascar|BOLD_AAI4388':0.22311055139999997):0.007762765200000077,('ASQBR786-09|Apanteles|NHM670821|Madagascar|BOLD_AAI4387':0.08992450749999997,(('GMMDB853-15|Apanteles|BIOUG18310-E03|Madagascar|BOLD_AFM8210|2':0.000002,('GMMDE1147-15|Apanteles|BIOUG18918-G10|Madagascar|BOLD_AFM8210|3':0.000002,('GMMDG719-15|Apanteles|BIOUG19045-H11|Madagascar|BOLD_AFM8210':0.000002,'GMMDG872-15|Apanteles|BIOUG19047-E10|Madagascar|BOLD_AFM8210':0.000002):0.000002):0.000002):0.000002,'GMMDF1115-15|Apanteles|BIOUG18996-F10|Madagascar|BOLD_AFM8210':0.000002):0.10923306309999997):0.04606050340000001):0.01867427459999993,((('ASSPP094-08|Apanteles_carpatus|EE-251-89_P2|Canada|BOLD_AAA6374':0.000002,(('ASSPP095-08|Apanteles_carpatus|EE-260-89_P2|Canada|BOLD_AAA6374|6':0.000002,'ASSR058-09|Apanteles_absona|MIC_000246|Canada|BOLD_AAA6374':0.0018666862999999756):0.000002,'ASSPP143-08|Apanteles_carpatus|EE-41-91_MP|Canada|BOLD_AAA6374|4':0.000002):0.000002):0.000002,'ASSPP142-08|Apanteles_carpatus|EE-21-91_MP|Canada|BOLD_AAA6374|3':0.0018181642000000275):0.09949778369999995,('GMAAE137-16|Apanteles_Malaise1876|BIOUG27901-A06|Costa_Rica|BOLD_ADA1876':0.35892542019999996,((('ASHYG439-10|Apanteles_Janzen07|DHJPAR0034169|Costa_Rica|BOLD_AAM5844':0.2845816531,(((('CNCBA188-10|Apanteles|CNCH2643|Thailand|BOLD_AAH1227':0.000002,'CNCHW773-09|Apanteles|CNCH2183|Thailand|BOLD_AAH1227|3':0.000002):0.000002,'CNCHW536-09|Apanteles|CNCH1566|Thailand|BOLD_AAH1227':0.000002):0.000002,'CNCHW433-09|Apanteles|CNCH1463|Thailand|BOLD_AAH1227':0.000002):0.22135516569999997,((('GMPBK3473-18|Apanteles|BIOUG40838-G06|Pakistan|BOLD_AAU9619':0.000002,'MAMTL117-12|Apanteles|BIOUG02543-C10|Pakistan|BOLD_AAU9619':0.000002):0.000002,'MAMTL154-12|Apanteles|BIOUG02543-F11|Pakistan|BOLD_AAU9619':0.003964957300000016):0.000697,'MAHYM391-10|Apanteles|NIBGE_HYM-00391|Pakistan|BOLD_AAU9619':0.0012249834999999987):0.23533682110000004):0.04539572780000001):0.03259677390000004,(((((((((((('ASWAU303-08|Apanteles_jft16|HYM00001675|Canada|BOLD_AAB5165':0.000002,'CNCHY356-07|Apanteles_jft15|HYM00000628|Canada|BOLD_AAB5165':0.0018966760999999943):0.000002,'ASWAU316-08|Apanteles_jft16|HYM00001688|Canada|BOLD_AAB5165':0.000002):0.000003,(((('ASWAU313-08|Apanteles_jft15|HYM00001685|Canada|BOLD_AAB5165':0.000002,'ASWAU324-08|Apanteles_jft15|HYM00001696|Canada|BOLD_AAB5165':0.009033881500000007):0.000002,'ASWAU321-08|Apanteles_jft15|HYM00001693|Canada|BOLD_AAB5165':0.000002):0.000002,'CNCHY312-07|Apanteles_jft15|HYM00000584|Canada|BOLD_AAB5165':0.0019300333999999753):0.000002,'CNCHY327-07|Apanteles_jft15|HYM00000599|Canada|BOLD_AAB5165|3':0.000002):0.000002):0.0018825755999999916,'ASWAU319-08|Apanteles_jft15|HYM00001691|Canada|BOLD_AAB5165':0.000002):0.0018471743999999846,((('ASWAU305-08|Apanteles_jft15|HYM00001677|Canada|BOLD_AAB5165':0.000002,'ASWAU352-08|Apanteles_jft15|HYM00001724|Canada|BOLD_AAB5165':0.000002):0.003220979700000015,'ASWAU320-08|Apanteles_jft15|HYM00001692|Canada|BOLD_AAB5165':0.000002):0.0067177957999999816,(('CNCHZ888-09|Apanteles_jft15|MIC_000696|Canada|BOLD_AAB5165':0.0018741278000000139,'CNCHZ910-09|Apanteles_jft15|MIC_000718|Canada|BOLD_AAB5165':0.001837384200000014):0.000002,('CNCHZ903-09|Apanteles_jft15|MIC_000711|Canada|BOLD_AAB5165':0.000002,'CNCHZ904-09|Apanteles_jft15|MIC_000712|Canada|BOLD_AAB5165':0.000002):0.001841939100000023):0.000003):0.0018072721999999874):0.0058405871000000165,('ASWAU350-08|Apanteles_jft15|HYM00001722|Canada|BOLD_AAB5165':0.00197565420000001,'CNCHV268-10|Apanteles|CNCH3198|United_States|BOLD_AAB5165':0.000002):0.0077395557000000115):0.0021067519999999895,('NGAAA1386-14|Apanteles_jft15|BIOUG12516-G10|Canada|BOLD_ACL9543':0.0018852061999999892,('RBINA4304-13|Apanteles|BIOUG08025-G06|Canada|BOLD_ACL9543':0.003822612499999989,('RBINA4482-13|Apanteles|BIOUG08036-D11|Canada|BOLD_ACL9543':0.000002,'RBINA4730-13|Apanteles|BIOUG08039-A10|Canada|BOLD_ACL9543|2':0.000002):0.000002):0.0020499601999999784):0.008157303399999982):0.036678704299999976,('NGAAA747-14|Apanteles|BIOUG12483-F08|Canada|BOLD_ACL9661':0.0022505144000000143,'NGNAQ550-14|Apanteles|BIOUG10632-C10|Canada|BOLD_ACL9661|2':0.000002):0.011781772600000018):0.024613377300000017,'AUMIC479-18|Apanteles|Extraction724|Australia|BOLD_ADL5654':0.20742126130000005):0.007630759799999998,((((((((('ASWAU304-08|Apanteles_jft26|HYM00001676|Canada|BOLD_AAA8769':0.004178269199999973,'ASWAU335-08|Apanteles_jft26|HYM00001707|Canada|BOLD_AAA8769':0.000002):0.000002,'ASWAU309-08|Apanteles_jft26|HYM00001681|Canada|BOLD_AAA8769':0.000002):0.000002,'DSWAS932-07|Apanteles_jft26|HYM00000961|Canada|BOLD_AAA8769':0.000002):0.000002,'ASWAU327-08|Apanteles_jft26|HYM00001699|Canada|BOLD_AAA8769':0.000002):0.000002,'CNCHY288-07|Apanteles_jft26|HYM00000560|Canada|BOLD_AAA8769':0.000002):0.000002,'DSWAS954-07|Apanteles_jft26|HYM00000983|Canada|BOLD_AAA8769|8':0.000002):0.000002,'CNCHY290-07|Apanteles_jft26|HYM00000562|Canada|BOLD_AAA8769':0.0018801164000000203):0.024022262999999988,('ASWAU503-08|Apanteles_jft27|HYM00001781|Canada|BOLD_AAC7888':0.000002,'ASWAU504-08|Apanteles_jft27|HYM00001782|Canada|BOLD_AAC7888':0.000002):0.019096468099999986):0.04820823889999998,'ASWAU353-08|Apanteles|HYM00001725|Canada|BOLD_AAK1598':0.16296741810000004):0.0219905762):0.02068808150000001,('AUMIC1279-24|Braconidae|Extraction1279|Australia|BOLD_AFQ8210':0.000002,'AUMIC1282-24|Braconidae|Extraction1282|Australia|BOLD_AFQ8210':0.0036823549000000178):0.0771616779):0.014151267199999984,'GBMNA31589-19|Apanteles_sp._5_SY-2018|KY441894||BOLD_ADF9651':0.08994526089999999):0.012702472400000053):0.009792787299999994,((((((((('ASMII482-22|Apanteles|BIOUG84484-A07|Australia|BOLD_ADL2797':0.0030350432999999843,(((((('ASMII486-22|Apanteles|BIOUG84484-A11|Australia|BOLD_ADL2797':0.000002,'AUMIC635-23|Microgastrinae|22-ME95|Australia|BOLD_ADL2797':0.000002):0.000002,'AUMIC636-23|Microgastrinae|22-ME96|Australia|BOLD_ADL2797':0.0015015205999999726):0.001490577400000026,'AUMIC670-23|Microgastrinae|22-ME115|Australia|BOLD_ADL2797':0.000002):0.000002,((('ASMII550-22|Apanteles|BIOUG84484-G03|Australia|BOLD_ADL2797|2':0.000002,'AUMIC671-23|Microgastrinae|22-ME116|Australia|BOLD_ADL2797|15':0.000002):0.000002,((('AUMIC633-23|Microgastrinae|22-ME93|Australia|BOLD_ADL2797':0.0015484319999999885,('AUMIC645-23|Microgastrinae|22-ME105|Australia|BOLD_ADL2797':0.003127493799999992,'AUMIC667-23|Microgastrinae|22-ME112|Australia|BOLD_ADL2797':0.0014688789000000257):0.000002):0.000002,('AUMIC638-23|Microgastrinae|22-ME98|Australia|BOLD_ADL2797':0.0014928080000000121,'AUMIC644-23|Microgastrinae|22-ME104|Australia|BOLD_ADL2797':0.0014932494000000074):0.000002):0.000002,'AUMIC639-23|Microgastrinae|22-ME99|Australia|BOLD_ADL2797':0.0014998634000000233):0.000002):0.000002,'AUMIC648-23|Microgastrinae|22-ME108|Australia|BOLD_ADL2797':0.000002):0.000002):0.0014918984999999774,'AUMIC669-23|Microgastrinae|22-ME114|Australia|BOLD_ADL2797':0.0016052449999999774):0.000001,'AUMIC657-23|Microgastrinae|22-ME23|Australia|BOLD_ADL2797|3':0.000002):0.000002):0.002976357400000018,'AUMIC641-23|Microgastrinae|22-ME101|Australia|BOLD_ADL2797':0.000002):0.040357816599999985,'SYC7725-14|Apanteles|sc_07848|French_Polynesia|BOLD_ACN3807':0.05223136620000002):0.03888675990000001,'AUMIC1185-24|Braconidae|Extraction1162|Australia|BOLD_AFR2694':0.1430325951):0.009636287899999985,('AUMIC403-18|Apanteles|Extraction618|Australia|BOLD_ADL4706':0.04950681639999999,(((('AUMIC435-18|Apanteles|Extraction663|Australia|BOLD_ADL3013':0.000002,'AUMIC439-18|Apanteles|Extraction667|Australia|BOLD_ADL3013':0.000002):0.000002,'AUMIC436-18|Apanteles|Extraction664|Australia|BOLD_ADL3013':0.0016941109999999981):0.007056756800000008,('AUMIC1000-24|Braconidae|Extraction916|Australia|BOLD_ADL3013':0.006896296999999996,'AUMIC1149-24|Braconidae|Extraction1103|Australia|BOLD_ADL3013':0.011360006899999997):0.002288669000000021):0.013168522999999988,'GMQQH158-18|Microgastrinae|BIOUG43272-F03|Australia|BOLD_ADL3013':0.006565493400000011):0.041496830799999995):0.011611644500000018):0.006355567399999984,(('AUMIC070-18|Apanteles|Extraction183|Australia|BOLD_ADL5325':0.005707559299999998,'AUMIC304-18|Apanteles|Extraction49|Australia|BOLD_ADL5325|2':0.0039116164999999925):0.016228319200000008,('AUMIC1171-24|Braconidae|Extraction1143|Australia|BOLD_ADL3408|5':0.007415669399999991,'OZBOL412-21|Microgastrinae|CCDB-38103-C8|Australia|BOLD_ADL3408':0.006306332299999995):0.02846365070000001):0.05974896820000003):0.015025061700000009,(((('AUMIC016-18|Apanteles|Extraction114|Australia|BOLD_ADL5484|3':0.010158235700000018,(('AUMIC1170-24|Braconidae|Extraction1142|Australia|BOLD_ADY2399|2':0.000002,'NSWHP4379-19|Microgastrinae|BIOUG46309-D07|Australia|BOLD_ADY2399':0.000002):0.000002,'AUMIC1200-24|Braconidae|Extraction1183|Australia|BOLD_ADY2399|2':0.003485967699999981):0.003244425900000014):0.005313455899999986,('AUMIC311-18|Apanteles|Extraction51|Australia|BOLD_ADL5561|22':0.020564688300000022,('AUMIC981-24|Braconidae|Extraction896|Australia|BOLD_ADW8360':0.001664005799999979,('GMQQT456-18|Apanteles|BIOUG43991-E02|Australia|BOLD_ADW8360|2':0.0016434511000000263,'OZBOL420-21|Microgastrinae|CCDB-38103-D4|Australia|BOLD_ADW8360':0.000002):0.0033455394999999943):0.0015503404000000165):0.005168164600000025):0.000002,'AUMIC1388-24|Braconidae|Extraction1401|Australia|BOLD_ADG0556':0.005052988400000014):0.0014346599000000237,('AUMIC032-18|Apanteles|Extraction129|Australia|BOLD_ADG0556':0.001696326799999981,((('AUMIC111-18|Apanteles|Extraction234|Australia|BOLD_ADG0556':0.0016750193000000246,'AUMIC1224-24|Braconidae|Extraction1216|Australia|BOLD_ADG0556':0.0016639089000000107):0.000002,((('AUMIC114-18|Apanteles|Extraction240|Australia|BOLD_ADG0556':0.0016645087000000114,'AUMIC966-24|Braconidae|Extraction874|Australia|BOLD_ADG0556':0.0016645075999999759):0.000002,('AUMIC976-24|Braconidae|Extraction885|Australia|BOLD_ADG0556':0.003356528400000003,'AUMIC1184-24|Braconidae|Extraction1161|Australia|BOLD_ADG0556':0.001656163300000013):0.000002):0.000002,('AUMIC1389-24|Braconidae|Extraction1402|Australia|BOLD_ADG0556|8':0.000002,'OZBOL472-21|Microgastrinae|CCDB-38103-H8|Australia|BOLD_ADG0556':0.000002):0.000002):0.000002):0.0016696300999999858,('AUMIC1006-24|Braconidae|Extraction922|Australia|BOLD_ADG0556':0.00336695250000002,('AUMIC1194-24|Braconidae|Extraction1173|Australia|BOLD_ADG0556':0.000002,('GCQT064-17|Apanteles|gvcT08522|Australia|BOLD_ADG0556':0.0020247358000000104,'OZBOL421-21|Microgastrinae|CCDB-38103-D5|Australia|BOLD_ADG0556':0.0016667730000000103):0.000002):0.000002):0.0016654004000000167):0.0016646973000000176):0.005470935999999982):0.02587663699999998):0.03304038929999997,(('AUMIC651-23|Microgastrinae|22-ME17|Australia|BOLD_AFE7524':0.08550174699999996,'AUMIC1205-24|Braconidae|Extraction1190|Australia|BOLD_AFQ4216':0.03262584159999998):0.12858864319999996,('INLEP3327-16|Apanteles|INDOBIOSYS-CCDB25222-A02|Indonesia|BOLD_ADK6760':0.001577856699999991,'INLEP3328-16|Apanteles|INDOBIOSYS-CCDB25222-A03|Indonesia|BOLD_ADK6760':0.000002):0.07632957800000001):0.030413983099999986):0.015870802799999972,(((((('ACGAZ1104-12|Apanteles_Janzen47|DHJPAR0049790|Costa_Rica|BOLD_ABY3308|4':0.000002,'ASHYM2277-13|Apanteles_Janzen47|DHJPAR0052923|Costa_Rica|BOLD_ABY3308':0.000002):0.018405231099999975,('ACGBA10813-19|Apanteles_glenriverai|DHJPAR0064561|Costa_Rica|BOLD_AAD6429|2':0.000002,(('ASHYC1868-09|Apanteles_glenriverai|DHJPAR0031078|Costa_Rica|BOLD_AAD6429':0.000002,'ASHYC1870-09|Apanteles_glenriverai|DHJPAR0031080|Costa_Rica|BOLD_AAD6429':0.000002):0.000002,'ASHYC1874-09|Apanteles_glenriverai|DHJPAR0031084|Costa_Rica|BOLD_AAD6429|4':0.000002):0.0017226960999999763):0.05954189720000003):0.01333236259999998,'ASHYF1525-11|Apanteles_pablovasquezi|DHJPAR0041619|Costa_Rica|BOLD_AAT8858':0.025167160899999985):0.06525842030000001,('NGAAA756-14|Apanteles|BIOUG12483-G05|Canada|BOLD_ACN7982':0.004330719900000002,(('NGAAA771-14|Apanteles|BIOUG12483-H08|Canada|BOLD_ACN7982':0.0021420091000000085,'NGNAO1037-14|Apanteles|BIOUG10361-H08|Canada|BOLD_ACN7982':0.000002):0.000002,(('NGAAA1611-14|Apanteles|BIOUG12519-B10|Canada|BOLD_ACN7982':0.000002,'NGNAV283-14|Apanteles|BIOUG11254-A11|Canada|BOLD_ACN7982':0.000002):0.000002,'NGNAY2257-14|Apanteles|BIOUG12373-B08|Canada|BOLD_ACN7982':0.000002):0.000002):0.005966473400000005):0.09780872960000003):0.008636896899999968,(('CNCBA246-10|Apanteles_jft06|CNCH2701|Yemen|BOLD_AAB1935':0.0036698736999999926,((('GMESC332-14|Apanteles|BIOUG14521-D10|Egypt|BOLD_AAB1935|2':0.000002,'GMESE320-14|Apanteles|BIOUG14570-H07|Egypt|BOLD_AAB1935':0.000002):0.000002,'GMESJ905-14|Apanteles|BIOUG14816-G12|Egypt|BOLD_AAB1935|3':0.000002):0.000002,'GMESQ279-14|Apanteles|BIOUG15329-F02|Egypt|BOLD_AAB1935':0.000002):0.006180717300000027):0.04579946330000001,'CNCBR674-09|Apanteles_sp.|CNCH1799|Sweden|BOLD_AAB1924':0.11227294729999998):0.022340000999999998):0.010832567900000034,(((((('AUMIC055-18|Apanteles|Extraction161|Australia|BOLD_ADL2670':0.0554258004,'PMNHD016-14|Apanteles|BIOUG17811-B04|Pakistan|BOLD_ADD1389':0.00433690040000001):0.03703161760000001,'CNCBA232-10|Apanteles_jft05|CNCH2687|Yemen|BOLD_AAB1930':0.0535816663):0.06241175739999999,(('GMMDH1514-15|Apanteles|BIOUG19278-E11|Madagascar|BOLD_ACT1266':0.05898893110000003,('KMPAB591-18|Apanteles|BIOUG42406-B09|South_Africa|BOLD_AAV2089':0.003922729000000014,'WOMIC065-10|Apanteles|JMIC_0065|Republic_of_the_Congo|BOLD_AAV2089':0.0038684659000000066):0.04375712749999999):0.019776189100000008,'GMMDM523-15|Apanteles|BIOUG20273-B02|Madagascar|BOLD_ACU2013':0.050181598699999996):0.0708575373):0.007579774699999986,'WOMIC761-10|Apanteles_sp.|WAM_0211|Yemen|BOLD_AAU1857':0.13329321830000002):0.007932522500000039,('CNCHW553-09|Apanteles|CNCH1583|Thailand|BOLD_AAH1232':0.010110661199999982,'CNCHW578-09|Apanteles|CNCH1988|Thailand|BOLD_AAH1232|2':0.0140453901):0.12705769650000004):0.0122963076,(((((((((((((((((((((('ACGAZ367-11|Apanteles_edithlopezae|DHJPAR0045146|Costa_Rica|BOLD_AAM1056':0.000002,'ACGBA4635-15|Apanteles_edithlopezae|DHJPAR0056758|Costa_Rica|BOLD_AAM1056':0.000002):0.000002,'ASHYD3766-14|Apanteles_edithlopezae|DHJPAR0054601|Costa_Rica|BOLD_AAM1056|42':0.000002):0.000002,'ACGBA9056-18|Apanteles_edithlopezae|DHJPAR0062722|Costa_Rica|BOLD_AAM1056':0.000002):0.021489813099999977,(((((((((('ACGAZ489-11|Apanteles_cinthiabarrantesae|DHJPAR0045268|Costa_Rica|BOLD_AAC2164|20':0.000002,(('ASBA446-06|Apanteles_cinthiabarrantesae|DHJPAR0003026|Costa_Rica|BOLD_AAC2164':0.000002,('ASBA590-06|Apanteles_cinthiabarrantesae|DHJPAR0004016|Costa_Rica|BOLD_AAC2164':0.000002,(('ASBAC601-05|Apanteles_cinthiabarrantesae|DHJPAR0001617|Costa_Rica|BOLD_AAC2164|3':0.000002,'ASHYB2024-10|Apanteles_cinthiabarrantesae|DHJPAR0039737|Costa_Rica|':0.000002):0.000002,'ASBAC754-06|Apanteles_cinthiabarrantesae|DHJPAR0002243|Costa_Rica|BOLD_AAC2164':0.000002):0.000002):0.000002):0.000002,'ASBA490-06|Apanteles_cinthiabarrantesae|DHJPAR0003070|Costa_Rica|BOLD_AAC2164|4':0.000002):0.000002):0.000002,'ASBAC785-06|Apanteles_cinthiabarrantesae|DHJPAR0002274|Costa_Rica|BOLD_AAC2164':0.000002):0.000002,((('ACGBA3625-13|Apanteles_cinthiabarrantesae|DHJPAR0051033|Costa_Rica|BOLD_AAC2164':0.000002,'ACGBA4752-15|Apanteles_cinthiabarrantesae|DHJPAR0056875|Costa_Rica|BOLD_AAC2164|9':0.000002):0.000002,('ASBA497-06|Apanteles_cinthiabarrantesae|DHJPAR0003077|Costa_Rica|BOLD_AAC2164|7':0.000002,(('ASBA725-06|Apanteles_cinthiabarrantesae|DHJPAR0004057|Costa_Rica|BOLD_AAC2164':0.000002,('ASBAC579-05|Apanteles_cinthiabarrantesae|DHJPAR0001595|Costa_Rica|BOLD_AAC2164':0.000002,'ASBAC602-05|Apanteles_cinthiabarrantesae|DHJPAR0001618|Costa_Rica|BOLD_AAC2164|3':0.002565118600000027):0.000002):0.000002,'ASBAC758-06|Apanteles_cinthiabarrantesae|DHJPAR0002247|Costa_Rica|BOLD_AAC2164':0.000002):0.000002):0.000002):0.000002,('ASBA217-06|Apanteles_cinthiabarrantesae|DHJPAR0002703|Costa_Rica|BOLD_AAC2164|2':0.000002,'ASBA357-06|Apanteles_cinthiabarrantesae|DHJPAR0002937|Costa_Rica|BOLD_AAC2164':0.000002):0.0034332700999999965):0.003383880700000008):0.0011598796999999772,'ASBAC764-06|Apanteles_cinthiabarrantesae|DHJPAR0002253|Costa_Rica|BOLD_AAC2164|2':0.000002):0.000003,'ASBAC759-06|Apanteles_cinthiabarrantesae|DHJPAR0002248|Costa_Rica|BOLD_AAC2164':0.000002):0.000002,'ASBAC756-06|Apanteles_cinthiabarrantesae|DHJPAR0002245|Costa_Rica|BOLD_AAC2164':0.000002):0.000002,'ASHYB2264-10|Apanteles_cinthiabarrantesae|DHJPAR0039977|Costa_Rica|BOLD_AAC2164':0.000002):0.000002,'ASBAC789-06|Apanteles_cinthiabarrantesae|DHJPAR0002278|Costa_Rica|BOLD_AAC2164':0.000958):0.011069293199999997,('ASHYB2055-10|Apanteles_williamcamposi|DHJPAR0039768|Costa_Rica|BOLD_AAN2538|2':0.0295049416,'GMARF1244-14|Apanteles_javiercontrerasi|BIOUG13184-A01|Argentina|BOLD_ACF1627':0.005757495800000012):0.0040756242000000165):0.000002,(('ACGBA2761-12|Apanteles_javiercontrerasi|DHJPAR0049219|Costa_Rica|BOLD_ACF1627':0.001780682400000011,(((('ACGBA10288-19|Apanteles_javiercontrerasi|DHJPAR0064036|Costa_Rica|BOLD_ACF1627':0.000002,('ACGBA10289-19|Apanteles_javiercontrerasi|DHJPAR0064037|Costa_Rica|BOLD_ACF1627':0.000002,('ACGBA10318-19|Apanteles_javiercontrerasi|DHJPAR0064066|Costa_Rica|BOLD_ACF1627':0.000002,('ASBA741-06|Apanteles_javiercontrerasi|DHJPAR0004073|Costa_Rica|BOLD_ACF1627':0.000002,'ASBA758-06|Apanteles_javiercontrerasi|DHJPAR0004090|Costa_Rica|BOLD_ACF1627':0.000002):0.000002):0.000002):0.000002):0.000002,((('ACGBA10307-19|Apanteles_javiercontrerasi|DHJPAR0064055|Costa_Rica|BOLD_ACF1627':0.000002,'ASBAC745-06|Apanteles_javiercontrerasi|DHJPAR0002234|Costa_Rica|BOLD_ACF1627':0.000002):0.000002,'ACGBA11174-20|Apanteles_javiercontrerasi|DHJPAR0065207|Costa_Rica|BOLD_ACF1627':0.000002):0.000002,'ASBR868-06|Apanteles_javiercontrerasi|DHJPAR0004858|Costa_Rica|BOLD_ACF1627':0.000002):0.000002):0.000002,'ASHYE1266-09|Apanteles_javiercontrerasi|DHJPAR0035444|Costa_Rica|BOLD_ACF1627|44':0.000002):0.000002,('ASBAC795-06|Apanteles_javiercontrerasi|DHJPAR0002284|Costa_Rica|BOLD_ACF1627':0.000002,'ASBR870-06|Apanteles_javiercontrerasi|DHJPAR0004860|Costa_Rica|BOLD_ACF1627':0.000002):0.000002):0.000002):0.000002,'ASBR862-06|Apanteles_javiercontrerasi|DHJPAR0004852|Costa_Rica|BOLD_ACF1627':0.000002):0.007430693900000007):0.004688777099999986):0.005961107500000007,(((((('ACGAZ525-11|Apanteles_carlosguadamuzi|DHJPAR0045304|Costa_Rica|BOLD_ABX5981':0.000002,('ASHYB073-08|Apanteles_carlosguadamuzi|DHJPAR0025734|Costa_Rica|BOLD_ABX5981|11':0.000002,'ASHYF1920-11|Apanteles_carlosguadamuzi|DHJPAR0042014|Costa_Rica|BOLD_ABX5981':0.000002):0.000002):0.000002,'GMAAE1211-16|Apanteles_carlosguadamuzi|BIOUG27939-A06|Costa_Rica|BOLD_ABX5981':0.000002):0.000002,'GMACC626-15|Apanteles_carlosguadamuzi|BIOUG19826-C05|Costa_Rica|BOLD_ABX5981':0.000002):0.000002,'GMAAC1737-16|Apanteles_carlosguadamuzi|BIOUG27799-B01|Costa_Rica|BOLD_ABX5981':0.000002):0.000002,'ASHYD343-08|Apanteles_carlosguadamuzi|DHJPAR0027317|Costa_Rica|BOLD_ABX5981':0.000002):0.000003,'ASHYA688-08|Apanteles_Janzen56|DHJPAR0025349|Costa_Rica|':0.000002):0.020179424599999995):0.0072101052999999915,(('ACGBA1728-12|Apanteles_Janzen523|DHJPAR0048186|Costa_Rica|BOLD_ABZ8831|3':0.03083863819999999,(((('ACGBA3634-13|Apanteles_jesusbrenesi|DHJPAR0051042|Costa_Rica|BOLD_AAM1068':0.000002,('ACGBA3690-13|Apanteles_jesusbrenesi|DHJPAR0051098|Costa_Rica|BOLD_AAM1068':0.000002,((('ACGBA4418-13|Apanteles_jesusbrenesi|DHJPAR0051826|Costa_Rica|BOLD_AAM1068|2':0.000002,'ASHYF1880-11|Apanteles_jesusbrenesi|DHJPAR0041974|Costa_Rica|BOLD_AAM1068':0.0018825376000000116):0.000002,'ASHYF1896-11|Apanteles_jesusbrenesi|DHJPAR0041990|Costa_Rica|BOLD_AAM1068':0.000002):0.000002,'ASHYH2044-14|Apanteles_jesusbrenesi|DHJPAR0055497|Costa_Rica|BOLD_AAM1068|41':0.000002):0.000002):0.000002):0.000002,'ASHYH1427-13|Apanteles_jesusbrenesi|DHJPAR0052315|Costa_Rica|BOLD_AAM1068':0.000002):0.000002,'ASHYC4963-10|Apanteles_jesusbrenesi|DHJPAR0038218|Costa_Rica|BOLD_AAM1068':0.0019092970999999848):0.000002,'ASHYB1764-10|Apanteles_jesusbrenesi|DHJPAR0039476|Costa_Rica|':0.000002):0.038145314799999996):0.000003,('ACGBA9047-18|Apanteles_Janzen55|DHJPAR0062713|Costa_Rica|BOLD_ABX9446':0.004178860499999992,'ASHYD2541-10|Apanteles_Janzen55|DHJPAR0038968|Costa_Rica|BOLD_ABX9446|2':0.000002):0.029767095199999982):0.001698096300000007):0.033498344700000016,((((((('ACGBA1407-12|Apanteles_arielopezi|DHJPAR0047264|Costa_Rica|BOLD_AAW4504':0.0017586327999999929,('ACGBA2718-12|Apanteles_arielopezi|DHJPAR0049176|Costa_Rica|BOLD_AAW4504':0.000002,'ASHYF1591-11|Apanteles_arielopezi|DHJPAR0041685|Costa_Rica|BOLD_AAW4504':0.000002):0.000002):0.0017292353000000205,'ASHYF1668-11|Apanteles_arielopezi|DHJPAR0041762|Costa_Rica|BOLD_AAW4504':0.0017831228999999893):0.004571406,'ASHYD2916-14|Apanteles_arielopezi|DHJPAR0053746|Costa_Rica|BOLD_AAW4504':0.006323087999999977):0.034000276100000004,'GMARM1235-14|Apanteles|BIOUG13510-E08|Argentina|BOLD_ACN2508':0.01906663289999999):0.009448612299999992,'ASHYF1708-11|Apanteles_mauriciogurdiani|DHJPAR0041802|Costa_Rica|BOLD_AAY4682':0.0165946307):0.04629219690000003,((('ACGBA3785-13|Apanteles_juanlopezi|DHJPAR0051193|Costa_Rica|BOLD_AAX2065|9':0.005062038400000024,('ASHYE2513-11|Apanteles_juanlopezi|DHJPAR0040377|Costa_Rica|BOLD_AAX2065':0.000002,'PLLAG1871-20|Apanteles_juanlopezi|BIOUG52427-C03|Costa_Rica|BOLD_AAX2065|2':0.000002):0.002198212899999996):0.0100115167,'ASHYH1852-14|Apanteles_Janzen524|DHJPAR0055305|Costa_Rica|BOLD_ACM9049':0.0217926933):0.03166494590000002,(('OPPEQ009-17|Apanteles|BIOUG35038-F06|Canada|BOLD_ADI1877':0.0017719813000000029,'OPPOG1410-17|Apanteles|BIOUG34473-C01|Canada|BOLD_ADI1877|4':0.000002):0.000002,'OPPEQ517-17|Apanteles|BIOUG35044-H03|Canada|BOLD_ADI1877':0.0017706196999999757):0.10020191649999999):0.013499315700000014):0.013999922800000009,'CNCHW487-09|Apanteles|CNCH1517|Thailand|BOLD_AAH1211':0.12065961780000001):0.015328581499999994):0.006601063100000026,((((((((((('ACGAZ503-11|Apanteles_freddysalazari|DHJPAR0045282|Costa_Rica|BOLD_ABX5018':0.000002,'ASHYC4972-10|Apanteles_freddysalazari|DHJPAR0038227|Costa_Rica|BOLD_ABX5018':0.000002):0.04952200680000002,('ACGAZ520-11|Apanteles_eulogiosequeirai|DHJPAR0045299|Costa_Rica|BOLD_ABX5021|2':0.000002,'ACGAZ1483-12|Apanteles_eulogiosequeirai|DHJPAR0050169|Costa_Rica|BOLD_ABX5021|4':0.000002):0.03856811469999999):0.005699857500000016,('ACGBA4694-15|Apanteles_luisgarciai|DHJPAR0056817|Costa_Rica|BOLD_AAM1071':0.0017432602999999935,'ASHYD1823-10|Apanteles_luisgarciai|DHJPAR0038250|Costa_Rica|BOLD_AAM1071|7':0.000002):0.0507346172):0.01382435780000002,(('ASBC574-06|Apanteles_Rodriguez117|DHJPAR0011932|Costa_Rica|BOLD_AAK1533':0.000003,'ASBC596-06|Apanteles_Rodriguez117|DHJPAR0011954|Costa_Rica|BOLD_AAK1533':0.000002):0.03410745609999999,'ASHYD3975-14|Apanteles_fernandochavarriai|DHJPAR0054810|Costa_Rica|BOLD_AAK1879|12':0.03461624149999998):0.016051619399999995):0.003753575600000003,((((((('ACGAZ1471-12|Apanteles_minornavarroi|DHJPAR0050157|Costa_Rica|BOLD_AAD6751|2':0.000002,('ASHYD1925-10|Apanteles_minornavarroi|DHJPAR0038352|Costa_Rica|BOLD_AAD6751':0.000002,'ASHYE1338-09|Apanteles_minornavarroi|DHJPAR0035516|Costa_Rica|BOLD_AAD6751':0.000002):0.000002):0.000002,'ASHYH917-11|Apanteles_minornavarroi|DHJPAR0043159|Costa_Rica|BOLD_AAD6751|2':0.000002):0.000002,'ASHYD1938-10|Apanteles_minornavarroi|DHJPAR0038365|Costa_Rica|BOLD_AAD6751|41':0.000002):0.000002,(('ASHYB2058-10|Apanteles_minornavarroi|DHJPAR0039771|Costa_Rica|BOLD_AAD6751':0.000002,'JSHYO611-11|Apanteles_minornavarroi|BIOUG01253-D05|Canada|BOLD_AAD6751':0.000002):0.000002,'ASHYF1817-11|Apanteles_minornavarroi|DHJPAR0041911|Costa_Rica|BOLD_AAD6751':0.000002):0.000002):0.012128201900000024,'ASHYH1862-14|Apanteles_Janzen92|DHJPAR0055315|Costa_Rica|BOLD_ACM2588|2':0.0077834018999999866):0.003738118299999982,'ACGBA1715-12|Apanteles_marvinmendozai|DHJPAR0048173|Costa_Rica|BOLD_AAT8856|5':0.019164309599999985):0.0194697311,((((('ACGBA4701-15|Apanteles_alejandromorai|DHJPAR0056824|Costa_Rica|BOLD_AAF8059|10':0.001706567300000017,'ASHYH1437-13|Apanteles_alejandromorai|DHJPAR0052325|Costa_Rica|BOLD_AAF8059':0.0017510941000000169):0.000002,('ASHYD638-08|Apanteles_alejandromorai|DHJPAR0027612|Costa_Rica|BOLD_AAF8059':0.000002,('ASHYD3033-14|Apanteles_alejandromorai|DHJPAR0053863|Costa_Rica|BOLD_AAF8059':0.000002,'ASHYD3940-14|Apanteles_alejandromorai|DHJPAR0054775|Costa_Rica|BOLD_AAF8059|34':0.000002):0.000002):0.000002):0.000002,('ASHYB2062-10|Apanteles_alejandromorai|DHJPAR0039775|Costa_Rica|BOLD_AAF8059':0.000002,'ASHYD4023-14|Apanteles_alejandromorai|DHJPAR0054858|Costa_Rica|BOLD_AAF8059':0.0017157570999999927):0.000001):0.000002,'ASHYH774-11|Apanteles_alejandromorai|DHJPAR0043016|Costa_Rica|BOLD_AAF8059':0.0017162200999999988):0.0017110411999999853,'ASHYD3008-14|Apanteles_alejandromorai|DHJPAR0053838|Costa_Rica|BOLD_AAF8059':0.000002):0.07339238450000002):0.005672308700000017):0.0031268476999999906,('ACGAZ1466-12|Apanteles_Janzen80|DHJPAR0050152|Costa_Rica|BOLD_ACC4242|2':0.048747093799999974,((('ACGBA1354-12|Apanteles_luisbrizuelai|DHJPAR0047211|Costa_Rica|BOLD_AAM1080':0.000002,'ACGBA10427-19|Apanteles_luisbrizuelai|DHJPAR0064175|Costa_Rica|BOLD_AAM1080|2':0.000002):0.001633480399999998,('ACGBA3677-13|Apanteles_luisbrizuelai|DHJPAR0051085|Costa_Rica|BOLD_AAM1080':0.000002,('ACGBA10423-19|Apanteles_luisbrizuelai|DHJPAR0064171|Costa_Rica|BOLD_AAM1080|2':0.000002,('ASHYD1890-10|Apanteles_luisbrizuelai|DHJPAR0038317|Costa_Rica|BOLD_AAM1080|4':0.000002,'ASHYF1828-11|Apanteles_luisbrizuelai|DHJPAR0041922|Costa_Rica|BOLD_AAM1080':0.000002):0.0016425353000000253):0.001636513300000031):0.000002):0.11461191210000005,('ASHYB1798-10|Apanteles_Janzen41|DHJPAR0039510|Costa_Rica|BOLD_AAM1115':0.003316430199999998,'ASHYD2683-10|Apanteles_Janzen41|DHJPAR0039110|Costa_Rica|BOLD_AAM1115|2':0.000003):0.05003072450000001):0.00782976489999998):0.000002):0.011573290100000022,'ASHYH2099-14|Apanteles_Janzen6790|DHJPAR0055552|Costa_Rica|BOLD_ACP6790':0.0535107299):0.013790572499999987,'ACGBA2900-12|Apanteles_Janzen78|DHJPAR0049358|Costa_Rica|BOLD_ACB2648':0.059239688700000015):0.0033869887999999904,((((((((('ACGAZ1205-12|Apanteles_josecalvoi|DHJPAR0049891|Costa_Rica|BOLD_ABA9257|4':0.000002,'ACGBA1285-12|Apanteles_josecalvoi|DHJPAR0047142|Costa_Rica|BOLD_ABA9257':0.0017381290999999854):0.000002,'ACGBA4451-13|Apanteles_josecalvoi|DHJPAR0051859|Costa_Rica|BOLD_ABA9257|4':0.001737197899999987):0.003509599299999999,('ASHYC4949-10|Apanteles_josecalvoi|DHJPAR0038204|Costa_Rica|BOLD_ABA9257':0.000002,('ASHYD3917-14|Apanteles_josecalvoi|DHJPAR0054752|Costa_Rica|BOLD_ABA9257':0.000002,'ASHYD4022-14|Apanteles_josecalvoi|DHJPAR0054857|Costa_Rica|BOLD_ABA9257':0.000002):0.0017432363000000062):0.003515761800000017):0.000002,'ACGBA1289-12|Apanteles_josecalvoi|DHJPAR0047146|Costa_Rica|BOLD_ABA9257':0.000002):0.000002,'ASHYH2793-14|Apanteles_josecalvoi|DHJPAR0056056|Costa_Rica|BOLD_ABA9257|3':0.0017431379000000247):0.000002,'ACGBA4446-13|Apanteles_josecalvoi|DHJPAR0051854|Costa_Rica|BOLD_ABA9257':0.001740217799999999):0.031083086799999993,'ACGBA3863-13|Apanteles_Janzen87|DHJPAR0051271|Costa_Rica|BOLD_ACJ4188|2':0.05419076819999996):0.013899171599999982,((('ACGBA1716-12|Apanteles_bienvenidachavarriae|DHJPAR0048174|Costa_Rica|BOLD_AAE3613|20':0.000002,'ASHYC4965-10|Apanteles_bienvenidachavarriae|DHJPAR0038220|Costa_Rica|BOLD_AAE3613':0.000002):0.000002,'ASBA342-06|Apanteles_bienvenidachavarriae|DHJPAR0002922|Costa_Rica|BOLD_AAE3613':0.000002):0.000002,'ASHYB2053-10|Apanteles_bienvenidachavarriae|DHJPAR0039766|Costa_Rica|BOLD_AAE3613':0.000002):0.037669216000000005):0.03641536169999998,(('ACGBA1355-12|Apanteles_Janzen77|DHJPAR0047212|Costa_Rica|BOLD_ABW9830':0.000002,'ACGBA1357-12|Apanteles_Janzen77|DHJPAR0047214|Costa_Rica|BOLD_ABW9830':0.000002):0.000002,'ACGBA1369-12|Apanteles_Janzen77|DHJPAR0047226|Costa_Rica|BOLD_ABW9830':0.000002):0.0825872192):0.02711988139999999):0.012745329500000013,('ACGBA1353-12|Apanteles_Janzen42|DHJPAR0047210|Costa_Rica|BOLD_ABW9826':0.0018348874999999931,'ACGBA2999-12|Apanteles_Janzen42|DHJPAR0049457|Costa_Rica|BOLD_ABW9826':0.000002):0.06969940359999999):0.0182736255,('ASHYE2570-11|Apanteles_leonelgarayi|DHJPAR0040434|Costa_Rica|BOLD_AAT8849':0.000002,'ASHYH291-11|Apanteles_leonelgarayi|DHJPAR0042532|Costa_Rica|BOLD_AAT8849|6':0.0018028348999999944):0.0922338787):0.0033048968000000123):0.009450058699999986,((((((((('ACGAZ504-11|Apanteles_deifiliadavilae|DHJPAR0045283|Costa_Rica|BOLD_AAJ1402':0.000002,'ACGBA1705-12|Apanteles_deifiliadavilae|DHJPAR0048163|Costa_Rica|BOLD_AAJ1402|16':0.000002):0.000002,'ASHYE1305-09|Apanteles_deifiliadavilae|DHJPAR0035483|Costa_Rica|BOLD_AAJ1402|3':0.0017192612999999968):0.0261523917,(('ACGAZ1489-12|Apanteles_franciscoramirezi|DHJPAR0050175|Costa_Rica|BOLD_AAK2115':0.001723984299999981,'ASHYH2062-14|Apanteles_franciscoramirezi|DHJPAR0055515|Costa_Rica|BOLD_AAK2115':0.000002):0.000002,('ASHYB180-08|Apanteles_franciscoramirezi|DHJPAR0025841|Costa_Rica|BOLD_AAK2115':0.000002,'ASHYH2087-14|Apanteles_franciscoramirezi|DHJPAR0055540|Costa_Rica|BOLD_AAK2115':0.000002):0.001726284999999994):0.020851656900000015):0.014538915400000019,(((((((('ACGAZ1393-12|Apanteles_juancarrilloi|DHJPAR0050079|Costa_Rica|BOLD_AAC8420|27':0.000002,((('ACGBA9102-18|Apanteles_juancarrilloi|DHJPAR0062768|Costa_Rica|BOLD_AAC8420':0.000002,'JICCC1430-16|Apanteles_juancarrilloi|BIOUG29112-F02|Costa_Rica|BOLD_AAC8420':0.000002):0.000002,'ASBRD285-07|Apanteles_juancarrilloi|DHJPAR0013120|Costa_Rica|BOLD_AAC8420':0.000002):0.000002,(((('ASBAC840-06|Apanteles_juancarrilloi|DHJPAR0002329|Costa_Rica|':0.000002,'PLNDZ766-20|Apanteles_juancarrilloi|BIOUG61601-D02|Costa_Rica|BOLD_AAC8420':0.000002):0.000002,'ASHYA043-08|Apanteles_juancarrilloi|DHJPAR0024704|Costa_Rica|BOLD_AAC8420|10':0.000002):0.0017664016999999754,('ASHYH822-11|Apanteles_juancarrilloi|DHJPAR0043064|Costa_Rica|BOLD_AAC8420':0.000002,'PLECK685-20|Apanteles_juancarrilloi|BIOUG57344-E10|Costa_Rica|BOLD_AAC8420':0.000002):0.000002):0.0017644581999999853,('ASHYC4942-10|Apanteles_juancarrilloi|DHJPAR0038197|Costa_Rica|BOLD_AAC8420':0.000002,'PLCFV017-21|Apanteles_juancarrilloi|BIOUG63755-G01|Costa_Rica|BOLD_AAC8420':0.000002):0.001765428800000024):0.000002):0.000002):0.000002,'ASHYA075-08|Apanteles_juancarrilloi|DHJPAR0024736|Costa_Rica|BOLD_AAC8420|7':0.000002):0.000002,'ASBC298-06|Apanteles_juancarrilloi|DHJPAR0005177|Costa_Rica|BOLD_AAC8420':0.000002):0.000002,'ASHYF1904-11|Apanteles_juancarrilloi|DHJPAR0041998|Costa_Rica|BOLD_AAC8420':0.000002):0.000002,'ASHYF1894-11|Apanteles_juancarrilloi|DHJPAR0041988|Costa_Rica|BOLD_AAC8420':0.000002):0.000003,'ASBD622-07|Apanteles_juancarrilloi|DHJPAR0013757|Costa_Rica|':0.000002):0.006820419700000024,('ASBC933-07|Apanteles_juancarrilloi|DHJPAR0012470|Costa_Rica|BOLD_AAC8420':0.000002,'ASBC934-07|Apanteles_juancarrilloi|DHJPAR0012471|Costa_Rica|':0.000002):0.009542847799999976):0.000002,('ACGAZ1447-12|Apanteles_Rodriguez128|DHJPAR0050133|Costa_Rica|BOLD_AAK1560|10':0.000002,'ASHYD3992-14|Apanteles_Rodriguez128|DHJPAR0054827|Costa_Rica|BOLD_AAK1560':0.000002):0.03108032490000001):0.004727647599999996):0.01713384429999998,'ASHYD3998-14|Apanteles_juancarrilloi|DHJPAR0054833|Costa_Rica|':0.004283933299999987):0.03104380309999999,((((('ACGBA3709-13|Apanteles_tiboshartae|DHJPAR0051117|Costa_Rica|BOLD_AAC6897|36':0.000002,'ASHYC4971-10|Apanteles_tiboshartae|DHJPAR0038226|Costa_Rica|BOLD_AAC6897':0.000002):0.000002,'ASHYB103-08|Apanteles_tiboshartae|DHJPAR0025764|Costa_Rica|BOLD_AAC6897':0.000002):0.000002,('ASHYF1870-11|Apanteles_tiboshartae|DHJPAR0041964|Costa_Rica|BOLD_AAC6897':0.000002,'ASHYF1924-11|Apanteles_tiboshartae|DHJPAR0042018|Costa_Rica|BOLD_AAC6897':0.000002):0.000002):0.000003,'ASHYF1515-11|Apanteles_tiboshartae|DHJPAR0041609|Costa_Rica|BOLD_AAC6897':0.000002):0.06494586159999999,'ASBA721-06|Apanteles_Janzen56|DHJPAR0004053|Costa_Rica|':0.1774877070000001):0.03136733380000001):0.04353229850000001,((((('ACGBA4634-15|Apanteles_anapiedrae|DHJPAR0056757|Costa_Rica|BOLD_AAM1051|12':0.000002,'MHMYC2456-15|Apanteles_anapiedrae|DHJPAR0056376|Costa_Rica|BOLD_AAM1051':0.000002):0.000002,'ASHYD2867-14|Apanteles_anapiedrae|DHJPAR0053697|Costa_Rica|BOLD_AAM1051':0.000002):0.000002,'ASHYD2980-14|Apanteles_anapiedrae|DHJPAR0053810|Costa_Rica|BOLD_AAM1051':0.000002):0.000002,'ASHYH2854-15|Apanteles_anapiedrae|DHJPAR0056497|Costa_Rica|BOLD_AAM1051':0.000002):0.03310988930000003,'ASHYD2559-10|Apanteles_Rodriguez1001|DHJPAR0038986|Costa_Rica|BOLD_ABY1001':0.11812681069999992):0.07310932440000001):0.01810163520000002,(((((('ACGBA1717-12|Apanteles_Rodriguez74|DHJPAR0048175|Costa_Rica|BOLD_AAJ1557':0.000002,'ASBA337-06|Apanteles_Rodriguez74|DHJPAR0002917|Costa_Rica|BOLD_AAJ1557':0.000002):0.0033108799000000078,('ACGBA2937-12|Apanteles_Rodriguez74|DHJPAR0049395|Costa_Rica|BOLD_AAJ1557':0.001610195200000053,'ASHYE1314-09|Apanteles_Rodriguez74|DHJPAR0035492|Costa_Rica|BOLD_AAJ1557':0.0034678777000000105):0.001630492599999922):0.000002,'MHMYC2501-15|Apanteles_Rodriguez74|DHJPAR0056421|Costa_Rica|BOLD_AAJ1557':0.001590539599999996):0.16469528239999998,('ACGBA4594-15|Apanteles_rolandovegai|DHJPAR0056717|Costa_Rica|BOLD_AAK1555':0.000002,('ACGBA4602-15|Apanteles_rolandovegai|DHJPAR0056725|Costa_Rica|BOLD_AAK1555|13':0.000002,'ASBC310-06|Apanteles_rolandovegai|DHJPAR0005189|Costa_Rica|BOLD_AAK1555':0.000002):0.000002):0.16334832590000004):0.04118452220000002,('ASBC314-06|Apanteles_Rodriguez116|DHJPAR0005193|Costa_Rica|BOLD_AAK1553':0.10856722809999991,('ASHYF1845-11|Apanteles_Janzen58|DHJPAR0041939|Costa_Rica|BOLD_AAY4697':0.000002,'ASHYF1857-11|Apanteles_Janzen58|DHJPAR0041951|Costa_Rica|BOLD_AAY4697':0.000003):0.1436364206000001):0.01664545249999999):0.026850643200000024,'ASHYH2084-14|Apanteles_Janzen96|DHJPAR0055537|Costa_Rica|BOLD_ACP6744':0.07455201579999998):0.011650166300000042):0.000003,(('ASHYB2680-15|Apanteles_Janzen209|DHJPAR0057746|Costa_Rica|BOLD_ACB2414|2':0.07440417449999998,'HYCND1848-11|Apanteles_lacteus|CNCHYM_00138|Russia|BOLD_AFQ6264':0.09739376059999999):0.014865262400000023,'ASHYD1727-10|Apanteles_Rodriguez76|DHJPAR0031803|Costa_Rica|BOLD_AAM5753':0.10886125219999998):0.02208583470000003):0.006311461600000012):0.008097647200000002,(((((((('ACGAZ377-11|Apanteles_marcobustosi|DHJPAR0045156|Costa_Rica|BOLD_AAY1938':0.000002,'ASHYC4853-10|Apanteles_marcobustosi|DHJPAR0038108|Costa_Rica|BOLD_AAY1938|2':0.000002):0.000002,'ASHYB2018-10|Apanteles_marcobustosi|DHJPAR0039731|Costa_Rica|BOLD_AAY1938':0.000002):0.000002,'ASBAC526-05|Apanteles_marcobustosi|DHJPAR0001542|Costa_Rica|BOLD_AAY1938|2':0.000002):0.000002,'ASBA146-06|Apanteles_marcobustosi|DHJPAR0002632|Costa_Rica|BOLD_AAY1938':0.000002):0.0017192988999999992,'ASBA560-06|Apanteles_marcobustosi|DHJPAR0003986|Costa_Rica|BOLD_AAY1938':0.000002):0.12649776959999998,((((('ACGAZ1213-12|Apanteles_marisolarroyoae|DHJPAR0049899|Costa_Rica|BOLD_AAN2500|2':0.001775448100000021,'ACGBA5915-16|Apanteles_marisolarroyoae|DHJPAR0059498|Costa_Rica|BOLD_AAN2500|4':0.000002):0.011467560599999982,'ACGBA1380-12|Apanteles_Rodriguez298|DHJPAR0047237|Costa_Rica|BOLD_ACF4789|8':0.007683590199999979):0.06629688829999997,('CNCHX348-09|Apanteles|WMIC_0348|Venezuela|BOLD_AAI4392':0.07197114500000007,('CRATB15214-23|Apanteles_Malaise7738|BIOUG96110-H04|Costa_Rica|BOLD_AEF7738':0.0016826782000000096,'PLPCE2742-20|Apanteles_Malaise7738|BIOUG63016-A03|Costa_Rica|BOLD_AEF7738|3':0.000002):0.038430213599999985):0.05266489499999999):0.036191991199999995,(('ACGBA124-12|Apanteles_juliodiazi|DHJPAR0045959|Costa_Rica|BOLD_AAE6814':0.000002,('ASBD025-07|Apanteles_juliodiazi|DHJPAR0012518|Costa_Rica|BOLD_AAE6814|2':0.000002,('ASBRD329-07|Apanteles_juliodiazi|DHJPAR0013099|Costa_Rica|BOLD_AAE6814':0.000002,'ASBRD409-07|Apanteles_juliodiazi|DHJPAR0013098|Costa_Rica|BOLD_AAE6814':0.000002):0.000002):0.000002):0.000002,(('ASHYG396-10|Apanteles_juliodiazi|DHJPAR0034126|Costa_Rica|':0.000002,'ASHYG399-10|Apanteles_juliodiazi|DHJPAR0034129|Costa_Rica|':0.000002):0.000002,'ASHYG808-10|Apanteles_juliodiazi|DHJPAR0031547|Costa_Rica||2':0.000002):0.000002):0.06870928590000003):0.006573490399999993,((((((((((((((((((('ASBD502-07|Apanteles_oscarchavezi|DHJPAR0013637|Costa_Rica|BOLD_AAN7915':0.000002,'JCCCZ5091-16|Apanteles_oscarchavezi|BIOUG30255-B01|Costa_Rica|BOLD_AAN7915':0.000002):0.000002,(('GMCRX397-13|Apanteles_oscarchavezi|BIOUG09738-H10|Costa_Rica|BOLD_AAN7915':0.000002,'PLPCG1932-20|Apanteles_oscarchavezi|BIOUG63040-G09|Costa_Rica|BOLD_AAN7915':0.000002):0.0017743103999999787,'PLAAH1596-18|Apanteles_oscarchavezi|BIOUG44689-E09|Costa_Rica|BOLD_AAN7915':0.000002):0.000002):0.001771338499999997,(((('ASBRD178-07|Apanteles_oscarchavezi|DHJPAR0013055|Costa_Rica|BOLD_AAN7915':0.000002,((((((('GMCII1015-15|Apanteles_oscarchavezi|BIOUG18748-G12|Costa_Rica|BOLD_AAN7915':0.000002,'GMCUU781-14|Apanteles_oscarchavezi|BIOUG17566-G11|Costa_Rica|BOLD_AAN7915':0.000002):0.000002,'GMCRX379-13|Apanteles_oscarchavezi|BIOUG09738-G04|Costa_Rica|BOLD_AAN7915':0.000002):0.000002,'GMCVV058-15|Apanteles_oscarchavezi|BIOUG13945-E10|Costa_Rica|BOLD_AAN7915':0.000002):0.000002,'GMCRY034-14|Apanteles_oscarchavezi|BIOUG09826-A11|Costa_Rica|BOLD_AAN7915':0.0019894932000000254):0.000002,('GMCRX381-13|Apanteles_oscarchavezi|BIOUG09738-G06|Costa_Rica|BOLD_AAN7915':0.000002,'GMCUU756-14|Apanteles_oscarchavezi|BIOUG17566-E10|Costa_Rica|BOLD_AAN7915':0.000002):0.000002):0.000002,'GMCRX527-13|Apanteles_oscarchavezi|BIOUG09740-C10|Costa_Rica|BOLD_AAN7915':0.000002):0.000002,'GMCRY068-14|Apanteles_oscarchavezi|BIOUG09826-D09|Costa_Rica|BOLD_AAN7915':0.000002):0.000002):0.000002,('ASHYA003-08|Apanteles_oscarchavezi|DHJPAR0024664|Costa_Rica|BOLD_AAN7915|16':0.000002,'ASHYA006-08|Apanteles_oscarchavezi|DHJPAR0024667|Costa_Rica|BOLD_AAN7915':0.000002):0.000002):0.000002,((((('ASHYC296-08|Apanteles_oscarchavezi|DHJPAR0026273|Costa_Rica|BOLD_AAN7915':0.000002,'MXBMC569-11|Apanteles_Rodriguez142|Micro-0569|Mexico|BOLD_AAN7915':0.000002):0.000002,'PLAAK798-18|Apanteles_oscarchavezi|BIOUG44117-G11|Costa_Rica|BOLD_AAN7915':0.000002):0.000002,((('GMCFF1307-14|Apanteles_oscarchavezi|BIOUG17684-A02|Costa_Rica|BOLD_AAN7915':0.000002,('GMCGG563-14|Apanteles_oscarchavezi|BIOUG17841-G05|Costa_Rica|BOLD_AAN7915':0.000002,'GMCVV070-15|Apanteles_oscarchavezi|BIOUG13945-F10|Costa_Rica|BOLD_AAN7915':0.000002):0.000002):0.000002,'GMCVV064-15|Apanteles_oscarchavezi|BIOUG13945-F04|Costa_Rica|BOLD_AAN7915':0.000002):0.000002,'JICCP408-16|Apanteles_oscarchavezi|BIOUG29688-H07|Costa_Rica|BOLD_AAN7915|2':0.000002):0.000002):0.000002,'PLHAG1599-20|Apanteles_oscarchavezi|BIOUG60683-F02|Costa_Rica|BOLD_AAN7915':0.001773182300000009):0.000002,'PLPCL497-20|Apanteles_oscarchavezi|BIOUG61579-C01|Costa_Rica|BOLD_AAN7915|22':0.000002):0.000002):0.000002,'PLAAK805-18|Apanteles_oscarchavezi|BIOUG44117-H06|Costa_Rica|BOLD_AAN7915':0.001763244300000022):0.001770864300000008):0.000002,(('ASBRD099-07|Apanteles_oscarchavezi|DHJPAR0013191|Costa_Rica|BOLD_AAN7915':0.000002,(((((('GMCRL944-13|Apanteles_oscarchavezi|BIOUG07918-H05|Costa_Rica|BOLD_AAN7915|5':0.000002,('GMCRX383-13|Apanteles_oscarchavezi|BIOUG09738-G08|Costa_Rica|BOLD_AAN7915':0.000002,'JICCI995-16|Apanteles_oscarchavezi|BIOUG29636-B09|Costa_Rica|BOLD_AAN7915':0.000002):0.000002):0.000002,'GMCSS433-14|Apanteles_oscarchavezi|BIOUG17520-A10|Costa_Rica|BOLD_AAN7915':0.000002):0.000002,('GMCRY058-14|Apanteles_oscarchavezi|BIOUG09826-C11|Costa_Rica|BOLD_AAN7915|8':0.000002,(('GMCRY070-14|Apanteles_oscarchavezi|BIOUG09826-D11|Costa_Rica|BOLD_AAN7915':0.000002,'GMCWW561-14|Apanteles_oscarchavezi|BIOUG17575-F08|Costa_Rica|BOLD_AAN7915|3':0.000002):0.000002,'GMCVV087-15|Apanteles_oscarchavezi|BIOUG13945-H03|Costa_Rica|BOLD_AAN7915':0.000002):0.000002):0.000002):0.000002,'JICCO524-16|Apanteles_oscarchavezi|BIOUG29667-B03|Costa_Rica|BOLD_AAN7915':0.000002):0.000002,'GMCRM530-13|Apanteles_oscarchavezi|BIOUG08266-C04|Costa_Rica|BOLD_AAN7915|2':0.000002):0.000002,'GMCUU1039-14|Apanteles_oscarchavezi|BIOUG17569-E08|Costa_Rica|BOLD_AAN7915':0.000002):0.000002):0.000002,('MXBMC368-11|Apanteles_Rodriguez142|Micro0368|Mexico|BOLD_AAN7915|4':0.001773362700000003,('MXBMC443-11|Apanteles_Rodriguez142|Micro0443|Mexico|BOLD_AAN7915':0.0022358183000000253,(('MXBMC450-11|Apanteles_Rodriguez142|Micro0450|Mexico|BOLD_AAN7915':0.0017384242999999855,'MXBMC466-11|Apanteles_Rodriguez142|Micro0466|Mexico|BOLD_AAN7915|7':0.000002):0.0047723432999999815,'OPPQE2479-17|Apanteles|BIOUG34528-F01|Canada|BOLD_AAN7915':0.007748336700000025):0.0018562078000000093):0.003063171199999992):0.000002):0.000002):0.000002,((('ASHYC294-08|Apanteles_oscarchavezi|DHJPAR0026271|Costa_Rica|BOLD_AAN7915':0.000002,'PLECM1460-20|Apanteles_oscarchavezi|BIOUG58617-H01|Costa_Rica|BOLD_AAN7915':0.001793447700000006):0.000002,'PLIAP178-20|Apanteles_oscarchavezi|BIOUG51862-B02|Costa_Rica|BOLD_AAN7915':0.000002):0.000002,'PLAAJ884-18|Apanteles_oscarchavezi|BIOUG44638-D02|Costa_Rica|BOLD_AAN7915|69':0.000002):0.000002):0.000002,'ASHYA029-08|Apanteles_oscarchavezi|DHJPAR0024690|Costa_Rica|BOLD_AAN7915|15':0.000002):0.000002,'PLECU545-20|Apanteles_oscarchavezi|BIOUG57064-A06|Costa_Rica|BOLD_AAN7915|7':0.000002):0.000002,('PLAEJ930-21|Apanteles_oscarchavezi|BIOUG59823-B08|Costa_Rica|BOLD_AAN7915':0.000002,'PLECM1261-20|Apanteles_oscarchavezi|BIOUG58615-G04|Costa_Rica|BOLD_AAN7915':0.000002):0.000002):0.000002,'PLECL828-20|Apanteles_oscarchavezi|BIOUG57386-G06|Costa_Rica|BOLD_AAN7915':0.000002):0.015490495100000001,(('MXBMC318-11|Apanteles_Rodriguez142|Micro0318|Mexico|BOLD_ABZ2906|3':0.000002,'PLAAJ869-18|Apanteles_Janzen2906|BIOUG44638-B11|Costa_Rica|BOLD_ABZ2906|2':0.000002):0.000002,'PLAEL639-21|Apanteles_Janzen2906|BIOUG64820-B04|Costa_Rica|BOLD_ABZ2906|2':0.0017400246000000008):0.013533931499999985):0.0034371548000000085,(((('ASCNC192-09|Apanteles|WMIC0002|United_States|BOLD_ABZ2900':0.000002,'CNPPH955-12|Apanteles|BIOUG03764-A01|Canada|BOLD_ABZ2900':0.001802639599999989):0.000059,'CNPPE470-12|Apanteles|BIOUG03445-E04|Canada|BOLD_ABZ2900':0.000002):0.000002,'BBHYH196-10|Apanteles_sp.|10BBHYM-1219|United_States|BOLD_ABZ2900':0.000002):0.000002,((('CNPPE438-12|Apanteles|BIOUG03445-B08|Canada|BOLD_ABZ2900':0.000002,'CNPPE469-12|Apanteles|BIOUG03445-E03|Canada|BOLD_ABZ2900':0.000002):0.000002,'CNPPF197-12|Apanteles|BIOUG03568-E02|Canada|BOLD_ABZ2900':0.000002):0.001846924899999991,(('CNPPE443-12|Apanteles|BIOUG03445-C01|Canada|BOLD_ABZ2900':0.000002,'CNPPE450-12|Apanteles|BIOUG03445-C08|Canada|BOLD_ABZ2900':0.0018275897999999735):0.000002,'CNPPG881-12|Apanteles|BIOUG03675-B08|Canada|BOLD_ABZ2900|2':0.000002):0.0017722454999999915):0.0017861353999999996):0.009683718499999994):0.007134898700000003,(((((('CNPPD1485-12|Apanteles|BIOUG03368-E02|Canada|BOLD_AAU8827':0.000002,'CNPPJ1627-12|Apanteles|BIOUG03930-A09|Canada|BOLD_AAU8827':0.000002):0.000002,'CNPPJ1630-12|Apanteles|BIOUG03930-A12|Canada|BOLD_AAU8827':0.000002):0.000002,'CNPPJ1643-12|Apanteles|BIOUG03930-C01|Canada|BOLD_AAU8827|2':0.000002):0.000002,'CNPPE440-12|Apanteles|BIOUG03445-B10|Canada|BOLD_AAU8827|2':0.000002):0.000002,'CNPPI1331-12|Apanteles|BIOUG03675-G03|Canada|BOLD_AAU8827|2':0.000002):0.015968919199999987,'OPPQI1241-17|Apanteles|BIOUG35015-H07|Canada|BOLD_ADI1653|2':0.053013267599999914):0.007139384099999979):0.014786704599999978,'GMPBK3339-18|Apanteles|BIOUG40837-D03|Pakistan|BOLD_ADT8400':0.021981430999999996):0.011682221699999995,(((('BARSM896-17|Apanteles|BARS_2016_34_126|Canada|BOLD_AAA8770|2':0.000002,('CNCHX800-09|Apanteles|WMIC_0515|Canada|BOLD_AAA8770':0.000002,('CNCHX801-09|Apanteles|WMIC_0516|Canada|BOLD_AAA8770':0.000002,('OPPOE899-17|Apanteles|BIOUG33769-G03|Canada|BOLD_AAA8770':0.000002,'SMTPO443-15|Apanteles|BIOUG25479-C08|Canada|BOLD_AAA8770':0.000002):0.0017436084999999935):0.000002):0.000003):0.000002,'JSHYP236-11|Apanteles_jft26|BIOUG01283-H11|Canada|BOLD_AAA8770':0.0017482194999999812):0.0018840509999999977,('BBHYI358-10|Apanteles_jft26|10BBCHY-0358|Canada|BOLD_AAA8770':0.007651186699999979,(((((('CNCHX670-09|Apanteles|WMIC_0385|United_States|BOLD_AAA8770':0.0028810745999999776,'CNCHX699-09|Apanteles_jft26|WMIC_0414|United_States|BOLD_AAA8770':0.003934824499999989):0.0018007411000000029,(('PHMAL666-10|Apanteles|10PHMAL-0666|Canada|BOLD_AAA8770|2':0.000002,('PHMAL708-10|Apanteles|10PHMAL-0708|Canada|BOLD_AAA8770':0.000002,'SMTPO7699-15|Apanteles|BIOUG25489-B07|Canada|BOLD_AAA8770':0.000002):0.000002):0.000002,'PHMTT847-10|Apanteles_jft26|10PHMAL-1846|Canada|BOLD_AAA8770':0.000002):0.000002):0.000002,'CNCHX693-09|Apanteles_jft26|WMIC_0408|United_States|BOLD_AAA8770':0.000002):0.000002,'CNCHX709-09|Apanteles_jft26|WMIC_0424|United_States|BOLD_AAA8770':0.000002):0.000002,('CNCHX696-09|Apanteles_jft26|WMIC_0411|United_States|BOLD_AAA8770':0.000002,'CNCHX716-09|Apanteles_jft26|WMIC_0431|United_States|BOLD_AAA8770|10':0.000002):0.000002):0.000002,('CNCHX689-09|Apanteles_jft26|WMIC_0404|United_States|BOLD_AAA8770':0.000002,'CNCHX770-09|Apanteles_jft26|WMIC_0485|United_States|BOLD_AAA8770|9':0.000002):0.0017444158000000098):0.003512658000000002):0.001847950300000012):0.007534487699999981,'NBINS371-15|Apanteles|BIOUG25281-H02|United_States|BOLD_ACY1156':0.012734653099999993):0.012513517899999993):0.0040486805000000126,('CNROQ646-13|Apanteles|BIOUG09653-B01|Canada|BOLD_ACE1087':0.00181849169999998,('CNWBC116-13|Apanteles|BIOUG04533-H04|Canada|BOLD_ACE1087':0.000002,'GMORK2339-15|Apanteles|BIOUG23773-C09|Canada|BOLD_ACE1087':0.000002):0.000002):0.02929073529999998):0.000003,(((((('CNCHX032-09|Apanteles|CAM0902|Canada|BOLD_AAA9842':0.000002,'CNCHZ276-09|Apanteles_jft25|CAM0086|Canada|BOLD_AAA9842':0.000002):0.000002,(('CNCHZ221-09|Apanteles_jft25|CAM0031|Canada|BOLD_AAA9842|3':0.0017662428999999924,'CNCHZ348-09|Apanteles_jft25|CAM0158|Canada|BOLD_AAA9842|2':0.001766234500000019):0.000002,'CNCHZ269-09|Apanteles_jft25|CAM0079|Canada|BOLD_AAA9842|9':0.000002):0.000002):0.001770920499999995,'CNCHZ309-09|Apanteles_jft25|CAM0119|Canada|BOLD_AAA9842|9':0.000002):0.02064514639999998,(('CNCHZ794-09|Apanteles_jft25|MIC_000602|Canada|BOLD_AAA9845|3':0.0017015671000000232,'CNGBF1161-14|Apanteles|BIOUG10056-E05|Canada|BOLD_AAA9845':0.000002):0.0019751071999999925,'CNRGG495-15|Apanteles|BIOUG21162-A06|Canada|BOLD_AAA9845':0.000002):0.020403539400000004):0.000476,(('CNCHZ228-09|Apanteles_jft25|CAM0038|Canada|BOLD_AAA9843|4':0.023115267400000028,'POBGD687-15|Apanteles|BIOUG26696-B11|Canada|BOLD_ACZ0477':0.014906488499999981):0.000002,('CNCHZ267-09|Apanteles_jft25|CAM0077|Canada|BOLD_AAA9844':0.0015822353000000122,'CNCHZ358-09|Apanteles_jft25|CAM0168|Canada|BOLD_AAA9844|4':0.003827115400000025):0.0055996327000000234):0.0018589084999999783):0.0022647041000000145,'SSPAC3824-13|Apanteles|BIOUG08192-H11|Canada|BOLD_ACK2945':0.023153492499999984):0.013284496099999987):0.00939698189999999,('JSHYP139-11|Apanteles_crassicornis|BIOUG01281-H09|Canada|BOLD_AAG7796|3':0.000002,'TTHYW972-08|Apanteles_crassicornis|HYMN_0224.02|Canada|BOLD_AAG7796':0.000002):0.03947530760000001):0.012687439700000025,('JIFFH150-16|Apanteles_Malaise2892|BIOUG29401-D05|Costa_Rica|BOLD_ADB2892':0.000002,'PLAAH1284-18|Apanteles_Malaise2892|BIOUG44686-C06|Costa_Rica|BOLD_ADB2892|2':0.000002):0.04217384660000001):0.042602985599999976,'GBMND18318-21|Apanteles|MT126714|United_States|':0.05332364490000002):0.000002):0.008023437099999975):0.000602,'PLPCK544-20|Apanteles_Malaise8787|BIOUG61565-E03|Costa_Rica|BOLD_AEG8787':0.15342231359999997):0.002524923800000023,((((((((((((((('ACGAZ381-11|Apanteles_adrianaguilarae|DHJPAR0045160|Costa_Rica|BOLD_AAB2976':0.000002,'ASBAC592-05|Apanteles_adrianaguilarae|DHJPAR0001608|Costa_Rica|BOLD_AAB2976':0.0019356542000000254):0.000002,'ACGAZ530-11|Apanteles_adrianaguilarae|DHJPAR0045309|Costa_Rica|BOLD_AAB2976|3':0.000002):0.000002,'ASBAC793-06|Apanteles_adrianaguilarae|DHJPAR0002282|Costa_Rica|BOLD_AAB2976':0.000002):0.000002,'ACGBA3612-13|Apanteles_adrianaguilarae|DHJPAR0051020|Costa_Rica|BOLD_AAB2976|30':0.000002):0.000002,('ASBA447-06|Apanteles_adrianaguilarae|DHJPAR0003027|Costa_Rica|BOLD_AAB2976|2':0.000002,((('ASBAC605-05|Apanteles_adrianaguilarae|DHJPAR0001621|Costa_Rica|BOLD_AAB2976':0.0035557709999999854,'ASBR859-06|Apanteles_adrianaguilarae|DHJPAR0004849|Costa_Rica|BOLD_AAB2976':0.000002):0.000002,'ASBR865-06|Apanteles_adrianaguilarae|DHJPAR0004855|Costa_Rica|BOLD_AAB2976':0.000002):0.000003,'ASBAC748-06|Apanteles_adrianaguilarae|DHJPAR0002237|Costa_Rica|BOLD_AAB2976':0.000002):0.000002):0.000002):0.000002,('ASBAC537-05|Apanteles_adrianaguilarae|DHJPAR0001553|Costa_Rica|BOLD_AAB2976':0.000002,'ASBD274-07|Apanteles_adrianaguilarae|DHJPAR0012767|Costa_Rica|BOLD_AAB2976':0.000002):0.0017581854000000008):0.0023935629999999875,'ASBAC603-05|Apanteles_adrianaguilarae|DHJPAR0001619|Costa_Rica|':0.000002):0.049344286299999984,((((((('ACGBA3800-13|Apanteles_vannesabrenesaeDHJ02|DHJPAR0051208|Costa_Rica|BOLD_AAC1179|10':0.000002,('ASBRD390-07|Apanteles_vannesabrenesaeDHJ02|DHJPAR0013112|Costa_Rica|BOLD_AAC1179':0.0035972431999999888,'ASBRD393-07|Apanteles_vannesabrenesaeDHJ02|DHJPAR0013109|Costa_Rica|BOLD_AAC1179':0.000002):0.000002):0.000002,'ASBRD428-07|Apanteles_vannesabrenesaeDHJ02|DHJPAR0013104|Costa_Rica|BOLD_AAC1179|2':0.000002):0.000002,'ASBRD380-07|Apanteles_vannesabrenesaeDHJ02|DHJPAR0013117|Costa_Rica|BOLD_AAC1179':0.000002):0.000002,'ASBRD392-07|Apanteles_vannesabrenesaeDHJ02|DHJPAR0013108|Costa_Rica|':0.000002):0.000002,'ASBRD374-07|Apanteles_vannesabrenesaeDHJ02|DHJPAR0013111|Costa_Rica|':0.000002):0.000002,'GMCEB1967-18|Apanteles_vannesabrenesaeDHJ02|BIOUG37575-C09|Costa_Rica|BOLD_AAC1179':0.000002):0.000002,'ASBRD369-07|Apanteles_vannesabrenesaeDHJ02|DHJPAR0013110|Costa_Rica|BOLD_AAC1179':0.009456896200000009):0.04326615760000002):0.011368304800000006,('ACGAZ397-11|Apanteles_ivonnetranae|DHJPAR0045176|Costa_Rica|BOLD_ABX6623':0.000002,'ACGBA11148-20|Apanteles_ivonnetranae|DHJPAR0065181|Costa_Rica|BOLD_ABX6623':0.0018085863000000257):0.05882684100000002):0.025655452000000023,((((((((('ACGAZ495-11|Apanteles_felixcarmonai|DHJPAR0045274|Costa_Rica|BOLD_ABX5072':0.000002,'ACGAZ1486-12|Apanteles_felixcarmonai|DHJPAR0050172|Costa_Rica|BOLD_ABX5072':0.0018505148999999887):0.000002,'ACGAZ501-11|Apanteles_felixcarmonai|DHJPAR0045280|Costa_Rica|BOLD_ABX5072':0.000002):0.000002,'ACGBA4697-15|Apanteles_felixcarmonai|DHJPAR0056820|Costa_Rica|BOLD_ABX5072|15':0.000002):0.000002,'ACGBA11041-20|Apanteles_felixcarmonai|DHJPAR0064599|Costa_Rica|BOLD_ABX5072':0.000002):0.0017853541999999778,'ASBR300-06|Apanteles_felixcarmonai|DHJPAR0004615|Costa_Rica|BOLD_ABX5072':0.000002):0.020513288399999996,'ACGBA4847-15|Apanteles_luishernandezi|DHJPAR0051058|Costa_Rica|BOLD_AAF8021|8':0.01827518950000001):0.0023895634000000165,(((('ACGBA1391-12|Apanteles_Janzen50|DHJPAR0047248|Costa_Rica|BOLD_ABW9829':0.000002,'ACGBA3718-13|Apanteles_Janzen50|DHJPAR0051126|Costa_Rica|BOLD_ABW9829':0.000002):0.000002,'ACGBA4423-13|Apanteles_Janzen50|DHJPAR0051831|Costa_Rica|BOLD_ABW9829|9':0.000002):0.001706103399999992,(('ACGBA3726-13|Apanteles_Janzen50|DHJPAR0051134|Costa_Rica|BOLD_ABW9829':0.000002,'ACGBA4473-13|Apanteles_Janzen50|DHJPAR0051881|Costa_Rica|BOLD_ABW9829|13':0.000002):0.000002,('ACGBA3747-13|Apanteles_Janzen50|DHJPAR0051155|Costa_Rica|BOLD_ABW9829':0.000002,'ACGBA3774-13|Apanteles_Janzen50|DHJPAR0051182|Costa_Rica|BOLD_ABW9829':0.000002):0.000002):0.000002):0.05915563950000002,'ACGBA4487-13|Apanteles_Janzen23|DHJPAR0051895|Costa_Rica|BOLD_ACJ3973|3':0.02248179280000001):0.009208395099999989):0.0016680748999999828,(((('ACGAZ1463-12|Apanteles_erickduartei|DHJPAR0050149|Costa_Rica|BOLD_AAE3597':0.000002,((('ACGBA2860-12|Apanteles_erickduartei|DHJPAR0049318|Costa_Rica|BOLD_AAE3597':0.0018768484000000196,'ASBA734-06|Apanteles_erickduartei|DHJPAR0004066|Costa_Rica|BOLD_AAE3597':0.000002):0.000003,'ASHYH1742-14|Apanteles_erickduartei|DHJPAR0055195|Costa_Rica|BOLD_AAE3597':0.000002):0.000002,'ACGBA4440-13|Apanteles_erickduartei|DHJPAR0051848|Costa_Rica|BOLD_AAE3597|15':0.000002):0.000002):0.000002,('ASBC377-06|Apanteles_erickduartei|DHJPAR0005256|Costa_Rica|BOLD_AAE3597':0.009614988499999977,('ASHYE1300-09|Apanteles_erickduartei|DHJPAR0035478|Costa_Rica|BOLD_AAE3597|4':0.000002,('ASHYE1330-09|Apanteles_erickduartei|DHJPAR0035508|Costa_Rica|BOLD_AAE3597|2':0.0018752290999999865,'BLPDF1208-19|Apanteles_erickduartei|DHJPAR0063434|Costa_Rica|BOLD_AAE3597|2':0.000002):0.0018885346999999997):0.0013943725000000184):0.000478):0.006406845900000013,(('ACGBA3651-13|Apanteles_erickduartei|DHJPAR0051059|Costa_Rica|BOLD_AAE3597':0.000002,'ACGBA3859-13|Apanteles_erickduartei|DHJPAR0051267|Costa_Rica|BOLD_AAE3597':0.000002):0.000002,'ASHYD3915-14|Apanteles_erickduartei|DHJPAR0054750|Costa_Rica|BOLD_AAE3597':0.000002):0.005186065600000012):0.0037272006999999885,(('ASHYC4951-10|Apanteles_ronaldcastroi|DHJPAR0038206|Costa_Rica|BOLD_ADA2584':0.000002,('ASHYD707-08|Apanteles_ronaldcastroi|DHJPAR0027681|Costa_Rica|BOLD_ADA2584':0.000002,'PLXDR1101-21|Apanteles_ronaldcastroi|BIOUG64268-B06|Costa_Rica|BOLD_ADA2584':0.000002):0.000002):0.000002,'GMAAH1097-16|Apanteles_ronaldcastroi|BIOUG28085-B04|Costa_Rica|BOLD_ADA2584':0.000002):0.00823887299999998):0.010621548199999997):0.0097953811,((('ACGBA4750-15|Apanteles_milenagutierrezae|DHJPAR0056873|Costa_Rica|BOLD_AAL5552':0.000002,'ASHYD2661-10|Apanteles_milenagutierrezae|DHJPAR0039088|Costa_Rica|BOLD_AAL5552':0.000002):0.000002,'ASHYD2686-10|Apanteles_milenagutierrezae|DHJPAR0039113|Costa_Rica|BOLD_AAL5552':0.0019111600000000228):0.000002,('ACGBA4761-15|Apanteles_milenagutierrezae|DHJPAR0056884|Costa_Rica|BOLD_AAL5552|33':0.000002,'ASHYD2615-10|Apanteles_milenagutierrezae|DHJPAR0039042|Costa_Rica|BOLD_AAL5552':0.000002):0.000002):0.013205876200000022):0.030104877699999977):0.0080887194,((((((((((((((((('ACGAZ515-11|Apanteles_raulacevedoi|DHJPAR0045294|Costa_Rica|BOLD_ABX5812':0.000002,'ACGBA4448-13|Apanteles_raulacevedoi|DHJPAR0051856|Costa_Rica|BOLD_ABX5812|15':0.000002):0.000002,('ASHYB1759-10|Apanteles_raulacevedoi|DHJPAR0039471|Costa_Rica|BOLD_ABX5812':0.000002,('ASHYB2037-10|Apanteles_raulacevedoi|DHJPAR0039750|Costa_Rica|BOLD_ABX5812':0.000002,'ASHYH2777-14|Apanteles_raulacevedoi|DHJPAR0056040|Costa_Rica|BOLD_ABX5812|2':0.0016020008999999558):0.000002):0.000002):0.0016035629999999745,'ACGBA3674-13|Apanteles_raulacevedoi|DHJPAR0051082|Costa_Rica|BOLD_ABX5812':0.000002):0.000003,(('ACGBA4708-15|Apanteles_raulacevedoi|DHJPAR0056831|Costa_Rica|BOLD_ABX5812':0.000002,'GMCRM508-13|Apanteles_raulacevedoi|BIOUG08266-A06|Costa_Rica|BOLD_ABX5812':0.000002):0.000002,'ACGBA4740-15|Apanteles_raulacevedoi|DHJPAR0056863|Costa_Rica|BOLD_ABX5812|10':0.000002):0.00163322669999999):0.000002,('ACGBA3714-13|Apanteles_raulacevedoi|DHJPAR0051122|Costa_Rica|BOLD_ABX5812':0.000002,'ACGBA4482-13|Apanteles_raulacevedoi|DHJPAR0051890|Costa_Rica|BOLD_ABX5812|27':0.000002):0.000002):0.000002,'ACGBA3738-13|Apanteles_raulacevedoi|DHJPAR0051146|Costa_Rica|BOLD_ABX5812':0.000002):0.002964691799999919,(((('ASBA1542-08|Apanteles_raulacevedoi|DHJPAR0020462|Costa_Rica|BOLD_ABX5812':0.000002,'ASHYA045-08|Apanteles_raulacevedoi|DHJPAR0024706|Costa_Rica|BOLD_ABX5812|9':0.000002):0.000002,('ASBRD055-07|Apanteles_raulacevedoi|DHJPAR0013068|Costa_Rica|BOLD_ABX5812':0.000002,(('ASBRD255-07|Apanteles_raulacevedoi|DHJPAR0013176|Costa_Rica|BOLD_ABX5812':0.000002,'PLFAB858-19|Apanteles_raulacevedoi|BIOUG49022-D12|Costa_Rica|BOLD_ABX5812':0.0016161319999999924):0.000002,'ASBRD276-07|Apanteles_raulacevedoi|DHJPAR0013118|Costa_Rica|BOLD_ABX5812':0.000002):0.000002):0.000002):0.000002,(((('ASBD487-07|Apanteles_raulacevedoi|DHJPAR0013622|Costa_Rica|BOLD_ABX5812':0.000002,'ASBRD495-07|Apanteles_raulacevedoi|DHJPAR0013106|Costa_Rica|BOLD_ABX5812':0.000002):0.000002,'ASHYD1685-10|Apanteles_raulacevedoi|DHJPAR0031761|Costa_Rica|BOLD_ABX5812|3':0.000002):0.000002,(((('ASHYA020-08|Apanteles_raulacevedoi|DHJPAR0024681|Costa_Rica|BOLD_ABX5812|8':0.000002,'PLXDW1351-21|Apanteles_raulacevedoi|BIOUG65035-F01|Costa_Rica|BOLD_ABX5812':0.000002):0.000002,('ASHYB1472-09|Apanteles_raulacevedoi|DHJPAR0034179|Costa_Rica|BOLD_ABX5812':0.000002,'GMCKK313-14|Apanteles_raulacevedoi|BIOUG17530-C03|Costa_Rica|BOLD_ABX5812':0.000002):0.000002):0.001598246999999997,'GMCOO480-15|Apanteles_raulacevedoi|BIOUG18551-A07|Costa_Rica|BOLD_ABX5812':0.000002):0.000003,'ASHYG888-10|Apanteles_raulacevedoi|DHJPAR0031627|Costa_Rica|':0.000002):0.000002):0.0016100932000000512,'ASHYF1906-11|Apanteles_raulacevedoi|DHJPAR0042000|Costa_Rica|BOLD_ABX5812':0.0032502487000000135):0.000002):0.000002,'GMCRW564-13|Apanteles_raulacevedoi|BIOUG09442-A10|Costa_Rica|BOLD_ABX5812':0.000002):0.0035955950999999597):0.007290824599999968,(('ASBD018-07|Apanteles_raulacevedoi|DHJPAR0012511|Costa_Rica|BOLD_ABX5812':0.000002,'MHMYC2524-15|Apanteles_raulacevedoi|DHJPAR0056444|Costa_Rica|BOLD_ABX5812|3':0.000002):0.000002,'ASBD505-07|Apanteles_raulacevedoi|DHJPAR0013640|Costa_Rica|BOLD_ABX5812':0.000002):0.008164067499999983):0.019520047099999993,(('ACGBA1703-12|Apanteles_Janzen79|DHJPAR0048161|Costa_Rica|BOLD_ABA7270|5':0.000002,('ACGBA3724-13|Apanteles_Janzen79|DHJPAR0051132|Costa_Rica|BOLD_ABA7270':0.000002,'ACGBA10355-19|Apanteles_Janzen79|DHJPAR0064103|Costa_Rica|BOLD_ABA7270|3':0.000002):0.0017287206000000666):0.030588428899999964,((('CNCHX600-09|Apanteles|CNCH0725|United_States|BOLD_AAH1172':0.000002,'CNCHX644-09|Apanteles|CNCH0769|United_States|BOLD_AAH1172|3':0.001685832499999984):0.000002,(('CNCHX617-09|Apanteles|CNCH0742|United_States|BOLD_AAH1172':0.000002,'CNCHX638-09|Apanteles|CNCH0763|United_States|BOLD_AAH1172':0.000002):0.000002,'CNCHX637-09|Apanteles|CNCH0762|United_States|BOLD_AAH1172':0.0016744915999999943):0.0016877145000000482):0.000002,'OPPHS901-17|Apanteles|BIOUG35284-H11|Canada|BOLD_AAH1172':0.00337605519999995):0.03819401700000008):0.0011000467000000236):0.011141314700000016,'MXBMC362-11|Apanteles_sp._Sff31|Micro0362|Mexico|BOLD_AAV2043|5':0.04479619549999991):0.007583794500000018,((((((((((((((((('ACGBA10371-19|Apanteles_bernyapui|DHJPAR0064119|Costa_Rica|BOLD_AAB7636':0.000002,((((((('ASBA343-06|Apanteles_bernyapui|DHJPAR0002923|Costa_Rica|BOLD_AAB7636':0.000002,'ASBD122-07|Apanteles_bernyapui|DHJPAR0012615|Costa_Rica|BOLD_AAB7636':0.000002):0.000002,'ASBC294-06|Apanteles_bernyapui|DHJPAR0005173|Costa_Rica|':0.000002):0.000002,('JICCG1026-16|Apanteles_bernyapui|BIOUG29473-G07|Costa_Rica|BOLD_AAB7636':0.000002,'PLLAA825-20|Apanteles_bernyapui|BIOUG52346-B12|Costa_Rica|BOLD_AAB7636|3':0.000002):0.000002):0.000002,('ASBRD053-07|Apanteles_bernyapui|DHJPAR0013205|Costa_Rica|BOLD_AAB7636':0.000002,'PLLAE762-20|Apanteles_bernyapui|BIOUG52379-A07|Costa_Rica|BOLD_AAB7636|21':0.000002):0.000002):0.000002,'PLSAC531-20|Apanteles_bernyapui|BIOUG54217-A01|Costa_Rica|BOLD_AAB7636|2':0.000002):0.000002,(((((((((('ASBC300-06|Apanteles_bernyapui|DHJPAR0005179|Costa_Rica|':0.000002,'ASBC311-06|Apanteles_bernyapui|DHJPAR0005190|Costa_Rica|':0.000002):0.008973814099999977,'JCCCX982-16|Apanteles_bernyapui|BIOUG30153-G04|Costa_Rica|BOLD_AAB7636':0.000002):0.000002,'JCCCY381-16|Apanteles_bernyapui|BIOUG30232-A01|Costa_Rica|BOLD_AAB7636':0.000002):0.000002,'JCCCX139-16|Apanteles_bernyapui|BIOUG30132-H04|Costa_Rica|BOLD_AAB7636':0.000002):0.000002,'JCCCY456-16|Apanteles_bernyapui|BIOUG30232-G04|Costa_Rica|BOLD_AAB7636|3':0.000002):0.000002,'JCCCZ5293-16|Apanteles_bernyapui|BIOUG30257-C01|Costa_Rica|BOLD_AAB7636':0.000002):0.000002,'JCCCZ5192-16|Apanteles_bernyapui|BIOUG30256-B07|Costa_Rica|BOLD_AAB7636':0.000002):0.000002,'JICCE1152-16|Apanteles_bernyapui|BIOUG29415-E02|Costa_Rica|BOLD_AAB7636|2':0.000002):0.000002,'ASBRD018-07|Apanteles_bernyapui|DHJPAR0013049|Costa_Rica|BOLD_AAB7636':0.000002):0.000002,'ASHYD1749-10|Apanteles_bernyapui|DHJPAR0031825|Costa_Rica|BOLD_AAB7636|11':0.000002):0.000002):0.000002,'ASBD005-07|Apanteles_bernyapui|DHJPAR0012498|Costa_Rica|BOLD_AAB7636|2':0.0017301507999999965):0.0017341834999999861):0.000002,((((('MXBMC059-10|Apanteles_sp._Sff32|Micro0059|Mexico|BOLD_ACF4227|2':0.000002,'MXBMC098-10|Apanteles_sp._Sff32|Micro0098|Mexico|BOLD_ACF4227':0.000002):0.0016579641999999728,'MXBMC534-11|Apanteles_sp._Sff32|Micro-0534|Mexico|BOLD_ACF4227':0.000002):0.000002,'MXBMC286-11|Apanteles_sp._Sff32|Micro0286|Mexico|BOLD_ACF4227|31':0.000002):0.000002,'MXBMC113-10|Apanteles_sp._Sff32|Micro0113|Mexico|BOLD_ACF4227':0.000002):0.000002,'MXBMC494-11|Apanteles_sp._Sff32|Micro-0494|Mexico|BOLD_ACF4227':0.0016518947999999423):0.01278141149999995):0.000002,((('ASBRD133-07|Apanteles_bernyapui|DHJPAR0013022|Costa_Rica|BOLD_AAB7636':0.000002,('JCCCZ5073-16|Apanteles_bernyapui|BIOUG30254-H06|Costa_Rica|BOLD_AAB7636':0.000002,'JICCG1008-16|Apanteles_bernyapui|BIOUG29473-F01|Costa_Rica|BOLD_AAB7636':0.000002):0.000002):0.000002,'ASHYA079-08|Apanteles_bernyapui|DHJPAR0024740|Costa_Rica|BOLD_AAB7636':0.000002):0.000002,'ASHYA074-08|Apanteles_bernyapui|DHJPAR0024735|Costa_Rica|BOLD_AAB7636|5':0.000002):0.000002):0.000002,'PLSAB584-20|Apanteles_bernyapui|BIOUG54264-B12|Costa_Rica|BOLD_AAB7636':0.000002):0.000002,'PLECE1851-20|Apanteles_bernyapui|BIOUG58296-A04|Costa_Rica|BOLD_AAB7636|3':0.000002):0.000002,'JICCA2205-16|Apanteles_bernyapui|BIOUG28697-A03|Costa_Rica|BOLD_AAB7636':0.000002):0.000002,'PLAED623-21|Apanteles_bernyapui|BIOUG65712-E04|Costa_Rica|BOLD_AAB7636':0.000002):0.000002,'PLECK3193-20|Apanteles_bernyapui|BIOUG57368-D04|Costa_Rica|BOLD_AAB7636':0.000002):0.000002,'ASBRD493-07|Apanteles_bernyapui|DHJPAR0013107|Costa_Rica|BOLD_AAB7636':0.000002):0.000002,'PLUAC1162-20|Apanteles_bernyapui|BIOUG54715-A05|Costa_Rica|BOLD_AAB7636':0.000002):0.000002,'PLNBN008-20|Apanteles_bernyapui|BIOUG53498-G02|Costa_Rica|BOLD_AAB7636':0.0017758129000000067):0.000002,'ASBA338-06|Apanteles_bernyapui|DHJPAR0002918|Costa_Rica|BOLD_AAB7636':0.000002):0.000002,'ASBC309-06|Apanteles_bernyapui|DHJPAR0005188|Costa_Rica|BOLD_AAB7636':0.000002):0.000002,'ASBRD002-07|Apanteles_bernyapui|DHJPAR0013043|Costa_Rica|BOLD_AAB7636':0.000002):0.000002,'ASBRD490-07|Apanteles_bernyapui|DHJPAR0013105|Costa_Rica|':0.000002):0.000002,'ASHYF1965-11|Apanteles_bernyapui|DHJPAR0042059|Costa_Rica|BOLD_AAB7636':0.000002):0.000003,'PLAAE4867-18|Apanteles_bernyapui|BIOUG44135-D10|Costa_Rica|BOLD_AAB7636':0.000002):0.029027179000000014):0.06063337959999998,('ASHYG869-10|Apanteles_Janzen37|DHJPAR0031608|Costa_Rica|BOLD_AAM5745':0.09921253119999995,'GMAFK647-15|Apanteles|BIOUG23642-B08|Argentina|BOLD_ACX0290|3':0.12432096439999996):0.022656707599999992):0.009458339599999976,(('ASHYA793-08|Apanteles_Janzen34|DHJPAR0025454|Costa_Rica|BOLD_AAJ1510':0.07385093929999997,'ASHYH2066-14|Apanteles_Janzen213|DHJPAR0055519|Costa_Rica|BOLD_ACP7115':0.05045317129999999):0.02626217409999998,((('ASHYA923-08|Apanteles_carloszunigai|DHJPAR0025584|Costa_Rica|BOLD_AAF7727|3':0.04674802370000003,(('ASHYA976-08|Apanteles_yeissonchavesi|DHJPAR0025637|Costa_Rica|BOLD_AAE2980':0.000002,'ASHYB184-08|Apanteles_yeissonchavesi|DHJPAR0025845|Costa_Rica|BOLD_AAE2980|4':0.000002):0.000002,'ASHYC910-08|Apanteles_yeissonchavesi|DHJPAR0026887|Costa_Rica|BOLD_AAE2980':0.000002):0.058277622699999976):0.010014982999999977,'GMARL1472-14|Apanteles|BIOUG13459-E02|Argentina|BOLD_ACN2284|2':0.11441674100000004):0.024362166100000027,'GMARE1201-14|Apanteles|BIOUG12935-B11|Argentina|BOLD_ACN1507|2':0.06229808640000001):0.005756227800000013):0.0033460430999999735):0.01091468499999998,(((((('ASBR536-06|Apanteles_sergiocascantei|DHJPAR0004570|Costa_Rica|BOLD_AAE2900':0.000002,'ASBR879-06|Apanteles_sergiocascantei|DHJPAR0004869|Costa_Rica|BOLD_AAE2900':0.000002):0.000002,'ASHYD2967-14|Apanteles_sergiocascantei|DHJPAR0053797|Costa_Rica|BOLD_AAE2900':0.000002):0.000002,(('ASBR878-06|Apanteles_sergiocascantei|DHJPAR0004868|Costa_Rica|BOLD_AAE2900':0.000002,'ASBR883-06|Apanteles_sergiocascantei|DHJPAR0004873|Costa_Rica|BOLD_AAE2900':0.000002):0.000002,'ASHYD1887-10|Apanteles_sergiocascantei|DHJPAR0038314|Costa_Rica|BOLD_AAE2900|3':0.000002):0.000002):0.0018064335999999903,(('ASBR885-06|Apanteles_sergiocascantei|DHJPAR0004875|Costa_Rica|BOLD_AAE2900':0.000002,'ASHYD2606-10|Apanteles_sergiocascantei|DHJPAR0039033|Costa_Rica|BOLD_AAE2900':0.000002):0.000002,'ASHYD3016-14|Apanteles_sergiocascantei|DHJPAR0053846|Costa_Rica|BOLD_AAE2900':0.000002):0.000002):0.000002,'ASHYD4000-14|Apanteles_sergiocascantei|DHJPAR0054835|Costa_Rica|BOLD_AAE2900':0.000002):0.1018521215,(('ASHYA595-08|Apanteles_waldymedinai|DHJPAR0025256|Costa_Rica|BOLD_AAJ1445|2':0.000578,('CRBLC38695-22|Apanteles_waldymedinai|BIOUG91473-B04|Costa_Rica|BOLD_AAJ1445':0.000002,'CRHYA37806-22|Apanteles_waldymedinai|BIOUG88878-F01|Costa_Rica|BOLD_AAJ1445':0.0017445394999999753):0.010425371700000075):0.09381563989999997,('ASHYD1716-10|Apanteles_Rodriguez200|DHJPAR0031792|Costa_Rica|BOLD_AAK1637|4':0.003677252700000022,(('GMMCL169-14|Apanteles|BIOUG15306-E08|Mexico|BOLD_AAK1637':0.000002,('MXBMC496-11|Apanteles_Rodriguez200|Micro-0496|Mexico|BOLD_AAK1637':0.000002,'MXBMC499-11|Apanteles_Rodriguez200|Micro-0499|Mexico|BOLD_AAK1637':0.000002):0.000002):0.000002,'MXBMC396-11|Apanteles_Rodriguez200|Micro0396|Mexico|BOLD_AAK1637|6':0.000002):0.000002):0.08167837099999997):0.010249620800000026):0.007723103499999995):0.014355140300000013,((('ACGBA3878-13|Apanteles_flormoralesae|DHJPAR0051286|Costa_Rica|BOLD_AAN2537|2':0.000002,('ASHYB2259-10|Apanteles_flormoralesae|DHJPAR0039972|Costa_Rica|BOLD_AAN2537|5':0.001599364900000011,'GMCVV007-15|Apanteles_flormoralesae|BIOUG13945-A07|Costa_Rica|BOLD_AAN2537':0.000002):0.000003):0.07898235469999998,(((('ACGBA4916-15|Apanteles_luisgaritai|DHJPAR0057006|Costa_Rica|BOLD_AAF8074|15':0.000002,('ASHYD2743-10|Apanteles_luisgaritai|DHJPAR0039170|Costa_Rica|BOLD_AAF8074|2':0.000002,'GMAAD051-16|Apanteles_luisgaritai|BIOUG27772-E05|Costa_Rica|BOLD_AAF8074':0.000002):0.000002):0.000002,'ASBA714-06|Apanteles_luisgaritai|DHJPAR0004046|Costa_Rica|BOLD_AAF8074':0.000002):0.000002,'ASBD928-07|Apanteles_luisgaritai|DHJPAR0020137|Costa_Rica|BOLD_AAF8074':0.000002):0.000003,'ASBC284-06|Apanteles_luisgaritai|DHJPAR0005163|Costa_Rica|BOLD_AAF8074':0.000002):0.07986643389999998):0.014593210799999978,(((('ASHYB449-08|Apanteles_cristianalemani|DHJPAR0026016|Costa_Rica|BOLD_AAK1715':0.022084302700000003,('ASNUR199-11|Apanteles|CCDB-07375_A09|French_Guiana|BOLD_AAV2176':0.00244924019999998,'ASNUR321-11|Apanteles|CCDB-07374_C12|French_Guiana|BOLD_AAV2176':0.008345010900000005):0.02060947969999999):0.028360544200000004,('ASNUR361-11|Apanteles|CCDB-07374_G04|French_Guiana|BOLD_AAV2177':0.0017377002000000252,'ASNUR435-11|Apanteles|CCDB-07373_E07|French_Guiana|BOLD_AAV2177':0.000002):0.016832962399999984):0.052308087700000006,'GMAGY329-15|Apanteles|BIOUG24773-F11|Argentina|BOLD_ACX1985|2':0.04671058509999998):0.008467816600000011,('ASHYB1722-10|Apanteles_guadaluperodriguezae|DHJPAR0039434|Costa_Rica|BOLD_AAJ1521':0.001875366200000006,'ASHYE1214-09|Apanteles_guadaluperodriguezae|DHJPAR0035392|Costa_Rica|BOLD_AAJ1521|2':0.000002):0.0823165354):0.014162924700000024):0.000002):0.009006585800000022,('ASBD006-07|Apanteles_alejandromasisi|DHJPAR0012499|Costa_Rica|BOLD_AAK1575':0.04268712689999998,('ASHYB096-08|Apanteles_bettymarchenae|DHJPAR0025757|Costa_Rica|BOLD_AAJ1526':0.000002,'ASHYD495-08|Apanteles_bettymarchenae|DHJPAR0027469|Costa_Rica|BOLD_AAJ1526':0.000002):0.16147322879999992):0.057444518):0.000894,(((('ASBD044-07|Apanteles_mariaguevarae|DHJPAR0012537|Costa_Rica|BOLD_AAJ1368':0.0016157855999999748,'ASBD393-07|Apanteles_mariaguevarae|DHJPAR0013528|Costa_Rica|BOLD_AAJ1368':0.000002):0.05520396080000001,'GMMAE1264-15|Apanteles|BIOUG26088-D12|Mexico|BOLD_ADA3639':0.029855360600000047):0.0975912344,('MXBMC535-11|Apanteles_sp._Sff33|Micro-0535|Mexico|BOLD_ABV0945':0.000002,'MXBMC549-11|Apanteles_sp._Sff33|Micro-0549|Mexico|BOLD_ABV0945':0.000002):0.10403507089999997):0.000002,'GMAGN2445-15|Apanteles|BIOUG24841-B09|Argentina|BOLD_ACX3261':0.0944739229):0.016478682000000022):0.0041971149999999735):0.007759220100000019,((((('ACGAZ573-11|Apanteles_Rodriguez516|DHJPAR0045352|Costa_Rica|BOLD_ABW5846':0.000002,'ACGAZ1456-12|Apanteles_Rodriguez516|DHJPAR0050142|Costa_Rica|BOLD_ABW5846':0.000002):0.003741907599999983,'GMARC875-14|Apanteles|BIOUG12808-H02|Argentina|BOLD_AFE5482':0.011886229000000026):0.036445166400000006,('ASHYC4934-10|Apanteles_javiersihezari|DHJPAR0038189|Costa_Rica|BOLD_AAM1060|2':0.000002,('ASHYD1906-10|Apanteles_javiersihezari|DHJPAR0038333|Costa_Rica|BOLD_AAM1060':0.000002,'ASHYD1910-10|Apanteles_javiersihezari|DHJPAR0038337|Costa_Rica|BOLD_AAM1060':0.000002):0.0017106145999999933):0.0873865432):0.02429066940000002,((('GMARC884-14|Apanteles|BIOUG12808-H11|Argentina|BOLD_ACM5674':0.000002,'GMARC990-14|Apanteles|BIOUG12810-C09|Argentina|BOLD_ACM5674':0.000002):0.000002,'GMARF1271-14|Apanteles|BIOUG13184-C04|Argentina|BOLD_ACM5674':0.000002):0.05537331839999998,'GMGBA224-17|Apanteles|BIOUG32151-H07|Gabon|BOLD_ADG5737':0.1591503374):0.020764323600000023):0.001775241400000016,(('ACGBA1306-12|Apanteles_juanhernandezi|DHJPAR0047163|Costa_Rica|BOLD_AAJ1388':0.015224381600000003,((((('ACGBA1384-12|Apanteles_juanhernandezi|DHJPAR0047241|Costa_Rica|BOLD_AAJ1388':0.0017444374999999734,'ACGBA4802-15|Apanteles_juanhernandezi|DHJPAR0056925|Costa_Rica|BOLD_AAJ1388|2':0.0017387794000000012):0.000002,'ASHYH1433-13|Apanteles_juanhernandezi|DHJPAR0052321|Costa_Rica|BOLD_AAJ1388|2':0.000002):0.000002,'ASHYD698-08|Apanteles_juanhernandezi|DHJPAR0027672|Costa_Rica|BOLD_AAJ1388':0.000002):0.0017448610999999947,'ACGBA3649-13|Apanteles_juanhernandezi|DHJPAR0051057|Costa_Rica|BOLD_AAJ1388':0.000002):0.0017549318000000258,'ASHYC299-08|Apanteles_juanhernandezi|DHJPAR0026276|Costa_Rica|BOLD_AAJ1388':0.000002):0.005478309700000017):0.03901390929999998,('GMAGP1914-15|Apanteles|BIOUG24990-A04|Argentina|BOLD_ACN2113':0.0018788596000000046,'GMARM1207-14|Apanteles|BIOUG13510-C04|Argentina|BOLD_ACN2113':0.000002):0.03905864889999999):0.02280665209999999):0.006231990799999976):0.000002,(('CBIHM013-17|Apanteles|IAvH-E-179673|Colombia|BOLD_ADH6919|4':0.000002,'CBIHM116-17|Apanteles|IAvH-E-180273|Colombia|BOLD_ADH6919':0.000002):0.03294276099999999,'GBMNC44387-20|Apanteles_sp._ec1|MN644983||BOLD_AEG2610':0.040695871900000014):0.02231554520000001):0.000002,'MHABR045-09|Apanteles_cockerelli|MIC_000045|United_States|':0.07908946969999997):0.0063953303999999545,(((((((((((((((((('ACGAZ390-11|Apanteles_leninguadamuzi|DHJPAR0045169|Costa_Rica|BOLD_AAB4524':0.000002,'ASBA522-06|Apanteles_leninguadamuzi|DHJPAR0003948|Costa_Rica|BOLD_AAB4524':0.000002):0.000002,(((('ACGAZ396-11|Apanteles_leninguadamuzi|DHJPAR0045175|Costa_Rica|BOLD_AAB4524':0.000002,(((((('ASBA381-06|Apanteles_leninguadamuzi|DHJPAR0002961|Costa_Rica|BOLD_AAB4524':0.0035906252999999833,'ASBC954-07|Apanteles_leninguadamuzi|DHJPAR0012491|Costa_Rica|BOLD_AAB4524':0.000002):0.000002,'ASHYE1213-09|Apanteles_leninguadamuzi|DHJPAR0035391|Costa_Rica|BOLD_AAB4524|3':0.000002):0.0016975022999999867,'ASBD897-07|Apanteles_leninguadamuzi|DHJPAR0020106|Costa_Rica|BOLD_AAB4524':0.000002):0.000002,(('ASBC951-07|Apanteles_leninguadamuzi|DHJPAR0012488|Costa_Rica|BOLD_AAB4524':0.000002,'ASHYB1982-10|Apanteles_leninguadamuzi|DHJPAR0039694|Costa_Rica|BOLD_AAB4524|2':0.0033937408999999974):0.001686329200000003,'ASHYB1991-10|Apanteles_leninguadamuzi|DHJPAR0039703|Costa_Rica|BOLD_AAB4524':0.000002):0.000003):0.000002,(('ASBA409-06|Apanteles_leninguadamuzi|DHJPAR0002989|Costa_Rica|BOLD_AAB4524':0.000002,'ASBD916-07|Apanteles_leninguadamuzi|DHJPAR0020125|Costa_Rica|BOLD_AAB4524':0.000002):0.000002,'ASBR298-06|Apanteles_leninguadamuzi|DHJPAR0004613|Costa_Rica|BOLD_AAB4524|5':0.000002):0.0016970481000000426):0.000002,'ASHYF1717-11|Apanteles_leninguadamuzi|DHJPAR0041811|Costa_Rica|BOLD_AAB4524|6':0.000002):0.000002):0.000002,'ASHYH679-11|Apanteles_leninguadamuzi|DHJPAR0042921|Costa_Rica|BOLD_AAB4524|2':0.0016991513999999874):0.001700382599999939,'ACGAZ662-11|Apanteles_leninguadamuzi|DHJPAR0045459|Costa_Rica|BOLD_AAB4524':0.0017095321000000219):0.000002,'ASHYB1981-10|Apanteles_leninguadamuzi|DHJPAR0039693|Costa_Rica|BOLD_AAB4524':0.0017028801000000815):0.000002):0.000002,'ASHYF1656-11|Apanteles_leninguadamuzi|DHJPAR0041750|Costa_Rica|BOLD_AAB4524|7':0.000002):0.000002,'ACGAZ392-11|Apanteles_leninguadamuzi|DHJPAR0045171|Costa_Rica|BOLD_AAB4524':0.000002):0.000002,('ASBAC770-06|Apanteles_leninguadamuzi|DHJPAR0002259|Costa_Rica|BOLD_AAB4524':0.001700055100000042,'ASHYH681-11|Apanteles_leninguadamuzi|DHJPAR0042923|Costa_Rica|BOLD_AAB4524':0.000002):0.0017026070000000226):0.08164135789999993,(((('ASBA348-06|Apanteles_juanvictori|DHJPAR0002928|Costa_Rica|BOLD_AAD5542':0.000002,'ASBA368-06|Apanteles_juanvictori|DHJPAR0002948|Costa_Rica|BOLD_AAD5542':0.000002):0.000002,(((('ASBA403-06|Apanteles_juanvictori|DHJPAR0002983|Costa_Rica|BOLD_AAD5542':0.000002,'ASBC110-06|Apanteles_juanvictori|DHJPAR0004989|Costa_Rica|BOLD_AAD5542|2':0.000002):0.000002,('ASHYB1992-10|Apanteles_juanvictori|DHJPAR0039704|Costa_Rica|BOLD_AAD5542':0.000002,'ASHYB2000-10|Apanteles_juanvictori|DHJPAR0039712|Costa_Rica|BOLD_AAD5542|2':0.000002):0.0016553727999999435):0.001656109800000083,'ASHYC4801-10|Apanteles_juanvictori|DHJPAR0038056|Costa_Rica|BOLD_AAD5542':0.0016572597999999772):0.000002,'ASBA826-06|Apanteles_juanvictori|DHJPAR0004252|Costa_Rica|BOLD_AAD5542|2':0.000002):0.000002):0.000002,'ASBA600-06|Apanteles_juanvictori|DHJPAR0004026|Costa_Rica|BOLD_AAD5542':0.000002):0.000002,'ASBC586-06|Apanteles_juanvictori|DHJPAR0011944|Costa_Rica|BOLD_AAD5542':0.0034874720999999997):0.10428436010000008):0.010680531499999979,'ASHYC4854-10|Apanteles_manuelarayai|DHJPAR0038109|Costa_Rica|BOLD_AAM1053':0.05929252739999996):0.006894936799999973,((((('ACGBA1674-12|Apanteles_didiguadamuzi|DHJPAR0048132|Costa_Rica|BOLD_AAF8017|7':0.000002,'ASBA1533-08|Apanteles_didiguadamuzi|DHJPAR0020453|Costa_Rica|BOLD_AAF8017':0.000002):0.000002,('ASBA546-06|Apanteles_didiguadamuzi|DHJPAR0003972|Costa_Rica|BOLD_AAF8017':0.000002,'ASBAC536-05|Apanteles_didiguadamuzi|DHJPAR0001552|Costa_Rica|BOLD_AAF8017':0.000002):0.001968963399999968):0.0014754146000000024,'ASBC301-06|Apanteles_didiguadamuzi|DHJPAR0005180|Costa_Rica|BOLD_AAF8017':0.002492792099999974):0.017905766699999992,('ASBA506-06|Apanteles_juniorlopezi|DHJPAR0003086|Costa_Rica|BOLD_AAE3616':0.0019354411999999988,('ASBD272-07|Apanteles_juniorlopezi|DHJPAR0012765|Costa_Rica|BOLD_AAE3616|4':0.000002,('ASHYB1515-09|Apanteles_juniorlopezi|DHJPAR0034222|Costa_Rica|BOLD_AAE3616':0.000002,'ASHYB1569-09|Apanteles_juniorlopezi|DHJPAR0034276|Costa_Rica|BOLD_AAE3616':0.000002):0.000002):0.000002):0.06898687179999996):0.024898870599999956,'ACGBA3592-13|Apanteles_Janzen500|DHJPAR0051000|Costa_Rica|BOLD_ACC1416|2':0.08265971769999991):0.0186866611):0.010887146600000008,(((((('ACGAZ1148-12|Apanteles_edgarjimenezi|DHJPAR0049834|Costa_Rica|BOLD_AAF7830|7':0.000002,'ASHYB1574-09|Apanteles_edgarjimenezi|DHJPAR0034281|Costa_Rica|BOLD_AAF7830':0.0035679393999999975):0.0017961054999999782,('ASBR871-06|Apanteles_edgarjimenezi|DHJPAR0004861|Costa_Rica|BOLD_AAF7830':0.000002,'ASHYB1521-09|Apanteles_edgarjimenezi|DHJPAR0034228|Costa_Rica|BOLD_AAF7830':0.000002):0.000002):0.04853627659999993,'ACGBA8045-17|Apanteles_Janzen94|DHJPAR0061662|Costa_Rica|BOLD_ACM2380|2':0.05172838170000005):0.012485344400000042,((('ACGBA1268-12|Apanteles_yolandarojasae|DHJPAR0047125|Costa_Rica|BOLD_AAB3512|7':0.000002,'ASBRD631-07|Apanteles_yolandarojasae|DHJPAR0012996|Costa_Rica|BOLD_AAB3512':0.000002):0.05801200289999997,('ACGBA8916-18|Apanteles_gerardosandovali|DHJPAR0062612|Costa_Rica|BOLD_AAK2131':0.000002,('ACGBA10796-19|Apanteles_gerardosandovali|DHJPAR0064544|Costa_Rica|BOLD_AAK2131':0.000002,(('ASBA429-06|Apanteles_gerardosandovali|DHJPAR0003009|Costa_Rica|BOLD_AAK2131':0.000002,'ASHYH1991-14|Apanteles_gerardosandovali|DHJPAR0055444|Costa_Rica|BOLD_AAK2131|13':0.000002):0.0034736624000000216,'ASBA759-06|Apanteles_gerardosandovali|DHJPAR0004091|Costa_Rica|':0.004637485800000007):0.000002):0.001603433899999951):0.10435605439999995):0.026338191999999983,((((('ACGBA2676-12|Apanteles_ronaldmurilloi|DHJPAR0049134|Costa_Rica|BOLD_ABY5931|2':0.000002,'ASBC734-07|Apanteles_ronaldmurilloi|DHJPAR0012271|Costa_Rica|BOLD_ABY5931':0.000002):0.000002,'ASBRD655-07|Apanteles_ronaldmurilloi|DHJPAR0013020|Costa_Rica|BOLD_ABY5931':0.0017338891000000523):0.000002,'ACGBA9133-18|Apanteles_ronaldmurilloi|DHJPAR0062799|Costa_Rica|BOLD_ABY5931':0.000002):0.009100289200000056,((((('ACGBA2724-12|Apanteles_jorgecortesi|DHJPAR0049182|Costa_Rica|BOLD_AAA8844':0.000002,((((((('ASBA374-06|Apanteles_jorgecortesi|DHJPAR0002954|Costa_Rica|BOLD_AAA8844':0.000002,('ASBA426-06|Apanteles_jorgecortesi|DHJPAR0003006|Costa_Rica|BOLD_AAA8844|3':0.000002,(((('ASBA596-06|Apanteles_jorgecortesi|DHJPAR0004022|Costa_Rica|BOLD_AAA8844':0.000002,'ASBA757-06|Apanteles_jorgecortesi|DHJPAR0004089|Costa_Rica|BOLD_AAA8844':0.000002):0.0024316161999999863,('ASBC307-06|Apanteles_jorgecortesi|DHJPAR0005186|Costa_Rica|':0.005226072699999973,('ASBC321-06|Apanteles_jorgecortesi|DHJPAR0005200|Costa_Rica|':0.000002,(('ASBD910-07|Apanteles_jorgecortesi|DHJPAR0020119|Costa_Rica|BOLD_AAA8844':0.000002,'ASBRD643-07|Apanteles_jorgecortesi|DHJPAR0013008|Costa_Rica|BOLD_AAA8844':0.0016891282000000007):0.000002,'ASBD911-07|Apanteles_jorgecortesi|DHJPAR0020120|Costa_Rica|BOLD_AAA8844':0.000002):0.000002):0.000002):0.000002):0.000002,'ASBAC674-06|Apanteles_jorgecortesi|DHJPAR0002163|Costa_Rica|BOLD_AAA8844':0.000002):0.000002,'ASHYB1711-10|Apanteles_jorgecortesi|DHJPAR0039423|Costa_Rica|BOLD_AAA8844':0.000002):0.000002):0.000002):0.000002,'ASBC549-06|Apanteles_jorgecortesi|DHJPAR0011907|Costa_Rica|BOLD_AAA8844':0.000002):0.000002,'ASHYB2049-10|Apanteles_jorgecortesi|DHJPAR0039762|Costa_Rica|BOLD_AAA8844':0.000002):0.000002,'ASBR867-06|Apanteles_jorgecortesi|DHJPAR0004857|Costa_Rica|BOLD_AAA8844':0.000002):0.000002,'ASHYB544-08|Apanteles_jorgecortesi|DHJPAR0020657|Costa_Rica|BOLD_AAA8844':0.000002):0.000001,('ASBAC812-06|Apanteles_jorgecortesi|DHJPAR0002301|Costa_Rica|BOLD_AAA8844':0.000002,'ASHYB1510-09|Apanteles_jorgecortesi|DHJPAR0034217|Costa_Rica|BOLD_AAA8844':0.0017869557999999897):0.000002):0.000002,(('ASBR872-06|Apanteles_jorgecortesi|DHJPAR0004862|Costa_Rica|BOLD_AAA8844|2':0.000002,'ASHYD3746-14|Apanteles_jorgecortesi|DHJPAR0054581|Costa_Rica|BOLD_AAA8844|57':0.000002):0.000002,'ASBRD645-07|Apanteles_jorgecortesi|DHJPAR0013010|Costa_Rica|BOLD_AAA8844':0.000002):0.000002):0.000003):0.0019419629999999355,'ACGBA3019-12|Apanteles_jorgecortesi|DHJPAR0049477|Costa_Rica|BOLD_AAA8844':0.000002):0.0077529895999999265,'ASBC290-06|Apanteles_jorgecortesi|DHJPAR0005169|Costa_Rica|':0.000002):0.005374667500000041,'ASBC315-06|Apanteles_jorgecortesi|DHJPAR0005194|Costa_Rica|BOLD_AAA8844':0.000002):0.000003,('ASBC286-06|Apanteles_jorgecortesi|DHJPAR0005165|Costa_Rica|':0.0051526887999999715,('ASBC308-06|Apanteles_jorgecortesi|DHJPAR0005187|Costa_Rica|':0.000002,'ASBC319-06|Apanteles_jorgecortesi|DHJPAR0005198|Costa_Rica|':0.000002):0.000002):0.01031952199999997):0.011240155099999982):0.04533308520000001,(('ASBD922-07|Apanteles_zeneidabolanosae|DHJPAR0020131|Costa_Rica|BOLD_AAK1705':0.000002,'ASHYB2003-10|Apanteles_zeneidabolanosae|DHJPAR0039715|Costa_Rica|BOLD_AAK1705':0.000002):0.000002,'ASHYD1868-10|Apanteles_zeneidabolanosae|DHJPAR0038295|Costa_Rica|BOLD_AAK1705|8':0.000002):0.04907552700000006):0.011613875700000054):0.006672880300000017):0.010535848700000017,('ACGBA1207-12|Apanteles_carloscastilloiDHJ02|DHJPAR0047064|Costa_Rica|BOLD_AAD2320':0.000002,(((('ACGBA1210-12|Apanteles_carloscastilloiDHJ01|DHJPAR0047067|Costa_Rica|BOLD_AAD2320':0.0017345196000000396,((('ACGBA2680-12|Apanteles_carloscastilloiDHJ01|DHJPAR0049138|Costa_Rica|BOLD_AAD2320':0.000002,'ASHYD2576-10|Apanteles_carloscastilloiDHJ01|DHJPAR0039003|Costa_Rica|BOLD_AAD2320':0.0019853529000000147):0.000002,('ACGBA3557-13|Apanteles_carloscastilloiDHJ01|DHJPAR0050965|Costa_Rica|BOLD_AAD2320|7':0.000002,((('ASBA380-06|Apanteles_carloscastilloiDHJ01|DHJPAR0002960|Costa_Rica|BOLD_AAD2320|3':0.000002,('ASBR512-06|Apanteles_carloscastilloiDHJ01|DHJPAR0004546|Costa_Rica|BOLD_AAD2320':0.000002,'ASHYF1546-11|Apanteles_carloscastilloiDHJ01|DHJPAR0041640|Costa_Rica|BOLD_AAD2320':0.000002):0.001734682399999965):0.000002,(('ASBA526-06|Apanteles_carloscastilloiDHJ01|DHJPAR0003952|Costa_Rica|':0.0037753096999999514,'ASHYD3759-14|Apanteles_carloscastilloiDHJ01|DHJPAR0054594|Costa_Rica|BOLD_AAD2320':0.000002):0.000002,'ASHYD3758-14|Apanteles_carloscastilloiDHJ01|DHJPAR0054593|Costa_Rica|BOLD_AAD2320':0.000002):0.0017339364999999773):0.000002,'ASBAC790-06|Apanteles_carloscastilloiDHJ01|DHJPAR0002279|Costa_Rica|BOLD_AAD2320':0.000002):0.000002):0.000002):0.001734428300000035,'ASHYD3811-14|Apanteles_carloscastilloiDHJ01|DHJPAR0054646|Costa_Rica|BOLD_AAD2320':0.000002):0.000002):0.007134581999999945,'ASHYD3843-14|Apanteles_carloscastilloiDHJ02|DHJPAR0054678|Costa_Rica|BOLD_AAD2320':0.0017466761000000108):0.000002,'ACGBA3605-13|Apanteles_carloscastilloiDHJ02|DHJPAR0051013|Costa_Rica|BOLD_AAD2320|3':0.000002):0.0017470949000000235,'ASBAC598-05|Apanteles_carloscastilloiDHJ01|DHJPAR0001614|Costa_Rica|BOLD_AAD2320|2':0.000002):0.000003):0.03308655280000006):0.007702997900000008,'ASHYB2052-10|Apanteles_wilbertharayai|DHJPAR0039765|Costa_Rica|BOLD_AAN2539':0.10322502659999994):0.016597393299999985):0.0022639470999999967,(((((('ACGAZ440-11|Apanteles_luislopezi|DHJPAR0045219|Costa_Rica|BOLD_ABX6006':0.000002,('ACGAZ663-11|Apanteles_luislopezi|DHJPAR0045460|Costa_Rica|BOLD_ABX6006':0.000002,'ASBAC828-06|Apanteles_luislopezi|DHJPAR0002317|Costa_Rica|BOLD_ABX6006':0.000002):0.0020139949999999907):0.000002,'ACGBA1313-12|Apanteles_luislopezi|DHJPAR0047170|Costa_Rica|BOLD_ABX6006|10':0.000002):0.000002,('ASBA536-06|Apanteles_luislopezi|DHJPAR0003962|Costa_Rica|BOLD_ABX6006':0.000002,'ASBC619-06|Apanteles_luislopezi|DHJPAR0011977|Costa_Rica|BOLD_ABX6006':0.000002):0.000002):0.0018652970999999408,'ACGAZ457-11|Apanteles_luislopezi|DHJPAR0045236|Costa_Rica|BOLD_ABX6006':0.000002):0.000002,'ASHYE1206-09|Apanteles_luislopezi|DHJPAR0035384|Costa_Rica|BOLD_ABX6006|4':0.0018629928000000184):0.02307449900000008,((('ACGBA4471-13|Apanteles_laurenmoralesae|DHJPAR0051879|Costa_Rica|BOLD_ABX6588|19':0.003953706200000018,((('ASBC293-06|Apanteles_laurenmoralesae|DHJPAR0005172|Costa_Rica|':0.000002,('ASBC295-06|Apanteles_laurenmoralesae|DHJPAR0005174|Costa_Rica|':0.000002,('ASBC297-06|Apanteles_laurenmoralesae|DHJPAR0005176|Costa_Rica|':0.000002,'ASBC302-06|Apanteles_laurenmoralesae|DHJPAR0005181|Costa_Rica|':0.000002):0.000002):0.011161699199999986):0.000003,('ASBC299-06|Apanteles_laurenmoralesae|DHJPAR0005178|Costa_Rica|BOLD_ABX6588':0.000002,'ASBC304-06|Apanteles_laurenmoralesae|DHJPAR0005183|Costa_Rica|BOLD_ABX6588':0.000002):0.000002):0.0019508866999999874,'ASHYB2054-10|Apanteles_laurenmoralesae|DHJPAR0039767|Costa_Rica|BOLD_ABX6588':0.005720561899999921):0.001592140299999989):0.0037194928999999544,'ASHYE1317-09|Apanteles_laurenmoralesae|DHJPAR0035495|Costa_Rica|BOLD_ABX6588|4':0.004190045799999931):0.019061134400000013,'ASHYE1215-09|Apanteles_luiscanalesi|DHJPAR0035393|Costa_Rica|BOLD_AAL0571|4':0.025569565999999933):0.007121134299999998):0.028541228699999976):0.019137314199999977,('ACGBA1767-12|Apanteles_isaacbermudezi|DHJPAR0048225|Costa_Rica|BOLD_ABX6156|2':0.0700962725,('ASBC761-07|Apanteles_paulaixcamparijae|DHJPAR0012298|Costa_Rica|BOLD_AAJ1400|2':0.000002,'ASHYC4777-10|Apanteles_paulaixcamparijae|DHJPAR0038032|Costa_Rica|BOLD_AAJ1400':0.0018444341000000142):0.014010710500000023):0.04014772649999998):0.012171379599999976,('ASHYB1763-10|Apanteles_Janzen16|DHJPAR0039475|Costa_Rica|BOLD_AAN2499':0.07336343209999996,('ASHYD3926-14|Apanteles_Janzen95|DHJPAR0054761|Costa_Rica|BOLD_ACM2371':0.09300857610000002,'ASHYF1756-11|Apanteles_Janzen08|DHJPAR0041850|Costa_Rica|BOLD_AAY4685':0.06768380060000001):0.012767535499999982):0.029080143599999997):0.028482038300000012,'ASBC289-06|Apanteles_Rodriguez110|DHJPAR0005168|Costa_Rica|BOLD_AAK1617':0.07729533319999998):0.010323297100000017,(('ACGAZ1203-12|Apanteles_Janzen1257|DHJPAR0049889|Costa_Rica|BOLD_ACC1257':0.16492674349999992,('ACGAZ1478-12|Apanteles_anamarencoae|DHJPAR0050164|Costa_Rica|BOLD_AAY4691':0.000002,'ACGAZ1487-12|Apanteles_anamarencoae|DHJPAR0050173|Costa_Rica|BOLD_AAY4691|7':0.000002):0.05749390430000001):0.018510973099999994,(('ASBC313-06|Apanteles_Rodriguez250|DHJPAR0005192|Costa_Rica|BOLD_AAK1615':0.000002,'ASHYH2776-14|Apanteles_Rodriguez250|DHJPAR0056039|Costa_Rica|BOLD_AAK1615':0.000002):0.053422366300000024,'MHABR043-09|Apanteles_cockerelli|MIC_000043|United_States|':0.0734031879):0.022261450199999977):0.016457376299999993):0.003906675500000012,(((('ASBC323-06|Apanteles_Rodriguez111|DHJPAR0005202|Costa_Rica|':0.07051832099999994,'BBHYA2171-12|Apanteles|BIOUG02585-B07|United_States|BOLD_ACA5088':0.027979656899999983):0.004730387700000005,((('BBHYA2157-12|Apanteles|BIOUG02585-A05|United_States|BOLD_ACA5161':0.0018954397000000012,'BBHYA2172-12|Apanteles|BIOUG02585-B08|United_States|BOLD_ACA5161':0.005714005700000024):0.0033589846000000034,('BBHYA2170-12|Apanteles|BIOUG02585-B06|United_States|BOLD_ACA5161':0.004022260900000019,'SMTPR4875-16|Apanteles|BIOUG31081-C11|Canada|BOLD_ACA5161':0.004193569200000025):0.0019648669999999813):0.010986320400000027,'RBINA1662-13|Apanteles|BIOUG07967-A11|Canada|BOLD_ACR1299':0.02880150840000001):0.005439404199999998):0.006306301199999975,('BBHYA1851-12|Apanteles|BIOUG02580-G07|United_States|BOLD_ACA6852':0.000002,'BBHYA1852-12|Apanteles|BIOUG02580-G08|United_States|BOLD_ACA6852':0.000002):0.030624710599999994):0.014552673299999985,'ASBC382-06|Apanteles_Rodriguez112|DHJPAR0005261|Costa_Rica|BOLD_AAK1550':0.059996862799999995):0.033690683300000024):0.005951984199999982,(('ACGBA4573-15|Apanteles_Janzen84|DHJPAR0056696|Costa_Rica|BOLD_ACI3327|4':0.12800629599999996,('ASBA376-06|Apanteles_Rodriguez83|DHJPAR0002956|Costa_Rica|BOLD_AAK2074':0.000002,'ASHYG890-10|Apanteles_Rodriguez83|DHJPAR0031629|Costa_Rica|BOLD_AAK2074':0.0035581292999999903):0.14355418030000006):0.0181218172,((((('ASBC305-06|Apanteles_esthercentenoae|DHJPAR0005184|Costa_Rica|BOLD_AAD2331':0.0018329155999999847,('ASBC306-06|Apanteles_esthercentenoae|DHJPAR0005185|Costa_Rica|BOLD_AAD2331':0.000002,'ASBC396-06|Apanteles_esthercentenoae|DHJPAR0005275|Costa_Rica|BOLD_AAD2331|2':0.000002):0.000002):0.000002,'ASBC395-06|Apanteles_esthercentenoae|DHJPAR0005274|Costa_Rica|BOLD_AAD2331':0.000002):0.000002,('ASBC393-06|Apanteles_esthercentenoae|DHJPAR0005272|Costa_Rica|BOLD_AAD2331':0.001776483800000006,'ASBC938-07|Apanteles_esthercentenoae|DHJPAR0012475|Costa_Rica|BOLD_AAD2331':0.000002):0.0017540560000000038):0.0017871913999999989,'ASBC939-07|Apanteles_esthercentenoae|DHJPAR0012476|Costa_Rica|BOLD_AAD2331':0.000002):0.08233787310000001,('ASBD019-07|Apanteles_Rodriguez127|DHJPAR0012512|Costa_Rica|BOLD_AAK1559':0.1088348978,((('GBAH22883-19|Apanteles_opuntiarum|KY986878||BOLD_ACD6800':0.000002,((((('GBAH22884-19|Apanteles_opuntiarum|KY986879||BOLD_ACD6800':0.000002,'GBMIN18409-13|Apanteles_sp._AZR-2012|JX566777||BOLD_ACD6800':0.000002):0.0034961617,'GBMIN18406-13|Apanteles_sp._AZR-2012|JX566783||BOLD_ACD6800':0.005445179799999922):0.000002,'GBMIN18422-13|Apanteles_sp._AZR-2012|JX566772||BOLD_ACD6800|2':0.003637437500000007):0.003622530799999968,'GBMIN18410-13|Apanteles_sp._AZR-2012|JX566775||BOLD_ACD6800':0.0037946152000000177):0.000002,('GBMIN18420-13|Apanteles_sp._AZR-2012|JX566776||BOLD_ACD6800':0.000002,'GBMIN18421-13|Apanteles_sp._AZR-2012|JX566774||BOLD_ACD6800|7':0.000002):0.000002):0.001793310000000048):0.000003,'GBMIN18419-13|Apanteles_sp._AZR-2012|JX566778||BOLD_ACD6800':0.000002):0.06478975180000007,('GBMIN18404-13|Apanteles_alexanderi|JX566787||BOLD_ACD8574':0.000002,(('GBMIN18413-13|Apanteles_alexanderi|JX566790||BOLD_ACD8574|2':0.000002,'GBMIN18414-13|Apanteles_alexanderi|JX566788||BOLD_ACD8574':0.0017664029000000192):0.000002,'GBMIN18415-13|Apanteles_alexanderi|JX566786||BOLD_ACD8574':0.000002):0.000002):0.05344175360000003):0.026391951099999977):0.01708869740000002):0.011614411200000008):0.015392760399999983):0.0014638458999999826,(((((((((((((((((((((((('ACGAZ411-11|Apanteles_irenecarrilloae|DHJPAR0045190|Costa_Rica|BOLD_ACF3757':0.000002,'ACGBA4430-13|Apanteles_irenecarrilloae|DHJPAR0051838|Costa_Rica|BOLD_ACF3757|3':0.000002):0.005394510500000005,('ASHYH815-11|Apanteles_Rodriguez236DHJ04|DHJPAR0043057|Costa_Rica|BOLD_ACF3757|5':0.000002,'ASHYH1418-13|Apanteles_Rodriguez236DHJ04|DHJPAR0052306|Costa_Rica|BOLD_ACF3757':0.000002):0.0017482716000000176):0.0017007743999999936,((('ACGBA1316-12|Apanteles_Janzen44|DHJPAR0047173|Costa_Rica|BOLD_ACF3757|2':0.0016777982999999774,'ACGBA2876-12|Apanteles_Janzen44|DHJPAR0049334|Costa_Rica|BOLD_ACF3757':0.000002):0.0033855666000000006,('ASHYH3010-15|Apanteles_Janzen46|DHJPAR0056653|Costa_Rica|BOLD_ACF3757':0.000002,'GMCEE830-14|Apanteles_Janzen46|BIOUG17462-C09|Costa_Rica|BOLD_ACF3757':0.001860411300000031):0.005236238700000007):0.0017527600999999726,('ACGBA1740-12|Apanteles_mariatorrentesae|DHJPAR0048198|Costa_Rica|BOLD_ACF3757|5':0.000002,'GMCDB1076-16|Apanteles_mariatorrentesae|BIOUG31518-E07|Costa_Rica|BOLD_ACF3757':0.000002):0.000002):0.0017020126000000246):0.0017020972999999828,(('ACGBA3717-13|Apanteles_mariatorrentesae|DHJPAR0051125|Costa_Rica|BOLD_ACF3757|3':0.005188955599999989,'ASBRD172-07|Apanteles_mariatorrentesae|DHJPAR0013071|Costa_Rica|BOLD_ACF3757':0.0016978234000000203):0.0017061113999999877,'PLBAJ246-18|Apanteles_mariatorrentesae|BIOUG44840-H09|Costa_Rica|BOLD_ACF3757':0.000002):0.0069688647000000215):0.000002,('ACGAZ1228-12|Apanteles_Rodriguez236DHJ01|DHJPAR0049914|Costa_Rica|BOLD_ACF3757':0.000002,('ACGBA1390-12|Apanteles_Rodriguez236DHJ01|DHJPAR0047247|Costa_Rica|BOLD_ACF3757':0.000002,'ACGBA1707-12|Apanteles_Rodriguez236DHJ01|DHJPAR0048165|Costa_Rica|BOLD_ACF3757|4':0.000002):0.0016892849999999848):0.0016926098000000223):0.000002,'ASHYD2640-10|Apanteles_Rodriguez236DHJ01|DHJPAR0039067|Costa_Rica|BOLD_ACF3757':0.003416941700000009):0.0034736953000000237,((((((((((((((((('ACGAZ427-11|Apanteles_anamartinezae|DHJPAR0045206|Costa_Rica|BOLD_AAA7014':0.000002,('ACGBA10197-19|Apanteles_anamartinezae|DHJPAR0063945|Costa_Rica|BOLD_AAA7014|2':0.000002,(('ACGBA10294-19|Apanteles_anamartinezae|DHJPAR0064042|Costa_Rica|BOLD_AAA7014':0.000002,'ASBD921-07|Apanteles_anamartinezae|DHJPAR0020130|Costa_Rica|BOLD_AAA7014':0.000002):0.000002,'ASBAC763-06|Apanteles_anamartinezae|DHJPAR0002252|Costa_Rica|BOLD_AAA7014':0.000002):0.000002):0.000002):0.000002,'ASBC101-06|Apanteles_anamartinezae|DHJPAR0004980|Costa_Rica|BOLD_AAA7014':0.000002):0.000002,'ASBC121-06|Apanteles_anamartinezae|DHJPAR0005000|Costa_Rica|BOLD_AAA7014|12':0.000002):0.000002,((('ACGBA1670-12|Apanteles_anamartinezae|DHJPAR0048128|Costa_Rica|BOLD_AAA7014|95':0.000002,'ASBC109-06|Apanteles_anamartinezae|DHJPAR0004988|Costa_Rica|BOLD_AAA7014':0.000002):0.000002,((('ASBA1534-08|Apanteles_anamartinezae|DHJPAR0020454|Costa_Rica|BOLD_AAA7014':0.000002,((((('ASBA1541-08|Apanteles_anamartinezae|DHJPAR0020461|Costa_Rica|BOLD_AAA7014':0.0018414368999999375,'ASHYE2550-11|Apanteles_anamartinezae|DHJPAR0040414|Costa_Rica|BOLD_AAA7014':0.000002):0.000003,'ASHYC1880-09|Apanteles_anamartinezae|DHJPAR0031090|Costa_Rica|BOLD_AAA7014':0.000002):0.000002,'ASBAC799-06|Apanteles_anamartinezae|DHJPAR0002288|Costa_Rica|BOLD_AAA7014':0.000002):0.000002,'ASBRD633-07|Apanteles_anamartinezae|DHJPAR0012998|Costa_Rica|BOLD_AAA7014':0.000002):0.000002,'ASBRD646-07|Apanteles_anamartinezae|DHJPAR0013011|Costa_Rica|BOLD_AAA7014':0.000002):0.000002):0.000002,'ASHYH1334-13|Apanteles_anamartinezae|DHJPAR0052222|Costa_Rica|BOLD_AAA7014':0.001788762599999938):0.000002,'ASHYH1313-13|Apanteles_anamartinezae|DHJPAR0052201|Costa_Rica|BOLD_AAA7014':0.000002):0.000002):0.000002,'ASBC554-06|Apanteles_anamartinezae|DHJPAR0011912|Costa_Rica|BOLD_AAA7014':0.000002):0.000002):0.000002,'ASBR881-06|Apanteles_anamartinezae|DHJPAR0004871|Costa_Rica|BOLD_AAA7014':0.000002):0.000002,'ASHYC1876-09|Apanteles_anamartinezae|DHJPAR0031086|Costa_Rica|BOLD_AAA7014':0.000002):0.000002,'ASBAC742-06|Apanteles_anamartinezae|DHJPAR0002231|Costa_Rica|BOLD_AAA7014':0.000002):0.000002,'ASBA359-06|Apanteles_anamartinezae|DHJPAR0002939|Costa_Rica|BOLD_AAA7014':0.000002):0.000002,'ASBC581-06|Apanteles_anamartinezae|DHJPAR0011939|Costa_Rica|BOLD_AAA7014|4':0.000002):0.000002,'ASBC608-06|Apanteles_anamartinezae|DHJPAR0011966|Costa_Rica|BOLD_AAA7014':0.000002):0.000002,'ASBAC668-06|Apanteles_anamartinezae|DHJPAR0002157|Costa_Rica|BOLD_AAA7014':0.000002):0.000002,'ASBAC680-06|Apanteles_anamartinezae|DHJPAR0002169|Costa_Rica|BOLD_AAA7014':0.000002):0.000002,'ACGBA10291-19|Apanteles_anamartinezae|DHJPAR0064039|Costa_Rica|BOLD_AAA7014':0.000002):0.000002,'ASBAC665-06|Apanteles_anamartinezae|DHJPAR0002154|Costa_Rica|BOLD_AAA7014':0.000002):0.000002,'ASBAC669-06|Apanteles_anamartinezae|DHJPAR0002158|Costa_Rica|BOLD_AAA7014':0.000002):0.000002,'ASBAC687-06|Apanteles_anamartinezae|DHJPAR0002176|Costa_Rica|BOLD_AAA7014':0.000002):0.015385731599999952,(('ACGBA1712-12|Apanteles_adrianachavarriae|DHJPAR0048170|Costa_Rica|BOLD_AAA7014|2':0.000002,'ASHYD2646-10|Apanteles_adrianachavarriae|DHJPAR0039073|Costa_Rica|BOLD_AAA7014':0.000002):0.0017358416000000099,('ACGBA11073-20|Apanteles_adrianachavarriae|DHJPAR0064631|Costa_Rica|BOLD_AAA7014':0.000002,'ASHYC4964-10|Apanteles_adrianachavarriae|DHJPAR0038219|Costa_Rica|BOLD_AAA7014|17':0.000002):0.000002):0.0013635512999999877):0.005685094700000004):0.000002,(((('ACGBA1375-12|Apanteles_adrianachavarriae|DHJPAR0047232|Costa_Rica|BOLD_ACF3757':0.0017189468000000097,'ACGBA3009-12|Apanteles_adrianachavarriae|DHJPAR0049467|Costa_Rica|BOLD_ACF3757':0.000002):0.001705844000000012,(('ACGBA11038-20|Apanteles_adrianachavarriae|DHJPAR0064596|Costa_Rica|BOLD_ACF3757':0.000002,'ASHYH2041-14|Apanteles_adrianachavarriae|DHJPAR0055494|Costa_Rica|BOLD_ACF3757|2':0.000002):0.0017365744999999766,'ASHYB2067-10|Apanteles_adrianachavarriae|DHJPAR0039780|Costa_Rica|BOLD_ACF3757':0.000002):0.000002):0.0015953237999999925,('PLACJ208-20|Apanteles_adrianachavarriae|BIOUG57522-E02|Costa_Rica|BOLD_ACF3757|3':0.000002,'PLUAC839-20|Apanteles_adrianguadamuzi|BIOUG54711-F02|Costa_Rica|BOLD_ACF3757':0.007992140000000036):0.005551614799999993):0.0017516424999999836,'ASBC400-06|Apanteles_adrianachavarriae|DHJPAR0005279|Costa_Rica|BOLD_ACF3757':0.0018781903999999794):0.005391738300000004):0.005371221599999976,(('ACGAZ1216-12|Apanteles_Rodriguez50|DHJPAR0049902|Costa_Rica|BOLD_AAJ1515|5':0.0035629334000000235,((('ACGBA1363-12|Apanteles_Rodriguez50|DHJPAR0047220|Costa_Rica|BOLD_AAJ1515|3':0.000002,'PLDAM282-19|Apanteles_Rodriguez50|BIOUG46557-G01|Costa_Rica|BOLD_AAJ1515':0.000002):0.000002,('ASBAC842-06|Apanteles_Rodriguez50|DHJPAR0002331|Costa_Rica|BOLD_AAJ1515':0.000002,'ASBRD639-07|Apanteles_Rodriguez50|DHJPAR0013004|Costa_Rica|BOLD_AAJ1515':0.000002):0.000002):0.0017379136999999822,'ACGBA2843-12|Apanteles_Rodriguez50|DHJPAR0049301|Costa_Rica|BOLD_AAJ1515':0.000002):0.0017909784999999845):0.007925285100000012,('ASBA738-06|Apanteles_yilbertalvaradoi|DHJPAR0004070|Costa_Rica|BOLD_ACF3286':0.000002,('ASHYB2682-15|Apanteles_yilbertalvaradoi|DHJPAR0057748|Costa_Rica|BOLD_ACF3286|4':0.0017068022999999766,('ASHYD1898-10|Apanteles_yilbertalvaradoi|DHJPAR0038325|Costa_Rica|BOLD_ACF3286':0.000002,'ASHYE1180-09|Apanteles_yilbertalvaradoi|DHJPAR0035358|Costa_Rica|BOLD_ACF3286|3':0.000002):0.000002):0.002078166600000042):0.007145464499999976):0.021235656300000072):0.008813957799999994,('ASHYH1865-14|Apanteles_Janzen45|DHJPAR0055318|Costa_Rica|BOLD_ACM9154':0.00835832110000001,'JIFFD178-16|Apanteles_Janzen45|BIOUG29212-H06|Costa_Rica|BOLD_ACM9154':0.002814069500000016):0.012339826300000023):0.003551181899999978,(((('ACGAZ507-11|Apanteles_Rodriguez79|DHJPAR0045286|Costa_Rica|BOLD_ACY9990':0.000002,'ACGAZ527-11|Apanteles_Rodriguez79|DHJPAR0045306|Costa_Rica|BOLD_ACY9990':0.000002):0.000002,'ASBA729-06|Apanteles_Rodriguez79|DHJPAR0004061|Costa_Rica|':0.000002):0.014429263700000028,('ASBC942-07|Apanteles_Janzen9989|DHJPAR0012479|Costa_Rica|BOLD_ACY9989':0.006432500399999985,'MHMYK11068-15|Apanteles_Janzen9989|DHJPAR0058273|Costa_Rica|BOLD_ACY9989':0.01206596230000001):0.008998747099999982):0.003420085999999989,('ACGBA6193-16|Apanteles_joserasi|DHJPAR0059775|Costa_Rica|BOLD_ABX5251|14':0.000002,'ASHYB2051-10|Apanteles_joserasi|DHJPAR0039764|Costa_Rica|BOLD_ABX5251':0.000002):0.006779243399999968):0.028780060100000004):0.008930884799999983,((((((((('ACGBA4734-15|Apanteles_diegotorresi|DHJPAR0056857|Costa_Rica|BOLD_AAB9403|7':0.000002,'ASBRD601-07|Apanteles_diegotorresi|DHJPAR0012966|Costa_Rica|BOLD_AAB9403':0.000002):0.000002,'ASBC380-06|Apanteles_diegotorresi|DHJPAR0005259|Costa_Rica|BOLD_AAB9403':0.000002):0.000002,('ASBC383-06|Apanteles_diegotorresi|DHJPAR0005262|Costa_Rica|BOLD_AAB9403':0.000002,'ASBC403-06|Apanteles_diegotorresi|DHJPAR0005282|Costa_Rica|':0.000002):0.000002):0.000002,'ASBC381-06|Apanteles_diegotorresi|DHJPAR0005260|Costa_Rica|BOLD_AAB9403':0.000002):0.000002,'ASBA718-06|Apanteles_diegotorresi|DHJPAR0004050|Costa_Rica|BOLD_AAB9403|3':0.000002):0.000002,'ASBC378-06|Apanteles_diegotorresi|DHJPAR0005257|Costa_Rica|BOLD_AAB9403':0.000002):0.000002,((((('ASBA184-06|Apanteles_diegotorresi|DHJPAR0002670|Costa_Rica|BOLD_AAB9403':0.0019935784999999817,'ASBA707-06|Apanteles_diegotorresi|DHJPAR0004039|Costa_Rica|BOLD_AAB9403':0.000002):0.000003,'ASBA744-06|Apanteles_diegotorresi|DHJPAR0004076|Costa_Rica|BOLD_AAB9403|8':0.000002):0.000002,'ASBA737-06|Apanteles_diegotorresi|DHJPAR0004069|Costa_Rica|BOLD_AAB9403':0.000002):0.000002,'ASBC940-07|Apanteles_diegotorresi|DHJPAR0012477|Costa_Rica|BOLD_AAB9403':0.000002):0.000002,'ASBA748-06|Apanteles_diegotorresi|DHJPAR0004080|Costa_Rica|BOLD_AAB9403':0.000002):0.000002):0.000003,'ASBA756-06|Apanteles_diegotorresi|DHJPAR0004088|Costa_Rica|BOLD_AAB9403|2':0.000002):0.003547388200000001,'ASBD648-07|Apanteles_diegotorresi|DHJPAR0013783|Costa_Rica|':0.000002):0.028022895400000025):0.0069397062000000065,(((((((((((((((((((('ACGAZ459-11|Apanteles_angelsolisi|DHJPAR0045238|Costa_Rica|BOLD_ABY7235':0.020885125299999974,'ASBD914-07|Apanteles_angelsolisi|DHJPAR0020123|Costa_Rica|BOLD_ABY7235|2':0.000002):0.000002,('ASBC405-06|Apanteles_angelsolisi|DHJPAR0005284|Costa_Rica|BOLD_ABY7235':0.000002,'GMCRY017-14|Apanteles_angelsolisi|BIOUG09824-H05|Costa_Rica|BOLD_ABY7235':0.000002):0.000002):0.000002,'ACGAZ463-11|Apanteles_angelsolisi|DHJPAR0045242|Costa_Rica|BOLD_ABY7235':0.000002):0.000002,'ASBR059-06|Apanteles_angelsolisi|DHJPAR0004186|Costa_Rica|BOLD_ABY7235|3':0.000002):0.000002,'PLECP1170-20|Apanteles_angelsolisi|BIOUG60813-B07|Costa_Rica|BOLD_ABY7235':0.000002):0.000002,'PLECJ3220-20|Apanteles_angelsolisi|BIOUG57958-H08|Costa_Rica|BOLD_ABY7235':0.000002):0.000002,(((('ACGBA1261-12|Apanteles_mariachavarriae|DHJPAR0047118|Costa_Rica|BOLD_ACE8120|4':0.000002,(('ASBAC658-05|Apanteles_bernardoespinozai|DHJPAR0001674|Costa_Rica|BOLD_ACE8120':0.000002,'ASBAC664-05|Apanteles_bernardoespinozai|DHJPAR0001680|Costa_Rica|BOLD_ACE8120':0.000002):0.000002,('ASBC416-06|Apanteles_mariachavarriae|DHJPAR0005295|Costa_Rica|BOLD_ACE8120':0.000002,'ASBD544-07|Apanteles_mariachavarriae|DHJPAR0013679|Costa_Rica|BOLD_ACE8120':0.000002):0.000002):0.000002):0.006754182100000006,((((('ASBA404-06|Apanteles_federicomatarritai|DHJPAR0002984|Costa_Rica|BOLD_ACE8120':0.000002,((('ASBC330-06|Apanteles_federicomatarritai|DHJPAR0005209|Costa_Rica|BOLD_ACE8120':0.000002,('ASBC458-06|Apanteles_federicomatarritai|DHJPAR0005337|Costa_Rica|BOLD_ACE8120':0.000002,'ASBD626-07|Apanteles_federicomatarritai|DHJPAR0013761|Costa_Rica|':0.000002):0.000002):0.000002,'ASBC454-06|Apanteles_federicomatarritai|DHJPAR0005333|Costa_Rica|BOLD_ACE8120':0.000002):0.000002,'ASBC947-07|Apanteles_federicomatarritai|DHJPAR0012484|Costa_Rica|BOLD_ACE8120|2':0.000002):0.000002):0.0016720738000000068,(((('ASBA514-06|Apanteles_federicomatarritai|DHJPAR0003940|Costa_Rica|BOLD_ACE8120':0.0018032601999999898,'ASBAC553-05|Apanteles_federicomatarritai|DHJPAR0001569|Costa_Rica|BOLD_ACE8120':0.000002):0.000002,('ASBA515-06|Apanteles_federicomatarritai|DHJPAR0003941|Costa_Rica|BOLD_ACE8120':0.000002,(('ASBC407-06|Apanteles_federicomatarritai|DHJPAR0005286|Costa_Rica|BOLD_ACE8120':0.0017976128000000147,'ASBD572-07|Apanteles_federicomatarritai|DHJPAR0013707|Costa_Rica|BOLD_ACE8120':0.000002):0.000002,'ASBC457-06|Apanteles_federicomatarritai|DHJPAR0005336|Costa_Rica|BOLD_ACE8120':0.000002):0.000002):0.000002):0.000002,('ASBC449-06|Apanteles_federicomatarritai|DHJPAR0005328|Costa_Rica|BOLD_ACE8120':0.000002,'ASHYB390-08|Apanteles_federicomatarritai|DHJPAR0020615|Costa_Rica|BOLD_ACE8120|3':0.000002):0.000002):0.0015511936000000004,'ASBC350-06|Apanteles_federicomatarritai|DHJPAR0005229|Costa_Rica|':0.000002):0.000133):0.000002,'ASBC953-07|Apanteles_federicomatarritai|DHJPAR0012490|Costa_Rica|BOLD_ACE8120|2':0.000002):0.000002,('ASBA451-06|Apanteles_federicomatarritai|DHJPAR0003031|Costa_Rica|BOLD_ACE8120':0.000002,('ASBA519-06|Apanteles_federicomatarritai|DHJPAR0003945|Costa_Rica|BOLD_ACE8120':0.0017752724999999803,('ASBAC561-05|Apanteles_federicomatarritai|DHJPAR0001577|Costa_Rica|BOLD_ACE8120':0.000002,(('ASBC443-06|Apanteles_federicomatarritai|DHJPAR0005322|Costa_Rica|BOLD_ACE8120':0.000002,'ASBD627-07|Apanteles_federicomatarritai|DHJPAR0013762|Costa_Rica|':0.000002):0.000002,'ASBC453-06|Apanteles_federicomatarritai|DHJPAR0005332|Costa_Rica|BOLD_ACE8120':0.000002):0.000002):0.000002):0.000002):0.000002):0.000002,((((((((('ASBA516-06|Apanteles_federicomatarritai|DHJPAR0003942|Costa_Rica|BOLD_ACE8120':0.000002,'ASBA518-06|Apanteles_federicomatarritai|DHJPAR0003944|Costa_Rica|BOLD_ACE8120':0.000002):0.000002,'ASBA517-06|Apanteles_federicomatarritai|DHJPAR0003943|Costa_Rica|BOLD_ACE8120':0.000002):0.001778259800000015,(('ASBC369-06|Apanteles_federicomatarritai|DHJPAR0005248|Costa_Rica|':0.000002,'ASBC373-06|Apanteles_federicomatarritai|DHJPAR0005252|Costa_Rica|':0.000002):0.000002,'ASBD573-07|Apanteles_federicomatarritai|DHJPAR0013708|Costa_Rica|BOLD_ACE8120':0.000002):0.000002):0.000002,(('ASBC351-06|Apanteles_federicomatarritai|DHJPAR0005230|Costa_Rica|':0.000002,'ASBC367-06|Apanteles_federicomatarritai|DHJPAR0005246|Costa_Rica|':0.000002):0.004455121600000056,'ASBC507-06|Apanteles_federicomatarritai|DHJPAR0011865|Costa_Rica|BOLD_ACE8120':0.0015438272000000142):0.000271):0.000002,'ASBC949-07|Apanteles_federicomatarritai|DHJPAR0012486|Costa_Rica|BOLD_ACE8120':0.000002):0.0016679380999999882,'ASBC410-06|Apanteles_federicomatarritai|DHJPAR0005289|Costa_Rica|BOLD_ACE8120':0.000002):0.000003,'ASBC442-06|Apanteles_federicomatarritai|DHJPAR0005321|Costa_Rica|BOLD_ACE8120':0.000002):0.000002,'ASBC412-06|Apanteles_federicomatarritai|DHJPAR0005291|Costa_Rica|BOLD_ACE8120':0.000002):0.000001,'ASBC461-06|Apanteles_federicomatarritai|DHJPAR0005340|Costa_Rica|':0.000002):0.000002):0.001961024400000011):0.005169470600000059,(((((((('ASBA214-06|Apanteles_jesusugaldei|DHJPAR0002700|Costa_Rica|BOLD_ACE8120':0.000002,'ASBAC575-05|Apanteles_jesusugaldei|DHJPAR0001591|Costa_Rica|BOLD_ACE8120|14':0.000002):0.000002,'ASBC113-06|Apanteles_jesusugaldei|DHJPAR0004992|Costa_Rica|BOLD_ACE8120':0.000002):0.000002,'ASBR864-06|Apanteles_jesusugaldei|DHJPAR0004854|Costa_Rica|BOLD_ACE8120':0.000002):0.000002,'ASBR861-06|Apanteles_jesusugaldei|DHJPAR0004851|Costa_Rica|BOLD_ACE8120':0.000002):0.000002,'ASBAC690-06|Apanteles_jesusugaldei|DHJPAR0002179|Costa_Rica|BOLD_ACE8120':0.000002):0.000002,'ASBAC567-05|Apanteles_jesusugaldei|DHJPAR0001583|Costa_Rica|BOLD_ACE8120':0.000002):0.000002,'ASBA229-06|Apanteles_jesusugaldei|DHJPAR0002715|Costa_Rica|BOLD_ACE8120':0.000002):0.000002,'ASBAC572-05|Apanteles_jesusugaldei|DHJPAR0001588|Costa_Rica|BOLD_ACE8120':0.000002):0.00652637459999994):0.014172039800000036,('ASBC332-06|Apanteles_hazelcambroneroae|DHJPAR0005211|Costa_Rica|':0.0050737736999999505,'ASBC430-06|Apanteles_angelsolisi|DHJPAR0005309|Costa_Rica|':0.000002):0.000003):0.000002):0.000002,'ASBC444-06|Apanteles_angelsolisi|DHJPAR0005323|Costa_Rica|BOLD_ABY7235':0.0019010823000000787):0.0030794856000000426,'ASBC356-06|Apanteles_angelsolisi|DHJPAR0005235|Costa_Rica|':0.008868727500000007):0.0027245343999999783,'ACGBA6128-16|Apanteles_Janzen99|DHJPAR0059711|Costa_Rica|BOLD_ADE2889|5':0.015230767000000034):0.0206805484,(((((((((((((((((((((((((((((('ASBA212-06|Apanteles_bernardoespinozai|DHJPAR0002698|Costa_Rica|':0.000002,'ASBAC519-05|Apanteles_bernardoespinozai|DHJPAR0001535|Costa_Rica|':0.000002):0.000002,'ASBD560-07|Apanteles_bernardoespinozai|DHJPAR0013695|Costa_Rica|BOLD_ABY7235':0.000002):0.000002,'ASBD925-07|Apanteles_bernardoespinozai|DHJPAR0020134|Costa_Rica|':0.000002):0.0035813727000000295,'ASBD282-07|Apanteles_bernardoespinozai|DHJPAR0012775|Costa_Rica|BOLD_ABY7235':0.000002):0.000003,'ASBD917-07|Apanteles_bernardoespinozai|DHJPAR0020126|Costa_Rica|':0.0024413946999999325):0.00439900449999997,'ASBC579-06|Apanteles_bernardoespinozai|DHJPAR0011937|Costa_Rica|':0.000002):0.000002,'ASBA436-06|Apanteles_bernardoespinozai|DHJPAR0003016|Costa_Rica|':0.000002):0.000002,(((((('ASBA326-06|Apanteles_bernardoespinozai|DHJPAR0002906|Costa_Rica|':0.000002,'ASBA432-06|Apanteles_bernardoespinozai|DHJPAR0003012|Costa_Rica|':0.000002):0.000002,'ASBA485-06|Apanteles_bernardoespinozai|DHJPAR0003065|Costa_Rica|':0.004420406199999949):0.000002,'ASBA377-06|Apanteles_bernardoespinozai|DHJPAR0002957|Costa_Rica|':0.005420721599999956):0.0011037244000000612,'ASBA496-06|Apanteles_bernardoespinozai|DHJPAR0003076|Costa_Rica||2':0.000002):0.000002,'ASBA477-06|Apanteles_bernardoespinozai|DHJPAR0003057|Costa_Rica|':0.000002):0.0013751062999999286,('ASBAC524-05|Apanteles_bernardoespinozai|DHJPAR0001540|Costa_Rica|BOLD_ABY7235':0.000002,('ASHYB1989-10|Apanteles_bernardoespinozai|DHJPAR0039701|Costa_Rica|BOLD_ABY7235|2':0.000002,'ASHYD895-08|Apanteles_bernardoespinozai|DHJPAR0030893|Costa_Rica|BOLD_ABY7235':0.000002):0.007414557099999941):0.003830014599999987):0.0027109967999999762):0.001665784000000059,'ASBA358-06|Apanteles_bernardoespinozai|DHJPAR0002938|Costa_Rica|':0.000002):0.000003,'ASBA393-06|Apanteles_bernardoespinozai|DHJPAR0002973|Costa_Rica|':0.000002):0.000002,'ASBA552-06|Apanteles_bernardoespinozai|DHJPAR0003978|Costa_Rica|':0.000002):0.000002,'ASBA565-06|Apanteles_bernardoespinozai|DHJPAR0003991|Costa_Rica|':0.000002):0.000002,'ASBC585-06|Apanteles_bernardoespinozai|DHJPAR0011943|Costa_Rica|':0.000002):0.000002,'ASBA585-06|Apanteles_bernardoespinozai|DHJPAR0004011|Costa_Rica|':0.000002):0.000001,'ASBA442-06|Apanteles_bernardoespinozai|DHJPAR0003022|Costa_Rica|':0.000002):0.000002,'ASBA505-06|Apanteles_bernardoespinozai|DHJPAR0003085|Costa_Rica|':0.000002):0.000002,'ASBD568-07|Apanteles_bernardoespinozai|DHJPAR0013703|Costa_Rica|':0.000002):0.000002,'ASBA354-06|Apanteles_bernardoespinozai|DHJPAR0002934|Costa_Rica|':0.000002):0.000002,'ASBA389-06|Apanteles_bernardoespinozai|DHJPAR0002969|Costa_Rica|':0.000002):0.000002,'ASBA455-06|Apanteles_bernardoespinozai|DHJPAR0003035|Costa_Rica|':0.000002):0.000002,(('ASBA422-06|Apanteles_bernardoespinozai|DHJPAR0003002|Costa_Rica|':0.000002,'ASBA449-06|Apanteles_bernardoespinozai|DHJPAR0003029|Costa_Rica|':0.000002):0.000002,'ASBA427-06|Apanteles_bernardoespinozai|DHJPAR0003007|Costa_Rica|':0.000002):0.0038340657):0.000002,'ASBD926-07|Apanteles_bernardoespinozai|DHJPAR0020135|Costa_Rica|':0.000002):0.000002,'ASBD577-07|Apanteles_bernardoespinozai|DHJPAR0013712|Costa_Rica||2':0.000002):0.000002,'ASBD559-07|Apanteles_bernardoespinozai|DHJPAR0013694|Costa_Rica|':0.000002):0.002809148500000025,'ASBA399-06|Apanteles_bernardoespinozai|DHJPAR0002979|Costa_Rica|':0.000002):0.000002,'ASBC614-06|Apanteles_bernardoespinozai|DHJPAR0011972|Costa_Rica|':0.000002):0.000002,'ASBA366-06|Apanteles_bernardoespinozai|DHJPAR0002946|Costa_Rica|':0.000002):0.000002,'ASBA387-06|Apanteles_bernardoespinozai|DHJPAR0002967|Costa_Rica|':0.000002):0.000002,'ASBA481-06|Apanteles_bernardoespinozai|DHJPAR0003061|Costa_Rica|':0.000002):0.000002,('ASHYM2301-13|Apanteles_bernardoespinozai|DHJPAR0052947|Costa_Rica|':0.000002,'ASHYM2302-13|Apanteles_bernardoespinozai|DHJPAR0052948|Costa_Rica|':0.000002):0.006238262200000011):0.008900263100000028):0.005808840900000001,'ACGBA6155-16|Apanteles_Janzen98|DHJPAR0059738|Costa_Rica|BOLD_ADE2888':0.02176270070000008):0.0027490398000000194,(('ACGBA5882-16|Apanteles_alvarougaldei|DHJPAR0059465|Costa_Rica|BOLD_AAD6737|3':0.000002,'ASBAC568-05|Apanteles_alvarougaldei|DHJPAR0001584|Costa_Rica|BOLD_AAD6737|2':0.000002):0.007173151399999966,('ASBA194-06|Apanteles_alvarougaldei|DHJPAR0002680|Costa_Rica|BOLD_AAD6737|2':0.000002,('ASBA392-06|Apanteles_alvarougaldei|DHJPAR0002972|Costa_Rica|BOLD_AAD6737':0.000002,('ASBAC548-05|Apanteles_alvarougaldei|DHJPAR0001564|Costa_Rica|BOLD_AAD6737':0.000002,'ASBC604-06|Apanteles_alvarougaldei|DHJPAR0011962|Costa_Rica|BOLD_AAD6737':0.000002):0.000002):0.000002):0.000911):0.03503760260000005):0.005968869400000021,(((((((((((('ACGAZ1398-12|Apanteles_carlosviquezi|DHJPAR0050084|Costa_Rica|BOLD_AAA5341|4':0.000002,('ACGBA3615-13|Apanteles_carlosviquezi|DHJPAR0051023|Costa_Rica|BOLD_AAA5341':0.000002,'ASBAC580-05|Apanteles_carlosviquezi|DHJPAR0001596|Costa_Rica|BOLD_AAA5341':0.001742715100000014):0.000002):0.000002,'ASBA327-06|Apanteles_carlosviquezi|DHJPAR0002907|Costa_Rica|BOLD_AAA5341':0.000002):0.000002,'ASHYF472-09|Apanteles_carlosviquezi|DHJPAR0028710|Costa_Rica|BOLD_AAA5341':0.0016013980000000316):0.00766026580000001,(('ASBC948-07|Apanteles_gerardobandoi|DHJPAR0012485|Costa_Rica|BOLD_ABY8216':0.000002,'ASBD561-07|Apanteles_gerardobandoi|DHJPAR0013696|Costa_Rica|BOLD_ABY8216':0.000002):0.000002,('ASBD546-07|Apanteles_gerardobandoi|DHJPAR0013681|Costa_Rica|':0.000002,'ASBD556-07|Apanteles_gerardobandoi|DHJPAR0013691|Costa_Rica|':0.000002):0.000002):0.014546640599999994):0.004667791599999971,'ASNUR090-11|Apanteles|CCDB-07377_H06|French_Guiana|BOLD_ABZ5615':0.016273929899999984):0.013618595799999966,('ASBA388-06|Apanteles_minorcarmonai|DHJPAR0002968|Costa_Rica|BOLD_AAE6871':0.000002,'ASHYC1877-09|Apanteles_minorcarmonai|DHJPAR0031087|Costa_Rica|BOLD_AAE6871|3':0.000002):0.030167698799999976):0.000002,((((((((((('ACGBA2731-12|Apanteles_lilliammenae|DHJPAR0049189|Costa_Rica|BOLD_ACF3142':0.000002,(('ASBC341-06|Apanteles_duvalierbricenoi|DHJPAR0005220|Costa_Rica|':0.004396977400000002,'ASBC469-06|Apanteles_duvalierbricenoi|DHJPAR0005348|Costa_Rica|':0.000002):0.000002,'ASBC349-06|Apanteles_duvalierbricenoi|DHJPAR0005228|Costa_Rica|':0.000002):0.000002):0.0017536233000000623,((((((((('ACGBA5883-16|Apanteles_lilliammenae|DHJPAR0059466|Costa_Rica|BOLD_ACF3142':0.000002,'MXBMC129-10|Apanteles_Rodriguez24|Micro0129|Mexico|BOLD_ACF3142|3':0.000002):0.000002,'ASBAC721-06|Apanteles_lilliammenae|DHJPAR0002210|Costa_Rica|BOLD_ACF3142':0.000002):0.000002,'ACGBA7050-17|Apanteles_lilliammenae|DHJPAR0060629|Costa_Rica|BOLD_ACF3142':0.0023948030000000564):0.0034087764999999326,'ASBD625-07|Apanteles_duvalierbricenoi|DHJPAR0013760|Costa_Rica|':0.000002):0.000002,'ASBC470-06|Apanteles_duvalierbricenoi|DHJPAR0005349|Costa_Rica|':0.000002):0.000011,'ASBC368-06|Apanteles_duvalierbricenoi|DHJPAR0005247|Costa_Rica|':0.000002):0.000054,'ASBC406-06|Apanteles_duvalierbricenoi|DHJPAR0005285|Costa_Rica|':0.000002):0.000003,'ACGBA6623-16|Apanteles_lilliammenae|DHJPAR0060202|Costa_Rica|BOLD_ACF3142':0.000002):0.0012323385999999381,'ASBC353-06|Apanteles_duvalierbricenoi|DHJPAR0005232|Costa_Rica|':0.000002):0.000492):0.005610670599999978,(('ACGBA7055-17|Apanteles_sergioriosiDHJ01|DHJPAR0060634|Costa_Rica|BOLD_ACF3142|2':0.000002,'ASBRD621-07|Apanteles_sergioriosiDHJ01|DHJPAR0012986|Costa_Rica|BOLD_ACF3142':0.000002):0.000002,('ASBD555-07|Apanteles_sergioriosiDHJ02|DHJPAR0013690|Costa_Rica|':0.000002,'ASBRD615-07|Apanteles_sergioriosiDHJ01|DHJPAR0012980|Costa_Rica|BOLD_ACF3142':0.0015578332999999223):0.000140):0.005668353399999937):0.0014498336000000611,((('ACGBA5907-16|Apanteles_bernardoespinozai|DHJPAR0059490|Costa_Rica|BOLD_ACF3142':0.000002,((('ASBAC724-06|Apanteles_bernardoespinozai|DHJPAR0002213|Costa_Rica|BOLD_ACF3142':0.001729263400000014,'ASBR313-06|Apanteles_bernardoespinozai|DHJPAR0004628|Costa_Rica|BOLD_ACF3142':0.000002):0.000002,('ASBAC777-06|Apanteles_bernardoespinozai|DHJPAR0002266|Costa_Rica|':0.000002,'ASBR311-06|Apanteles_lilliammenae|DHJPAR0004626|Costa_Rica|':0.000002):0.0034897070999999613):0.000002,'ASBAC780-06|Apanteles_bernardoespinozai|DHJPAR0002269|Costa_Rica|BOLD_ACF3142':0.000002):0.000002):0.000002,(((((('ACGBA8087-17|Apanteles_bernardoespinozai|DHJPAR0061704|Costa_Rica|BOLD_ACF3142':0.000002,('ASBAC532-05|Apanteles_bernardoespinozai|DHJPAR0001548|Costa_Rica|':0.0017996128999999694,'ASHYD896-08|Apanteles_bernardoespinozai|DHJPAR0030894|Costa_Rica|':0.0017087940000000135):0.000002):0.000002,'ASHYM2317-13|Apanteles_bernardoespinozai|DHJPAR0052963|Costa_Rica|BOLD_ACF3142':0.000002):0.000002,'ASHYB2715-15|Apanteles_bernardoespinozai|DHJPAR0057781|Costa_Rica|BOLD_ACF3142':0.000002):0.000002,((('ASBA474-06|Apanteles_lilliammenae|DHJPAR0003054|Costa_Rica|':0.0019227010000000266,'ASBC606-06|Apanteles_lilliammenae|DHJPAR0011964|Costa_Rica|BOLD_ACF3142':0.000002):0.0018933422000000366,'ASHYB542-08|Apanteles_bernardoespinozai|DHJPAR0020655|Costa_Rica|BOLD_ACF3142':0.000002):0.000002,((('ASHYB1509-09|Apanteles_bernardoespinozai|DHJPAR0034216|Costa_Rica|BOLD_ACF3142':0.000002,'ASHYH1320-13|Apanteles_bernardoespinozai|DHJPAR0052208|Costa_Rica|BOLD_ACF3142':0.000002):0.000002,'ASHYB2707-15|Apanteles_bernardoespinozai|DHJPAR0057773|Costa_Rica|BOLD_ACF3142|7':0.000002):0.000002,'ASHYH1823-14|Apanteles_bernardoespinozai|DHJPAR0055276|Costa_Rica|BOLD_ACF3142':0.000002):0.000002):0.000002):0.0024831062000000292,'ASBAC693-06|Apanteles_bernardoespinozai|DHJPAR0002182|Costa_Rica|BOLD_ACF3142':0.000002):0.0024914947999999937,'ASBAC782-06|Apanteles_bernardoespinozai|DHJPAR0002271|Costa_Rica|BOLD_ACF3142':0.000002):0.000002):0.003628384500000026,('ASBA419-06|Apanteles_lilliammenae|DHJPAR0002999|Costa_Rica|BOLD_ACF3142':0.006291792299999988,'ASBA545-06|Apanteles_lilliammenae|DHJPAR0003971|Costa_Rica|':0.0039166491000000025):0.000002):0.0017608289000000665):0.001717987799999987,(((((('ASBAC659-05|Apanteles_wadyobandoi|DHJPAR0001675|Costa_Rica|BOLD_ACF3142':0.000002,'ASBC605-06|Apanteles_lilliammenae|DHJPAR0011963|Costa_Rica|BOLD_ACF3142|8':0.000002):0.000002,'ASBC576-06|Apanteles_lilliammenae|DHJPAR0011934|Costa_Rica|BOLD_ACF3142':0.000002):0.000002,'ASBC594-06|Apanteles_lilliammenae|DHJPAR0011952|Costa_Rica|BOLD_ACF3142':0.000002):0.000002,'PLECK694-20|Apanteles_lilliammenae|BIOUG57344-F07|Costa_Rica|BOLD_ACF3142|2':0.000002):0.000002,'ASBR296-06|Apanteles_lilliammenae|DHJPAR0004611|Costa_Rica|BOLD_ACF3142|21':0.000002):0.000002,('ASBC362-06|Apanteles_lilliammenae|DHJPAR0005241|Costa_Rica|':0.003451089700000076,'ASBC371-06|Apanteles_lilliammenae|DHJPAR0005250|Costa_Rica|':0.004306607000000073):0.000560):0.00705435589999992):0.00179011699999998,(((('ACGBA11172-20|Apanteles_wadyobandoi|DHJPAR0065205|Costa_Rica|BOLD_ACF3142':0.000002,('ASBA218-06|Apanteles_wadyobandoi|DHJPAR0002704|Costa_Rica|BOLD_ACF3142':0.000002,'ASBAC716-06|Apanteles_wadyobandoi|DHJPAR0002205|Costa_Rica|BOLD_ACF3142|3':0.000002):0.000002):0.000002,'ASBAC661-05|Apanteles_wadyobandoi|DHJPAR0001677|Costa_Rica|BOLD_ACF3142':0.000002):0.0015776398000000302,'ASBC446-06|Apanteles_duvalierbricenoi|DHJPAR0005325|Costa_Rica|':0.000002):0.000145,'MHMYN8435-16|Apanteles_wadyobandoi|DHJPAR0058835|Costa_Rica|BOLD_ACF3142':0.001723796700000002):0.000002):0.001725011899999962,(('ACGBA8165-17|Apanteles_bernardoespinozai|DHJPAR0061782|Costa_Rica|BOLD_ACF3142':0.000002,((((('ACGBA10794-19|Apanteles_bernardoespinozai|DHJPAR0064542|Costa_Rica|BOLD_ACF3142|4':0.0017155844000000808,'ASBR285-06|Apanteles_josemonteroi|DHJPAR0004600|Costa_Rica|':0.000002):0.000003,'ASHYD3750-14|Apanteles_bernardoespinozai|DHJPAR0054585|Costa_Rica|BOLD_ACF3142':0.000002):0.000002,'ASBC595-06|Apanteles_eliethcantillanoae|DHJPAR0011953|Costa_Rica|':0.000002):0.000002,('ASBC112-06|Apanteles_bernardoespinozai|DHJPAR0004991|Costa_Rica|BOLD_ACF3142':0.000002,'ASBC550-06|Apanteles_bernardoespinozai|DHJPAR0011908|Costa_Rica|BOLD_ACF3142|5':0.000002):0.000002):0.0017163649000000447,'ASBC107-06|Apanteles_eliethcantillanoae|DHJPAR0004986|Costa_Rica|':0.0021204255000000227):0.000003):0.005207168700000042,(((((((('ACGBA8166-17|Apanteles_gladysrojasae|DHJPAR0061783|Costa_Rica|BOLD_ACF3142':0.0023461470000000206,'ASBD915-07|Apanteles_gladysrojasae|DHJPAR0020124|Costa_Rica|BOLD_ACF3142':0.000002):0.000002,'ASHYB2690-15|Apanteles_gladysrojasae|DHJPAR0057756|Costa_Rica|BOLD_ACF3142':0.000002):0.000002,'ASBA480-06|Apanteles_gladysrojasae|DHJPAR0003060|Costa_Rica|BOLD_ACF3142|2':0.000002):0.000002,'ASBA379-06|Apanteles_gladysrojasae|DHJPAR0002959|Costa_Rica|BOLD_ACF3142|2':0.000002):0.000002,(('ACGBA10377-19|Apanteles_gladysrojasae|DHJPAR0064125|Costa_Rica|BOLD_ACF3142|17':0.000002,'ASBD296-07|Apanteles_gladysrojasae|DHJPAR0012789|Costa_Rica|BOLD_ACF3142':0.000002):0.000002,'ASHYB2734-15|Apanteles_gladysrojasae|DHJPAR0057800|Costa_Rica|BOLD_ACF3142':0.000002):0.000002):0.000002,'ASHYB576-08|Apanteles_gladysrojasae|DHJPAR0020689|Costa_Rica|BOLD_ACF3142':0.000002):0.000002,'ASBD918-07|Apanteles_gladysrojasae|DHJPAR0020127|Costa_Rica|BOLD_ACF3142':0.000002):0.000002,'ASBC445-06|Apanteles_rodriguez276|DHJPAR0005324|Costa_Rica||2':0.000002):0.005294279800000079):0.0017924428000000159):0.0017213945999999813,((((((((((((((((((((((('ACGBA6191-16|Apanteles_diniamartinezae|DHJPAR0059773|Costa_Rica|BOLD_AAA6181':0.000002,'ASBAC672-06|Apanteles_diniamartinezae|DHJPAR0002161|Costa_Rica|':0.0019686999999999344):0.000002,'ASBAC520-05|Apanteles_diniamartinezae|DHJPAR0001536|Costa_Rica|BOLD_AAA6181':0.000002):0.000002,'ASBAC627-05|Apanteles_diniamartinezae|DHJPAR0001643|Costa_Rica|BOLD_AAA6181|3':0.000002):0.000002,'ASHYC082-08|Apanteles_diniamartinezae|DHJPAR0020887|Costa_Rica|':0.000002):0.000003,'ASBAC718-06|Apanteles_diniamartinezae|DHJPAR0002207|Costa_Rica|':0.000002):0.000002,'ASBA579-06|Apanteles_diniamartinezae|DHJPAR0004005|Costa_Rica|':0.0040989349000000175):0.000002,'ACGBA10282-19|Apanteles_diniamartinezae|DHJPAR0064030|Costa_Rica|BOLD_AAA6181':0.000002):0.000002,'ASBAC750-06|Apanteles_diniamartinezae|DHJPAR0002239|Costa_Rica|BOLD_AAA6181':0.000002):0.000002,'ACGBA10305-19|Apanteles_diniamartinezae|DHJPAR0064053|Costa_Rica|BOLD_AAA6181':0.000002):0.000002,'ACGBA10342-19|Apanteles_diniamartinezae|DHJPAR0064090|Costa_Rica|BOLD_AAA6181|2':0.000002):0.000002,'ASBAC722-06|Apanteles_diniamartinezae|DHJPAR0002211|Costa_Rica|BOLD_AAA6181':0.000002):0.000002,('ACGBA11209-20|Apanteles_diniamartinezae|DHJPAR0065242|Costa_Rica|BOLD_AAA6181':0.0018666188000000528,'ASBD906-07|Apanteles_diniamartinezae|DHJPAR0020115|Costa_Rica|BOLD_AAA6181':0.000002):0.000002):0.000002,'ASHYB1984-10|Apanteles_diniamartinezae|DHJPAR0039696|Costa_Rica|BOLD_AAA6181|2':0.000002):0.000002,'ASBA601-06|Apanteles_diniamartinezae|DHJPAR0004027|Costa_Rica|BOLD_AAA6181':0.000002):0.000002,('ASBA599-06|Apanteles_diniamartinezae|DHJPAR0004025|Costa_Rica|BOLD_AAA6181':0.000002,'ASBA602-06|Apanteles_diniamartinezae|DHJPAR0004028|Costa_Rica|BOLD_AAA6181':0.000002):0.000002):0.000002,'ASBA394-06|Apanteles_diniamartinezae|DHJPAR0002974|Costa_Rica|BOLD_AAA6181|6':0.000002):0.000002,('ASBA435-06|Apanteles_diniamartinezae|DHJPAR0003015|Costa_Rica|BOLD_AAA6181|2':0.000002,'ASBA482-06|Apanteles_diniamartinezae|DHJPAR0003062|Costa_Rica|BOLD_AAA6181|16':0.000002):0.000002):0.000002,'ASHYC4906-10|Apanteles_diniamartinezae|DHJPAR0038161|Costa_Rica|BOLD_AAA6181':0.000002):0.000002,'ASBR849-06|Apanteles_diniamartinezae|DHJPAR0004839|Costa_Rica|BOLD_AAA6181':0.000002):0.000002,'ASHYD3826-14|Apanteles_diniamartinezae|DHJPAR0054661|Costa_Rica|BOLD_AAA6181|93':0.000002):0.000002,('ACGBA11169-20|Apanteles_diniamartinezae|DHJPAR0065202|Costa_Rica|BOLD_AAA6181':0.000002,'ACGBA11203-20|Apanteles_diniamartinezae|DHJPAR0065236|Costa_Rica|BOLD_AAA6181|2':0.000002):0.000002):0.000002,((('ASBAC808-06|Apanteles_diniamartinezae|DHJPAR0002297|Costa_Rica|BOLD_AAA6181':0.000002,'ASHYB1541-09|Apanteles_diniamartinezae|DHJPAR0034248|Costa_Rica|BOLD_AAA6181':0.001713716799999987):0.000002,('ASBAC1029-06|Apanteles_diniamartinezae|DHJPAR0012055|Costa_Rica|BOLD_AAA6181':0.000002,'ASHYD773-08|Apanteles_diniamartinezae|DHJPAR0030771|Costa_Rica|BOLD_AAA6181':0.000002):0.000002):0.000002,'ASBD907-07|Apanteles_diniamartinezae|DHJPAR0020116|Costa_Rica|BOLD_AAA6181':0.000002):0.000003):0.0022522623999999825,'ASBA179-06|Apanteles_diniamartinezae|DHJPAR0002665|Costa_Rica|':0.000002):0.020704614400000043):0.0014257830999999666,('ASBAC576-05|Apanteles_eugeniaphilipsae|DHJPAR0001592|Costa_Rica|BOLD_ACE8119':0.000002,'ASBC735-07|Apanteles_eugeniaphilipsae|DHJPAR0012272|Costa_Rica|BOLD_ACE8119':0.000002):0.011460008600000071):0.007895849100000074,('ASBC326-06|Apanteles_Rodriguez173|DHJPAR0005205|Costa_Rica|BOLD_ABY7238':0.000002,'ASHYD2956-14|Apanteles_Rodriguez173|DHJPAR0053786|Costa_Rica|BOLD_ABY7238':0.000002):0.012823575400000009):0.001380204199999957,(('ASBAC630-05|Apanteles_ricardocaleroi|DHJPAR0001646|Costa_Rica|BOLD_ABY7237':0.000002,(('ASBR476-06|Apanteles_ricardocaleroi|DHJPAR0004510|Costa_Rica|':0.0038530267999999923,'ASHYB383-08|Apanteles_ricardocaleroi|DHJPAR0020608|Costa_Rica|BOLD_ABY7237|2':0.000002):0.001738108899999924,'ASHYB389-08|Apanteles_ricardocaleroi|DHJPAR0020614|Costa_Rica|BOLD_ABY7237':0.000002):0.000002):0.000002,'ASBD923-07|Apanteles_ricardocaleroi|DHJPAR0020132|Costa_Rica|BOLD_ABY7237':0.000002):0.020878373299999975):0.0021240807000000306):0.001719494499999974,(((('ACGBA2633-12|Apanteles_sigifredomarini|DHJPAR0049091|Costa_Rica|BOLD_ABY9005':0.000002,('ASBAC530-05|Apanteles_sigifredomarini|DHJPAR0001546|Costa_Rica|BOLD_ABY9005':0.000002,'ASBC346-06|Apanteles_sigifredomarini|DHJPAR0005225|Costa_Rica|BOLD_ABY9005':0.000002):0.001772644400000023):0.0017038568000000698,'ACGBA8040-17|Apanteles_sigifredomarini|DHJPAR0061657|Costa_Rica|BOLD_ABY9005':0.000002):0.005348787799999921,'ACGBA6126-16|Apanteles_marcovenicioi|DHJPAR0059709|Costa_Rica|BOLD_ABY9005|4':0.007212418000000054):0.006843476500000001,((((((((((((((((((((((((((('ASBA163-06|Apanteles_manuelzumbadoi|DHJPAR0002649|Costa_Rica|BOLD_AAA2143|27':0.000002,((((((('ASBA172-06|Apanteles_manuelzumbadoi|DHJPAR0002658|Costa_Rica|BOLD_AAA2143':0.000002,'ASBA176-06|Apanteles_manuelzumbadoi|DHJPAR0002662|Costa_Rica|BOLD_AAA2143':0.000002):0.0017347509000000816,'ASBAC611-05|Apanteles_manuelzumbadoi|DHJPAR0001627|Costa_Rica|BOLD_AAA2143':0.000002):0.000002,(((('ASBA178-06|Apanteles_manuelzumbadoi|DHJPAR0002664|Costa_Rica|':0.000002,'ASBD549-07|Apanteles_manuelzumbadoi|DHJPAR0013684|Costa_Rica|':0.000002):0.003714647600000065,(('ASBC955-07|Apanteles_manuelzumbadoi|DHJPAR0012492|Costa_Rica|':0.000002,'ASBD547-07|Apanteles_manuelzumbadoi|DHJPAR0013682|Costa_Rica|BOLD_AAA2143':0.000002):0.000002,'ASBD564-07|Apanteles_manuelzumbadoi|DHJPAR0013699|Costa_Rica|BOLD_AAA2143|2':0.000002):0.000002):0.000002,('ASBAC666-06|Apanteles_manuelzumbadoi|DHJPAR0002155|Costa_Rica|BOLD_AAA2143':0.000002,'ASBAC702-06|Apanteles_manuelzumbadoi|DHJPAR0002191|Costa_Rica|BOLD_AAA2143':0.000002):0.000002):0.000002,'ASBA541-06|Apanteles_manuelzumbadoi|DHJPAR0003967|Costa_Rica|BOLD_AAA2143':0.000002):0.000002):0.000002,'ASBA523-06|Apanteles_manuelzumbadoi|DHJPAR0003949|Costa_Rica|BOLD_AAA2143':0.000002):0.000002,'ASBAC697-06|Apanteles_manuelzumbadoi|DHJPAR0002186|Costa_Rica|BOLD_AAA2143':0.000002):0.000002,'ASBA418-06|Apanteles_manuelzumbadoi|DHJPAR0002998|Costa_Rica|BOLD_AAA2143':0.000002):0.000002,'ASBRD620-07|Apanteles_manuelzumbadoi|DHJPAR0012985|Costa_Rica|BOLD_AAA2143':0.000002):0.000002):0.000002,'ASHYB1519-09|Apanteles_manuelzumbadoi|DHJPAR0034226|Costa_Rica|BOLD_AAA2143':0.000002):0.0016065822999999924,'ASBAC717-06|Apanteles_manuelzumbadoi|DHJPAR0002206|Costa_Rica|BOLD_AAA2143':0.0016033061000000348):0.000002,((('ASBA1540-08|Apanteles_manuelzumbadoi|DHJPAR0020460|Costa_Rica|BOLD_AAA2143':0.000002,('ASHYB1549-09|Apanteles_manuelzumbadoi|DHJPAR0034256|Costa_Rica|BOLD_AAA2143':0.0016007888000000303,'ASHYD794-08|Apanteles_manuelzumbadoi|DHJPAR0030792|Costa_Rica|BOLD_AAA2143':0.000002):0.000002):0.000001,'ASBRD610-07|Apanteles_manuelzumbadoi|DHJPAR0012975|Costa_Rica|BOLD_AAA2143':0.000002):0.000002,('ASBAC728-06|Apanteles_manuelzumbadoi|DHJPAR0002217|Costa_Rica|BOLD_AAA2143':0.000002,('ASBRD619-07|Apanteles_manuelzumbadoi|DHJPAR0012984|Costa_Rica|BOLD_AAA2143':0.000002,'ASBRD623-07|Apanteles_manuelzumbadoi|DHJPAR0012988|Costa_Rica|BOLD_AAA2143|5':0.000002):0.000002):0.000002):0.000002):0.000002,('ASBR846-06|Apanteles_manuelzumbadoi|DHJPAR0004836|Costa_Rica|BOLD_AAA2143':0.000002,'ASHYB394-08|Apanteles_manuelzumbadoi|DHJPAR0020619|Costa_Rica|BOLD_AAA2143':0.000002):0.000002):0.000002,('ASBR283-06|Apanteles_manuelzumbadoi|DHJPAR0004598|Costa_Rica|BOLD_AAA2143|114':0.000002,('ASBR851-06|Apanteles_manuelzumbadoi|DHJPAR0004841|Costa_Rica|BOLD_AAA2143':0.000002,'ASBRD652-07|Apanteles_manuelzumbadoi|DHJPAR0013017|Costa_Rica|BOLD_AAA2143|5':0.000002):0.000002):0.000002):0.000002,'ASHYD791-08|Apanteles_manuelzumbadoi|DHJPAR0030789|Costa_Rica|BOLD_AAA2143':0.000002):0.000002,'ASBRD626-07|Apanteles_manuelzumbadoi|DHJPAR0012991|Costa_Rica|BOLD_AAA2143':0.000002):0.000002,'ASBAC712-06|Apanteles_manuelzumbadoi|DHJPAR0002201|Costa_Rica|BOLD_AAA2143':0.000002):0.000002,(((((((('ASBAC698-06|Apanteles_manuelzumbadoi|DHJPAR0002187|Costa_Rica|':0.0019182551999999964,'ASBD639-07|Apanteles_manuelzumbadoi|DHJPAR0013774|Costa_Rica|':0.000002):0.000002,'ASBC361-06|Apanteles_manuelzumbadoi|DHJPAR0005240|Costa_Rica|':0.000002):0.000002,'ASBD571-07|Apanteles_manuelzumbadoi|DHJPAR0013706|Costa_Rica|BOLD_AAA2143|2':0.000002):0.000002,'ASBD574-07|Apanteles_manuelzumbadoi|DHJPAR0013709|Costa_Rica|BOLD_AAA2143|3':0.000002):0.000002,'ASBD553-07|Apanteles_manuelzumbadoi|DHJPAR0013688|Costa_Rica|BOLD_AAA2143':0.000002):0.000002,'ASBD578-07|Apanteles_manuelzumbadoi|DHJPAR0013713|Costa_Rica||4':0.000002):0.000002,'ASBD541-07|Apanteles_manuelzumbadoi|DHJPAR0013676|Costa_Rica|BOLD_AAA2143':0.000002):0.000002,'ASBD548-07|Apanteles_manuelzumbadoi|DHJPAR0013683|Costa_Rica|BOLD_AAA2143':0.000002):0.000002):0.000002,((((((('ASBAC681-06|Apanteles_manuelzumbadoi|DHJPAR0002170|Costa_Rica|BOLD_AAA2143':0.000002,'ASBAC683-06|Apanteles_manuelzumbadoi|DHJPAR0002172|Costa_Rica|BOLD_AAA2143':0.0017152764999999182):0.000001,'ASBAC740-06|Apanteles_manuelzumbadoi|DHJPAR0002229|Costa_Rica|BOLD_AAA2143':0.000002):0.000002,'ASBAC704-06|Apanteles_manuelzumbadoi|DHJPAR0002193|Costa_Rica|BOLD_AAA2143':0.000002):0.000002,'ASBD565-07|Apanteles_manuelzumbadoi|DHJPAR0013700|Costa_Rica|BOLD_AAA2143|6':0.000002):0.000002,'ASBD552-07|Apanteles_manuelzumbadoi|DHJPAR0013687|Costa_Rica|':0.005659213900000015):0.000002,'ASBAC686-06|Apanteles_manuelzumbadoi|DHJPAR0002175|Costa_Rica|':0.000002):0.000002,'ASBAC700-06|Apanteles_manuelzumbadoi|DHJPAR0002189|Costa_Rica|':0.000002):0.000002):0.000002,'ASBC612-06|Apanteles_manuelzumbadoi|DHJPAR0011970|Costa_Rica|BOLD_AAA2143':0.000002):0.000002,'ASBC621-06|Apanteles_manuelzumbadoi|DHJPAR0011979|Costa_Rica|BOLD_AAA2143|5':0.000002):0.000002,'ASBA540-06|Apanteles_manuelzumbadoi|DHJPAR0003966|Costa_Rica|BOLD_AAA2143|2':0.000002):0.000002,'ASBAC714-06|Apanteles_manuelzumbadoi|DHJPAR0002203|Costa_Rica|BOLD_AAA2143':0.000002):0.000002,('ASBAC643-05|Apanteles_manuelzumbadoi|DHJPAR0001659|Costa_Rica|BOLD_AAA2143':0.000002,'ASHYB386-08|Apanteles_manuelzumbadoi|DHJPAR0020611|Costa_Rica|':0.0024351631000000262):0.000003):0.000002,'ASBR863-06|Apanteles_manuelzumbadoi|DHJPAR0004853|Costa_Rica|BOLD_AAA2143':0.000002):0.000002,'ASBAC730-06|Apanteles_manuelzumbadoi|DHJPAR0002219|Costa_Rica|':0.000002):0.000002,'ASBAC679-06|Apanteles_manuelzumbadoi|DHJPAR0002168|Costa_Rica|BOLD_AAA2143':0.000002):0.000002,'ASBR858-06|Apanteles_manuelzumbadoi|DHJPAR0004848|Costa_Rica|BOLD_AAA2143':0.000002):0.000002,'ASBD569-07|Apanteles_manuelzumbadoi|DHJPAR0013704|Costa_Rica|BOLD_AAA2143':0.000002):0.000002,'ASBD542-07|Apanteles_manuelzumbadoi|DHJPAR0013677|Costa_Rica|BOLD_AAA2143':0.000002):0.000002,'ASBAC726-06|Apanteles_manuelzumbadoi|DHJPAR0002215|Costa_Rica|BOLD_AAA2143':0.000002):0.000002,'ASHYD821-08|Apanteles_manuelzumbadoi|DHJPAR0030819|Costa_Rica|BOLD_AAA2143|2':0.000002):0.000002,'ASHYD828-08|Apanteles_manuelzumbadoi|DHJPAR0030826|Costa_Rica|BOLD_AAA2143':0.000002):0.000002,'ASHYD824-08|Apanteles_manuelzumbadoi|DHJPAR0030822|Costa_Rica|BOLD_AAA2143':0.000002):0.0021121571000000117,(('ASBA171-06|Apanteles_manuelzumbadoi|DHJPAR0002657|Costa_Rica|BOLD_AAA2143':0.000002,'ASHYD818-08|Apanteles_manuelzumbadoi|DHJPAR0030816|Costa_Rica|BOLD_AAA2143':0.000002):0.000002,'ASBA183-06|Apanteles_manuelzumbadoi|DHJPAR0002669|Costa_Rica|':0.000002):0.001699048099999989):0.021514219900000076):0.0019349746999999806):0.000002,(((('ACGBA4630-15|Apanteles_inesolisae|DHJPAR0056753|Costa_Rica|BOLD_ABY7236|5':0.000002,('ACGBA9048-18|Apanteles_inesolisae|DHJPAR0062714|Costa_Rica|BOLD_ABY7236':0.000002,'ACGBA9069-18|Apanteles_inesolisae|DHJPAR0062735|Costa_Rica|BOLD_ABY7236':0.000002):0.000002):0.000002,'ASBA220-06|Apanteles_inesolisae|DHJPAR0002706|Costa_Rica|BOLD_ABY7236':0.000002):0.000002,(('ASBA508-06|Apanteles_inesolisae|DHJPAR0003088|Costa_Rica|BOLD_ABY7236|4':0.000002,(('ASBAC696-06|Apanteles_inesolisae|DHJPAR0002185|Costa_Rica|':0.000002,'ASBAC752-06|Apanteles_inesolisae|DHJPAR0002241|Costa_Rica|':0.000002):0.000002,'ASBC578-06|Apanteles_inesolisae|DHJPAR0011936|Costa_Rica|BOLD_ABY7236':0.000002):0.000002):0.000002,'ASBR289-06|Apanteles_inesolisae|DHJPAR0004604|Costa_Rica|BOLD_ABY7236|4':0.000002):0.0016885868999999554):0.009104613900000003,'ACGBA7029-17|Apanteles_Janzen121|DHJPAR0060608|Costa_Rica|BOLD_ACW7001|3':0.023767457300000017):0.0014109096000000099):0.0029858815000000094,('ACGBA4652-15|Apanteles_pabloumanai|DHJPAR0056775|Costa_Rica|BOLD_AAE6746|5':0.000002,('ASBC372-06|Apanteles_pabloumanai|DHJPAR0005251|Costa_Rica|':0.000002,('ASBD286-07|Apanteles_pabloumanai|DHJPAR0012779|Costa_Rica|BOLD_AAE6746':0.000002,'ASBD302-07|Apanteles_pabloumanai|DHJPAR0012795|Costa_Rica|BOLD_AAE6746':0.000002):0.0015510093999999697):0.000155):0.025325237700000003):0.0013895657999999922,'ASBD567-07|Apanteles_johanvargasi|DHJPAR0013702|Costa_Rica|BOLD_AAK1696':0.017362052299999986):0.004101579799999977,'ASBAC538-05|Apanteles_rodrigogamezi|DHJPAR0001554|Costa_Rica|BOLD_AAK2111':0.02929179970000001):0.0037051864000000045):0.000002,'ASBAC562-05|Apanteles_cynthiacorderoae|DHJPAR0001578|Costa_Rica|BOLD_AAK2151':0.035222704399999916):0.002199948999999979,((('ACGBA8160-17|Apanteles_Janzen52|DHJPAR0061777|Costa_Rica|BOLD_AAB4124':0.000002,'ACGBA8175-17|Apanteles_Janzen52|DHJPAR0061792|Costa_Rica|BOLD_AAB4124|8':0.000002):0.000002,(('ACGBA8184-17|Apanteles_Janzen52|DHJPAR0061801|Costa_Rica|BOLD_AAB4124|4':0.000002,('ASBA439-06|Apanteles_Janzen52|DHJPAR0003019|Costa_Rica|BOLD_AAB4124':0.000002,'ASBA458-06|Apanteles_Janzen52|DHJPAR0003038|Costa_Rica|BOLD_AAB4124':0.000002):0.000002):0.000002,'ASHYH2010-14|Apanteles_Janzen52|DHJPAR0055463|Costa_Rica|BOLD_AAB4124|2':0.0017758088999999533):0.0017757587000000186):0.01775844120000003,(((((((((((('ASBA469-06|Apanteles_hazelcambroneroae|DHJPAR0003049|Costa_Rica|BOLD_AAB4123|4':0.000002,(('ASBC331-06|Apanteles_hazelcambroneroae|DHJPAR0005210|Costa_Rica|BOLD_AAB4123':0.000002,'ASBC366-06|Apanteles_hazelcambroneroae|DHJPAR0005245|Costa_Rica|BOLD_AAB4123':0.000002):0.000002,(('ASBC413-06|Apanteles_hazelcambroneroae|DHJPAR0005292|Costa_Rica|BOLD_AAB4123':0.000002,'ASBC422-06|Apanteles_hazelcambroneroae|DHJPAR0005301|Costa_Rica|':0.000002):0.000002,'ASBD299-07|Apanteles_hazelcambroneroae|DHJPAR0012792|Costa_Rica|BOLD_AAB4123|2':0.000002):0.000002):0.000002):0.000002,'ASBC358-06|Apanteles_hazelcambroneroae|DHJPAR0005237|Costa_Rica|BOLD_AAB4123':0.000002):0.000002,'ASBA527-06|Apanteles_hazelcambroneroae|DHJPAR0003953|Costa_Rica|BOLD_AAB4123':0.000002):0.000002,'ASBC354-06|Apanteles_hazelcambroneroae|DHJPAR0005233|Costa_Rica|BOLD_AAB4123':0.000002):0.000002,'ASBAC566-05|Apanteles_hazelcambroneroae|DHJPAR0001582|Costa_Rica|BOLD_AAB4123':0.000002):0.000002,'ASBA556-06|Apanteles_hazelcambroneroae|DHJPAR0003982|Costa_Rica|BOLD_AAB4123':0.000002):0.000002,'ASBA740-06|Apanteles_hazelcambroneroae|DHJPAR0004072|Costa_Rica|BOLD_AAB4123':0.000002):0.000002,'ASBAC570-05|Apanteles_hazelcambroneroae|DHJPAR0001586|Costa_Rica|BOLD_AAB4123':0.000002):0.000002,'ASBAC710-06|Apanteles_hazelcambroneroae|DHJPAR0002199|Costa_Rica|BOLD_AAB4123':0.000002):0.000002,'ASBAC688-06|Apanteles_hazelcambroneroae|DHJPAR0002177|Costa_Rica|BOLD_AAB4123':0.000002):0.000002,'ASBD913-07|Apanteles_hazelcambroneroae|DHJPAR0020122|Costa_Rica|BOLD_AAB4123':0.000002):0.001209934500000065,'ASBC370-06|Apanteles_hazelcambroneroae|DHJPAR0005249|Costa_Rica|BOLD_AAB4123':0.012546062299999994):0.015997213399999932):0.026843687599999944):0.0032865982999999988,((((((((('ACGBA4648-15|Apanteles_josecortesi|DHJPAR0056771|Costa_Rica|BOLD_AAA7225|34':0.000002,'ASBA223-06|Apanteles_josecortesi|DHJPAR0002709|Costa_Rica|BOLD_AAA7225':0.000002):0.000002,'ASBC124-06|Apanteles_josecortesi|DHJPAR0005003|Costa_Rica|BOLD_AAA7225':0.000002):0.000002,(((((((((((((('ASBA160-06|Apanteles_josecortesi|DHJPAR0002646|Costa_Rica|BOLD_AAA7225':0.000002,('ASBAC573-05|Apanteles_josecortesi|DHJPAR0001589|Costa_Rica|BOLD_AAA7225|3':0.000002,'ASHYD733-08|Apanteles_josecortesi|DHJPAR0030731|Costa_Rica|':0.000002):0.000002):0.000002,'ASHYD3808-14|Apanteles_josecortesi|DHJPAR0054643|Costa_Rica|BOLD_AAA7225':0.000002):0.000002,'ASBR850-06|Apanteles_josecortesi|DHJPAR0004840|Costa_Rica|BOLD_AAA7225':0.000002):0.000002,('ASBC433-06|Apanteles_josecortesi|DHJPAR0005312|Costa_Rica|BOLD_AAA7225|2':0.000002,(('ASBD898-07|Apanteles_josecortesi|DHJPAR0020107|Costa_Rica|BOLD_AAA7225':0.000002,('ASBD905-07|Apanteles_josecortesi|DHJPAR0020114|Costa_Rica|BOLD_AAA7225|2':0.000002,'ASHYD785-08|Apanteles_josecortesi|DHJPAR0030783|Costa_Rica|BOLD_AAA7225':0.000002):0.000002):0.000002,'ASBD912-07|Apanteles_josecortesi|DHJPAR0020121|Costa_Rica|BOLD_AAA7225|3':0.000002):0.000002):0.000002):0.000002,'ASBAC569-05|Apanteles_josecortesi|DHJPAR0001585|Costa_Rica|BOLD_AAA7225|2':0.000002):0.000002,'ASBA586-06|Apanteles_josecortesi|DHJPAR0004012|Costa_Rica|BOLD_AAA7225':0.000002):0.000002,'ASBC599-06|Apanteles_josecortesi|DHJPAR0011957|Costa_Rica|BOLD_AAA7225':0.001746151899999937):0.000002,'ASBA231-06|Apanteles_josecortesi|DHJPAR0002717|Costa_Rica|BOLD_AAA7225':0.000002):0.000002,'ASBAC565-05|Apanteles_josecortesi|DHJPAR0001581|Costa_Rica|BOLD_AAA7225':0.000002):0.000002,'ASBA503-06|Apanteles_josecortesi|DHJPAR0003083|Costa_Rica|BOLD_AAA7225|2':0.000002):0.000002,'ASBC441-06|Apanteles_josecortesi|DHJPAR0005320|Costa_Rica|BOLD_AAA7225':0.000002):0.000002,'ASHYM2275-13|Apanteles_josecortesi|DHJPAR0052921|Costa_Rica|BOLD_AAA7225':0.000002):0.000002,'ASHYB1481-09|Apanteles_josecortesi|DHJPAR0034188|Costa_Rica|BOLD_AAA7225':0.000002):0.000002,'ASBAC584-05|Apanteles_josecortesi|DHJPAR0001600|Costa_Rica|BOLD_AAA7225':0.000002):0.000002):0.000002,'ASBA1537-08|Apanteles_josecortesi|DHJPAR0020457|Costa_Rica|BOLD_AAA7225':0.000002):0.000002,(('ASBC418-06|Apanteles_josecortesi|DHJPAR0005297|Costa_Rica|BOLD_AAA7225':0.000002,('ASBC450-06|Apanteles_josecortesi|DHJPAR0005329|Costa_Rica|':0.006999303499999998,'ASBC468-06|Apanteles_josecortesi|DHJPAR0005347|Costa_Rica|':0.000002):0.000002):0.000002,'ASHYD792-08|Apanteles_josecortesi|DHJPAR0030790|Costa_Rica|BOLD_AAA7225':0.000002):0.000002):0.000002,'ASBD901-07|Apanteles_josecortesi|DHJPAR0020110|Costa_Rica|BOLD_AAA7225':0.000002):0.011682140700000065,((((('ASBA510-06|Apanteles_randallgarciai|DHJPAR0003090|Costa_Rica|BOLD_AAB2228|2':0.000002,(('ASBA520-06|Apanteles_randallgarciai|DHJPAR0003946|Costa_Rica|BOLD_AAB2228':0.000002,(('ASBA533-06|Apanteles_randallgarciai|DHJPAR0003959|Costa_Rica|BOLD_AAB2228':0.000002,(('ASBA563-06|Apanteles_randallgarciai|DHJPAR0003989|Costa_Rica|BOLD_AAB2228':0.000002,'ASBA578-06|Apanteles_randallgarciai|DHJPAR0004004|Costa_Rica|BOLD_AAB2228|2':0.000002):0.000002,((((('ASBA706-06|Apanteles_randallgarciai|DHJPAR0004038|Costa_Rica|BOLD_AAB2228':0.000002,'ASBAC555-05|Apanteles_randallgarciai|DHJPAR0001571|Costa_Rica|BOLD_AAB2228|2':0.000002):0.000002,('ASBD616-07|Apanteles_randallgarciai|DHJPAR0013751|Costa_Rica|':0.000002,'ASBD908-07|Apanteles_randallgarciai|DHJPAR0020117|Costa_Rica|BOLD_AAB2228':0.000002):0.000002):0.000002,'ASBAC550-05|Apanteles_randallgarciai|DHJPAR0001566|Costa_Rica|BOLD_AAB2228':0.000002):0.000002,'ASBC363-06|Apanteles_randallgarciai|DHJPAR0005242|Costa_Rica|BOLD_AAB2228':0.000002):0.000002,(('ASBC340-06|Apanteles_randallgarciai|DHJPAR0005219|Costa_Rica|':0.000002,'ASBC345-06|Apanteles_randallgarciai|DHJPAR0005224|Costa_Rica|':0.000002):0.000002,'ASBC352-06|Apanteles_randallgarciai|DHJPAR0005231|Costa_Rica|BOLD_AAB2228':0.000002):0.0017624496999999462):0.000002):0.000002):0.000002,('ASBC355-06|Apanteles_randallgarciai|DHJPAR0005234|Costa_Rica|BOLD_AAB2228|2':0.000002,'ASBC364-06|Apanteles_randallgarciai|DHJPAR0005243|Costa_Rica|BOLD_AAB2228':0.000002):0.0017654639999999944):0.000002):0.000002,'ASBAC560-05|Apanteles_randallgarciai|DHJPAR0001576|Costa_Rica|BOLD_AAB2228|3':0.000002):0.000002):0.000002,(('ASBA549-06|Apanteles_randallgarciai|DHJPAR0003975|Costa_Rica|BOLD_AAB2228':0.000002,'ASBA558-06|Apanteles_randallgarciai|DHJPAR0003984|Costa_Rica|BOLD_AAB2228':0.000002):0.000002,'ASBC339-06|Apanteles_randallgarciai|DHJPAR0005218|Costa_Rica|BOLD_AAB2228':0.000002):0.003426698299999975):0.000002,'ASBC359-06|Apanteles_randallgarciai|DHJPAR0005238|Costa_Rica|BOLD_AAB2228':0.000002):0.000002,'ASBAC805-06|Apanteles_randallgarciai|DHJPAR0002294|Costa_Rica|BOLD_AAB2228|7':0.000002):0.000002,'ASBD294-07|Apanteles_randallgarciai|DHJPAR0012787|Costa_Rica|BOLD_AAB2228':0.000002):0.021258840300000026):0.009068512200000045,(('ASBC620-06|Apanteles_juanmatai|DHJPAR0011978|Costa_Rica|BOLD_AAC8403|4':0.000002,'ASBR866-06|Apanteles_juanmatai|DHJPAR0004856|Costa_Rica|BOLD_AAC8403|5':0.000002):0.000002,'ASBR848-06|Apanteles_juanmatai|DHJPAR0004838|Costa_Rica|':0.000002):0.022849921099999948):0.006822261499999982,((('ACGBA5435-15|Apanteles_ciriloumanaiDHJ01|DHJPAR0057525|Costa_Rica|BOLD_AAD2262|3':0.000002,(('ASBAC546-05|Apanteles_ciriloumanaiDHJ01|DHJPAR0001562|Costa_Rica|BOLD_AAD2262|2':0.000002,('ASBAC600-05|Apanteles_ciriloumanaiDHJ01|DHJPAR0001616|Costa_Rica|BOLD_AAD2262':0.000002,'ASBC420-06|Apanteles_ciriloumanaiDHJ01|DHJPAR0005299|Costa_Rica|':0.007866081199999986):0.000002):0.000002,('ASHYD2524-10|Apanteles_ciriloumanaiDHJ01|DHJPAR0038951|Costa_Rica|BOLD_AAD2262|5':0.000002,'MHMYC2442-15|Apanteles_ciriloumanaiDHJ01|DHJPAR0056362|Costa_Rica|BOLD_AAD2262':0.000002):0.000002):0.0015658902999999835):0.000002,'ASHYB1473-09|Apanteles_ciriloumanaiDHJ01|DHJPAR0034180|Costa_Rica|BOLD_AAD2262':0.000002):0.000002,'ASBA173-06|Apanteles_ciriloumanaiDHJ01|DHJPAR0002659|Costa_Rica|':0.000002):0.034322395000000006):0.005328058700000027):0.005724340399999972,((('ACGBA10386-19|Apanteles_rostermoragai|DHJPAR0064134|Costa_Rica|BOLD_AAD5960':0.000002,('ASBR855-06|Apanteles_rostermoragai|DHJPAR0004845|Costa_Rica|BOLD_AAD5960':0.000002,'ASHYB200-08|Apanteles_rostermoragai|DHJPAR0025861|Costa_Rica|BOLD_AAD5960':0.000002):0.0053812744000000245):0.000002,(('ACGBA10412-19|Apanteles_rostermoragai|DHJPAR0064160|Costa_Rica|BOLD_AAD5960|5':0.000002,('ACGBA11214-20|Apanteles_rostermoragai|DHJPAR0065247|Costa_Rica|BOLD_AAD5960':0.000002,'ASHYD790-08|Apanteles_rostermoragai|DHJPAR0030788|Costa_Rica|BOLD_AAD5960':0.000002):0.000002):0.000002,'ASHYB392-08|Apanteles_rostermoragai|DHJPAR0020617|Costa_Rica|BOLD_AAD5960':0.00177793380000002):0.001767215099999997):0.01594427830000006,(('ASBA201-06|Apanteles_eliethcantillanoae|DHJPAR0002687|Costa_Rica|BOLD_AAD5514':0.000002,(('ASBAC671-06|Apanteles_eliethcantillanoae|DHJPAR0002160|Costa_Rica|':0.000002,'ASBC438-06|Apanteles_eliethcantillanoae|DHJPAR0005317|Costa_Rica|':0.000002):0.000002,'ASBAC713-06|Apanteles_eliethcantillanoae|DHJPAR0002202|Costa_Rica|BOLD_AAD5514':0.000002):0.000002):0.0026693267999999826,'ASBC409-06|Apanteles_eliethcantillanoae|DHJPAR0005288|Costa_Rica|':0.000002):0.016475858199999915):0.012850291700000016):0.013273691799999987,(('ASBAC675-06|Apanteles_ronaldnavarroi|DHJPAR0002164|Costa_Rica|BOLD_AAF8104':0.000002,'ASBAC677-06|Apanteles_ronaldnavarroi|DHJPAR0002166|Costa_Rica|':0.02998084229999992):0.000003,('ASBAC813-06|Apanteles_ronaldnavarroi|DHJPAR0002302|Costa_Rica|BOLD_AAF8104':0.000002,'ASBC317-06|Apanteles_ronaldnavarroi|DHJPAR0005196|Costa_Rica|BOLD_AAF8104':0.000002):0.000002):0.03772087390000001):0.006027811800000005,(((((('ACGAZ494-11|Apanteles_ronaldquirosi|DHJPAR0045273|Costa_Rica|BOLD_ABA9258':0.000002,'ACGAZ552-11|Apanteles_ronaldquirosi|DHJPAR0045331|Costa_Rica|BOLD_ABA9258':0.000002):0.000002,'ACGBA1735-12|Apanteles_ronaldquirosi|DHJPAR0048193|Costa_Rica|BOLD_ABA9258|6':0.000002):0.000002,'ACGBA029-12|Apanteles_ronaldquirosi|DHJPAR0045864|Costa_Rica|BOLD_ABA9258':0.0018943195999999718):0.045995139399999996,(('ACGBA1374-12|Apanteles_Janzen74|DHJPAR0047231|Costa_Rica|BOLD_ABZ7329|2':0.000002,('ACGBA2984-12|Apanteles_Janzen74|DHJPAR0049442|Costa_Rica|BOLD_ABZ7329':0.003764040199999985,'ASHYF1854-11|Apanteles_Janzen74|DHJPAR0041948|Costa_Rica|BOLD_ABZ7329':0.000002):0.0018293966999999856):0.008746521000000007,(('ASHYD1907-10|Apanteles_luiscantillanoi|DHJPAR0038334|Costa_Rica|BOLD_AAM1083|6':0.000002,'ASHYD1936-10|Apanteles_luiscantillanoi|DHJPAR0038363|Costa_Rica|BOLD_AAM1083|5':0.0017810377000000432):0.000002,'ASHYF1840-11|Apanteles_luiscantillanoi|DHJPAR0041934|Costa_Rica|BOLD_AAM1083':0.000002):0.021975664100000014):0.016360220400000014):0.006271201000000004,'ASHYD2668-10|Apanteles_javierobandoi|DHJPAR0039095|Costa_Rica|BOLD_AAM1110|4':0.05169978190000002):0.0025142423000000247,(('ACGBA10357-19|Apanteles_Rodriguez78|DHJPAR0064105|Costa_Rica|BOLD_AAK2134|2':0.0017707492999999852,'ASBA726-06|Apanteles_Rodriguez78|DHJPAR0004058|Costa_Rica|BOLD_AAK2134':0.000002):0.000002,'ACGBA11222-20|Apanteles_Rodriguez78|DHJPAR0065255|Costa_Rica|BOLD_AAK2134':0.005570120900000031):0.0398770504):0.00281139829999999):0.0032428334999999864):0.0053578940999999825,'ASHYB2056-10|Apanteles_felipechavarriai|DHJPAR0039769|Costa_Rica|BOLD_AAN2540':0.05345665049999998):0.007015345900000025,('ACGBA1299-12|Apanteles_keineraragoni|DHJPAR0047156|Costa_Rica|BOLD_AAY4689':0.001765725100000004,('ASHYF1789-11|Apanteles_keineraragoni|DHJPAR0041883|Costa_Rica|BOLD_AAY4689':0.000002,('ASHYF1841-11|Apanteles_keineraragoni|DHJPAR0041935|Costa_Rica|BOLD_AAY4689':0.000002,'ASHYH889-11|Apanteles_keineraragoni|DHJPAR0043131|Costa_Rica|BOLD_AAY4689|3':0.000002):0.000002):0.000002):0.049001346700000004):0.007533167600000001,(('ACGAZ1197-12|Apanteles_Janzen85|DHJPAR0049883|Costa_Rica|BOLD_ACC1667':0.000002,'ASHYM2338-13|Apanteles_Janzen85|DHJPAR0052984|Costa_Rica|BOLD_ACC1667':0.005500637699999977):0.001713360699999944,'ASHYM2335-13|Apanteles_Janzen85|DHJPAR0052981|Costa_Rica|BOLD_ACC1667':0.000002):0.07734169720000006):0.0036523916000000267,'ACGBA2956-12|Apanteles_Janzen265|DHJPAR0049414|Costa_Rica|BOLD_ACB1581':0.04865303599999998):0.0053370776000000175,(('ASBC390-06|Apanteles_luisvargasi|DHJPAR0005269|Costa_Rica|BOLD_AAE3603':0.000002,(('ASBC398-06|Apanteles_luisvargasi|DHJPAR0005277|Costa_Rica|BOLD_AAE3603':0.000002,'ASBC402-06|Apanteles_luisvargasi|DHJPAR0005281|Costa_Rica|':0.000002):0.000002,'ASBC941-07|Apanteles_luisvargasi|DHJPAR0012478|Costa_Rica|BOLD_AAE3603':0.0017886042999999963):0.000002):0.000003,'ASBC399-06|Apanteles_luisvargasi|DHJPAR0005278|Costa_Rica|BOLD_AAE3603':0.000002):0.049752683799999975):0.000707,'ASHYH2070-14|Apanteles_Janzen91|DHJPAR0055523|Costa_Rica|BOLD_ACP7005':0.04812924219999998):0.007439741499999986,((('ACGBA1752-12|Apanteles_Rodriguez109|DHJPAR0048210|Costa_Rica|BOLD_AAK1619|3':0.000002,'ASBR877-06|Apanteles_Rodriguez109|DHJPAR0004867|Costa_Rica|BOLD_AAK1619':0.000002):0.000002,'ASHYE2598-11|Apanteles_Rodriguez109|DHJPAR0040462|Costa_Rica|BOLD_AAK1619':0.0017306192000000609):0.06255510489999999,'ASHYE1192-09|Apanteles_Rodriguez8048|DHJPAR0035370|Costa_Rica|BOLD_AAF8048':0.02943338969999998):0.036300714700000014):0.0015795858000000051,'ASHYM2385-13|Apanteles_Janzen86|DHJPAR0053031|Costa_Rica|BOLD_ACJ4911':0.06965257990000001):0.019266973099999973,(((((((('JICCL789-16|Apanteles_Malaise9568|BIOUG29671-G03|Costa_Rica|BOLD_ADA9568':0.000002,'PLXCP907-20|Apanteles_Malaise9568|BIOUG59494-A01|Costa_Rica|BOLD_ADA9568':0.004837200099999994):0.000002,'JICEV117-16|Apanteles_Malaise9568|BIOUG28835-A05|Costa_Rica|BOLD_ADA9568':0.000002):0.000002,'PLLAP557-20|Apanteles_Malaise9568|BIOUG52303-F11|Costa_Rica|BOLD_ADA9568':0.000002):0.000002,(('PLFEI328-21|Apanteles_Malaise9568|BIOUG64126-A11|Costa_Rica|BOLD_ADA9568':0.000002,'PLFEQ211-21|Apanteles_Malaise9568|BIOUG63629-C08|Costa_Rica|BOLD_ADA9568':0.000002):0.000002,'PLKCO364-20|Apanteles_Malaise9568|BIOUG59222-F01|Costa_Rica|BOLD_ADA9568|17':0.000002):0.000002):0.000002,'PLFEQ213-21|Apanteles_Malaise9568|BIOUG63629-C10|Costa_Rica|BOLD_ADA9568':0.000002):0.0015570583000000804,'PLPAP070-20|Apanteles_Malaise9568|BIOUG53811-A07|Costa_Rica|BOLD_ADA9568|6':0.000002):0.000003,'JICEP117-16|Apanteles_Malaise9568|BIOUG28728-G07|Costa_Rica|BOLD_ADA9568':0.000002):0.0959957146,'MXBMC001-10|Apanteles_sp._Sff22|Micro0001|Mexico|BOLD_AAV2060':0.054880962099999986):0.039671422700000014):0.006247501900000008,(((('ACGAZ536-11|Apanteles_Rodriguez167|DHJPAR0045315|Costa_Rica|BOLD_AAJ1399':0.012139718400000055,'ASBC755-07|Apanteles_Rodriguez167|DHJPAR0012292|Costa_Rica|BOLD_AAJ1399':0.00463192870000001):0.05922867679999999,'ASHYB1762-10|Apanteles_marisolnavarroae|DHJPAR0039474|Costa_Rica|BOLD_AAN2498|2':0.022061384000000017):0.011088902999999983,(('ACGBA4857-15|Apanteles_randallmartinezi|DHJPAR0051079|Costa_Rica|BOLD_AAM1072|11':0.000002,'ASHYM2386-13|Apanteles_randallmartinezi|DHJPAR0053032|Costa_Rica|BOLD_AAM1072':0.000002):0.009289470500000008,'ASHYH1846-14|Apanteles_Janzen83|DHJPAR0055299|Costa_Rica|BOLD_AAM1072|3':0.0023535819000000124):0.025278566499999988):0.032973346999999986,('MXBMC155-10|Apanteles_sp._Sff328|Micro0155|Mexico|BOLD_AAK1572|3':0.07210754220000004,'MXBMC483-11|Apanteles_sp._Sff27|Micro-0483|Mexico|BOLD_ABV0957':0.1338069987):0.03885976099999999):0.004699644000000003):0.007411497499999975,((((('ACGBA1309-12|Apanteles_rosibelelizondoae|DHJPAR0047166|Costa_Rica|BOLD_AAA4871':0.000002,'ACGBA4743-15|Apanteles_rosibelelizondoae|DHJPAR0056866|Costa_Rica|BOLD_AAA4871':0.000002):0.000002,((((('ACGBA3727-13|Apanteles_rosibelelizondoae|DHJPAR0051135|Costa_Rica|BOLD_AAA4871':0.001798079900000027,'ASBD219-07|Apanteles_rosibelelizondoae|DHJPAR0012712|Costa_Rica|BOLD_AAA4871':0.000002):0.000002,'ASHYF1966-11|Apanteles_rosibelelizondoae|DHJPAR0042060|Costa_Rica|BOLD_AAA4871':0.000002):0.000002,'ASHYF1849-11|Apanteles_rosibelelizondoae|DHJPAR0041943|Costa_Rica|BOLD_AAA4871':0.000002):0.007138394800000003,('ASBD655-07|Apanteles_rosibelelizondoae|DHJPAR0013790|Costa_Rica|':0.000002,'ASHYM2357-13|Apanteles_rosibelelizondoae|DHJPAR0053003|Costa_Rica|BOLD_AAA4871':0.001519347999999976):0.000237):0.000002,((('ACGBA3773-13|Apanteles_rosibelelizondoae|DHJPAR0051181|Costa_Rica|BOLD_AAA4871':0.0017593039000000088,('ACGBA11062-20|Apanteles_rosibelelizondoae|DHJPAR0064620|Costa_Rica|BOLD_AAA4871':0.000002,'ASHYF1790-11|Apanteles_rosibelelizondoae|DHJPAR0041884|Costa_Rica|BOLD_AAA4871':0.000002):0.000002):0.000002,('ACGBA3870-13|Apanteles_rosibelelizondoae|DHJPAR0051278|Costa_Rica|BOLD_AAA4871':0.0017588253000000442,('ASHYD3048-14|Apanteles_rosibelelizondoae|DHJPAR0053878|Costa_Rica|BOLD_AAA4871':0.000002,'ASHYF1916-11|Apanteles_rosibelelizondoae|DHJPAR0042010|Costa_Rica|BOLD_AAA4871':0.007016193499999934):0.0017947071999999675):0.000002):0.000002,'ACGBA4746-15|Apanteles_rosibelelizondoae|DHJPAR0056869|Costa_Rica|BOLD_AAA4871|31':0.000002):0.000002):0.000002):0.13331532530000006,'ASHYF1542-11|Apanteles_Janzen09|DHJPAR0041636|Costa_Rica|BOLD_AAT8861':0.10060290849999992):0.012051874000000018,(((('ASPN234-07|Apanteles_Whitfield09|USNM00496744|Papua_New_Guinea|BOLD_AAD2365':0.000002,'ASPN319-07|Apanteles_Whitfield09|USNM00504153|Papua_New_Guinea|BOLD_AAD2365':0.000002):0.000002,'ASPN254-07|Apanteles_Whitfield09|USNM00497638|Papua_New_Guinea|':0.000002):0.012882261800000017,('ASPN255-07|Apanteles|USNM00497645|Papua_New_Guinea|BOLD_ABY6311':0.000002,'ASPNJ002-09|Apanteles|USNM00169280|Papua_New_Guinea|BOLD_ABY6311':0.000002):0.01158208079999995):0.08065199249999999,(((('GMBCC1911-15|Apanteles|BIOUG22503-G04|Bangladesh|BOLD_ABY2703':0.000002,('GMBCE1086-15|Apanteles|BIOUG23394-C09|Bangladesh|BOLD_ABY2703':0.000002,(('GMBCM360-15|Apanteles|BIOUG25321-G03|Bangladesh|BOLD_ABY2703':0.000002,'MAMTK480-12|Apanteles_PK02|BIOUG02546-B05|Pakistan|BOLD_ABY2703|2':0.000002):0.000002,'GMBCM679-15|Apanteles|BIOUG25325-B02|Bangladesh|BOLD_ABY2703':0.000002):0.000002):0.000002):0.01725417210000002,('GMMBI588-16|Apanteles|BIOUG31262-A10|Malaysia|BOLD_ABY2703':0.000002,'GMMBI634-16|Apanteles|BIOUG31262-E08|Malaysia|BOLD_ABY2703':0.000002):0.0021713553000000108):0.007249306099999964,'GMIAH672-17|Apanteles|BIOUG32672-F10|Indonesia|BOLD_ABY2703':0.0021760012999999523):0.0022529417000000107,'THAMI1934-23|Apanteles|BIOUG99570-C06|Thailand|BOLD_ABY2703':0.006733883799999951):0.10757612550000001):0.008291344899999997):0.008914602300000019,('ASHYC4969-10|Apanteles_aidalopezae|DHJPAR0038224|Costa_Rica|BOLD_AAM1058|2':0.0018295426000000115,('ASHYH184-11|Apanteles_aidalopezae|DHJPAR0042425|Costa_Rica|BOLD_AAM1058':0.000002,'ASHYH190-11|Apanteles_aidalopezae|DHJPAR0042431|Costa_Rica|BOLD_AAM1058|7':0.000002):0.000002):0.08760261000000003):0.017483953800000007):0.00796671929999998):0.011955971999999981,(((((('ACGBA2801-12|Apanteles_Janzen75|DHJPAR0049259|Costa_Rica|BOLD_ACB2342|3':0.07678572100000003,((('ACGBA3660-13|Apanteles_Janzen89|DHJPAR0051068|Costa_Rica|BOLD_ACJ2845':0.08527379749999991,'ASHYE2622-11|Apanteles_Janzen8843|DHJPAR0040486|Costa_Rica|BOLD_AAT8843':0.07611271969999994):0.042018600100000025,'GBAH23110-19|Apanteles|MH279888|India|BOLD_ADU8462':0.07247093809999999):0.0036473953000000225,((('ACGBA4489-13|Apanteles_christianzunigai|DHJPAR0051897|Costa_Rica|BOLD_AAK2071|21':0.000002,'ASHYD1815-10|Apanteles_christianzunigai|DHJPAR0038242|Costa_Rica|BOLD_AAK2071|2':0.000002):0.000002,('ASHYF1797-11|Apanteles_christianzunigai|DHJPAR0041891|Costa_Rica|BOLD_AAK2071':0.000002,'ASHYF1930-11|Apanteles_christianzunigai|DHJPAR0042024|Costa_Rica|BOLD_AAK2071':0.000002):0.000002):0.000002,'ASHYM2408-13|Apanteles_christianzunigai|DHJPAR0053054|Costa_Rica|BOLD_AAK2071':0.0016132694000000614):0.0976884744):0.023865051999999998):0.01892093119999999,'ASHYD251-08|Apanteles_juangazoi|DHJPAR0027225|Costa_Rica|BOLD_AAK2125':0.07405735889999998):0.012843107799999975,(('ACGBA3741-13|Apanteles_Janzen88|DHJPAR0051149|Costa_Rica|BOLD_ACJ2542|2':0.08962340260000001,(('ASBD539-07|Apanteles_carlosrodriguezi|DHJPAR0013674|Costa_Rica|BOLD_AAE6754':0.000002,(('ASHYE1164-09|Apanteles_carlosrodriguezi|DHJPAR0035342|Costa_Rica|BOLD_AAE6754|6':0.000002,('PLECK676-20|Apanteles_carlosrodriguezi|BIOUG57344-E01|Costa_Rica|BOLD_AAE6754':0.000002,'PLFCG649-20|Apanteles_carlosrodriguezi|BIOUG58997-E09|Costa_Rica|BOLD_AAE6754':0.000002):0.000002):0.000002,'ASHYF1834-11|Apanteles_carlosrodriguezi|DHJPAR0041928|Costa_Rica|BOLD_AAE6754':0.0017128237999999851):0.000002):0.008998047399999987,(('ASHYD4002-14|Apanteles_Janzen90|DHJPAR0054837|Costa_Rica|BOLD_ACM3100|3':0.000002,'ASHYD4029-14|Apanteles_Janzen90|DHJPAR0054864|Costa_Rica|BOLD_ACM3100':0.000002):0.036330034900000086,'MXBMC233-11|Apanteles_sp._Sff24|Micro0233|Mexico|BOLD_AAV2028':0.01908402109999996):0.012230901100000025):0.049130466799999994):0.0492832346,'BBHYA2142-12|Apanteles|BIOUG02584-H01|United_States|BOLD_ACA6424|2':0.08284713040000002):0.007171601400000005):0.005584772999999987,((('ASBRD175-07|Apanteles_Rodriguez210|DHJPAR0013054|Costa_Rica|BOLD_AAN1872':0.000002,'GMCGG633-14|Apanteles_Rodriguez210|BIOUG17842-E04|Costa_Rica|BOLD_AAN1872':0.000002):0.08345516939999992,('AUMIC1047-24|Braconidae|Extraction985|Australia|BOLD_ADL3292':0.000002,('AUMIC1316-24|Braconidae|Extraction1324|Australia|':0.000002,(('AUMIC1350-24|Braconidae|Extraction1360|Australia|BOLD_ADL3292|3':0.000002,'AUMIC1386-24|Braconidae|Extraction1399|Australia|BOLD_ADL3292':0.000002):0.000002,'AUMIC1351-24|Braconidae|Extraction1361|Australia|BOLD_ADL3292':0.0017645590999999516):0.0016015255999999312):0.000172):0.09524351739999998):0.04339700870000002,(((('GMKMM222-15|Apanteles|BIOUG25766-F01|Kenya|BOLD_ACY2645':0.000002,'GMKMX1226-15|Apanteles|BIOUG27018-G01|Kenya|BOLD_ACY2645':0.000002):0.000002,'GMKMW1498-15|Apanteles|BIOUG26772-D07|Kenya|BOLD_ACY2645':0.001820116800000049):0.010139341599999963,'KMPUD3163-19|Apanteles|BIOUG46621-F03|South_Africa|BOLD_ACY2645':0.003189326300000017):0.13509185539999996,(((('JICCE1187-16|Apanteles_Malaise2052|BIOUG29415-H01|Costa_Rica|BOLD_AAV2052':0.000002,'PLICF166-20|Apanteles_Malaise2052|BIOUG58741-D03|Costa_Rica|BOLD_AAV2052':0.000002):0.0017150137999999981,'PLECR785-20|Apanteles_Malaise2052|BIOUG57016-H09|Costa_Rica|BOLD_AAV2052|2':0.000002):0.003467221999999992,'MXBMC169-10|Apanteles_sp._Sff30|Micro0169|Mexico|BOLD_AAV2052':0.000002):0.05557893089999999,'MXBMC227-11|Apanteles_sp._Sff29|Micro0227|Mexico|BOLD_AAV2023':0.0936006063):0.02620903619999998):0.010591311599999986):0.017681245800000023):0.0052199333999999875,(('ACGBA2828-12|Apanteles_vannesabrenesaeDHJ01|DHJPAR0049286|Costa_Rica|BOLD_ACB2415':0.08551882980000003,(('GMAGE1311-15|Apanteles|BIOUG23229-A05|Argentina|BOLD_ACM6065':0.000002,'GMAGN400-15|Apanteles|BIOUG24745-H08|Argentina|BOLD_ACM6065|2':0.000002):0.000002,'GMAGY334-15|Apanteles|BIOUG24773-G04|Argentina|BOLD_ACM6065':0.0017449381999999902):0.08306101199999999):0.021285492299999986,'ASHYA054-08|Apanteles_josediazi|DHJPAR0024715|Costa_Rica|BOLD_AAK1654':0.1282087496):0.01569918819999999):0.005159759799999997,('MXBMC152-10|Apanteles_sp._Sff25|Micro0152|Mexico|BOLD_AAV2005|3':0.15893720719999993,'MXBMC229-11|Apanteles_sp._Sff23|Micro0229|Mexico|BOLD_AAV2025':0.06620604769999999):0.0167897984):0.006219894800000014):0.016839503099999986):0.00670861300000003):0.007875024499999994):0.0039192410999999705,('ACGAZ1179-12|Apanteles_Janzen20|DHJPAR0049865|Costa_Rica|BOLD_AAM5735':0.000002,'ASHYG005-10|Apanteles_Janzen20|DHJPAR0033735|Costa_Rica|BOLD_AAM5735':0.004874686000000017):0.11220325459999997):0.002215810699999987,((((('ACGBA1307-12|Apanteles_gabrielagutierrezae|DHJPAR0047164|Costa_Rica|BOLD_AAJ1529':0.000002,('ASBA1536-08|Apanteles_gabrielagutierrezae|DHJPAR0020456|Costa_Rica|BOLD_AAJ1529':0.000002,'ASBA1538-08|Apanteles_gabrielagutierrezae|DHJPAR0020458|Costa_Rica|BOLD_AAJ1529':0.000002):0.000002):0.21163529209999998,('ASHYA063-08|Apanteles_rogerblancoi|DHJPAR0024724|Costa_Rica|BOLD_AAJ1389|5':0.000002,'ASHYG991-10|Apanteles_rogerblancoi|DHJPAR0031730|Costa_Rica|BOLD_AAJ1389':0.0017527984999999857):0.1114487039):0.02475369719999998,'PLBDJ019-20|Apanteles_Malaise8793|BIOUG56591-A04|Costa_Rica|BOLD_AEF8793':0.08155005409999999):0.021187105599999978,(('ASBRD482-07|Apanteles_ciriloumanaiDHJ02|DHJPAR0013485|Costa_Rica|BOLD_AAK1717':0.11508098659999999,('ASHYH1399-13|Apanteles_Janzen4153|DHJPAR0052287|Costa_Rica|BOLD_ACH4153|2':0.0942847429,'CNCHX742-09|Apanteles|WMIC_0457|United_States|':0.10371183919999999):0.008931380099999997):0.04047255970000002,((((('ASHYH831-11|Apanteles_Janzen40|DHJPAR0043073|Costa_Rica|BOLD_ABA7264':0.000002,'PLECK1503-20|Apanteles_Janzen40|BIOUG57353-B09|Costa_Rica|BOLD_ABA7264':0.000002):0.000003,'JICCG1029-16|Apanteles_Janzen40|BIOUG29473-G10|Costa_Rica|BOLD_ABA7264':0.010769545200000008):0.11734579639999998,(('AUMIC1411-24|Braconidae|Extraction1424|Australia|BOLD_AAG8168':0.000002,'HYQT293-09|Apanteles|gvc12816-1L|Australia|BOLD_AAG8168':0.002347290900000021):0.013613156800000026,'GMIAC690-17|Apanteles|BIOUG32355-C09|Indonesia|BOLD_AAG8168':0.009736371399999999):0.0936967487):0.02164701590000001,((((((((((((((((((('ASPNI615-09|Apanteles|USNM00680631|Papua_New_Guinea|BOLD_AAH1089':0.000002,'GBMNA31584-19|Apanteles_melpomene|KY441889||BOLD_AAH1089|2':0.0013064596999999845):0.000002,'GMIAG495-17|Apanteles|BIOUG32523-C04|Indonesia|BOLD_AAH1089':0.000002):0.000002,'GMIAK347-17|Apanteles|BIOUG32740-B10|Indonesia|BOLD_AAH1089':0.000002):0.000002,'GMIAB619-17|Apanteles|BIOUG32215-E02|Indonesia|BOLD_AAH1089':0.000002):0.000002,'GMIAH671-17|Apanteles|BIOUG32672-F09|Indonesia|BOLD_AAH1089':0.000002):0.000002,'GMIAK7671-18|Apanteles|BIOUG40029-H01|Indonesia|BOLD_AAH1089':0.000002):0.000002,'GMMBI979-16|Apanteles|BIOUG31352-B09|Malaysia|BOLD_AAH1089':0.000002):0.000002,'GMIAD888-17|Apanteles|BIOUG32386-B11|Indonesia|BOLD_AAH1089':0.000002):0.000002,'GMIAF057-17|Apanteles|BIOUG32398-F02|Indonesia|BOLD_AAH1089|2':0.000002):0.000002,'GMIAE643-17|Apanteles|BIOUG32394-G01|Indonesia|BOLD_AAH1089':0.000002):0.000002,'GMIAK837-17|Apanteles|BIOUG32783-D01|Indonesia|BOLD_AAH1089':0.000002):0.000191,('AUMIC047-18|Apanteles|Extraction152|Australia|BOLD_AAH1089|2':0.000002,('HYQTB094-11|Apanteles|gvc17087-1L|Australia|BOLD_AAH1089|2':0.000002,'OZBOL460-21|Microgastrinae|CCDB-38103-G8|Australia|BOLD_AAH1089':0.000002):0.0018601409999999818):0.003770482899999983):0.002262635100000021,'ASPNI700-09|Apanteles|USNM00680889|Papua_New_Guinea|BOLD_AAH1089':0.001811334599999992):0.000002,(('CNCHW473-09|Apanteles|CNCH1503|Thailand|BOLD_AAH1089':0.000002,'GMMBI660-16|Apanteles|BIOUG31262-G10|Malaysia|BOLD_AAH1089':0.000002):0.0019402352999999817,'GMBCB2248-15|Apanteles|BIOUG21663-G04|Bangladesh|BOLD_AAH1089':0.000002):0.0019358282999999976):0.0050785710999999845,'CNCHW725-09|Apanteles|CNCH2135|Thailand|BOLD_AAH1089':0.009007044799999975):0.006367910799999987,'INLEP3409-16|Apanteles|INDOBIOSYS-CCDB25222-G12|Indonesia|BOLD_ADK0445|2':0.0711166453):0.0066523968000000155,(((((('AUMIC486-18|Apanteles|Extraction733|Australia|BOLD_AAH1201|6':0.0017569678000000089,(('CNCHW722-09|Apanteles|CNCH2132|Thailand|BOLD_AAH1201':0.000002,((('GMIAB592-17|Apanteles|BIOUG32215-B11|Indonesia|BOLD_AAH1201|4':0.000002,('GMMBI613-16|Apanteles|BIOUG31262-C11|Malaysia|BOLD_AAH1201':0.000002,'GMMBI1009-16|Apanteles|BIOUG31352-E03|Malaysia|BOLD_AAH1201':0.000002):0.000002):0.000002,'GMMBI612-16|Apanteles|BIOUG31262-C10|Malaysia|BOLD_AAH1201':0.000002):0.000002,'GMMGN1375-14|Apanteles|BIOUG16196-H10|Malaysia|BOLD_AAH1201':0.000002):0.000002):0.000002,'GBAH22739-19|Apanteles_sp._AAZ_054|KT699085||BOLD_AAH1201':0.0035559914000000137):0.0017591317000000273):0.000002,('GMBCB2104-15|Apanteles|BIOUG21662-C03|Bangladesh|BOLD_AAH1201':0.000002,'GMBCK221-15|Apanteles|BIOUG25156-B12|Bangladesh|BOLD_AAH1201':0.000002):0.0019359501999999806):0.0041492935999999925,'CNCBA159-10|Apanteles|CNCH2614|South_Korea|BOLD_AAH1201':0.0012076887999999952):0.005496574400000009,(((((('CNCHW470-09|Apanteles|CNCH1500|Thailand|BOLD_AAH1201':0.000002,'CNCHW484-09|Apanteles|CNCH1514|Thailand|BOLD_AAH1201':0.000002):0.00183883880000002,'WOMIA370-11|Apanteles|GOU_0600|China|BOLD_AAH1201|2':0.000002):0.000002,'WOMIA379-11|Hymenoptera|COI-5P':0.0019049334999999834):0.001431282300000003,'GMBCD1125-15|Apanteles|BIOUG23205-G01|Bangladesh|BOLD_AAH1201':0.000002):0.000002,'GMBCH2223-15|Apanteles|BIOUG24275-D10|Bangladesh|BOLD_AAH1201':0.000002):0.000002,'GMBCH2629-15|Apanteles|BIOUG24432-H06|Bangladesh|BOLD_AAH1201':0.000002):0.0016769663000000268):0.000002,((((((((('GBAH22959-19|Apanteles_sp._CN-2016|LC179616|Vietnam||reversed':0.000002,'MAMTV072-14|Apanteles_PK03|BIOUG15341-E09|Pakistan|BOLD_AAH1201':0.000002):0.000002,'GMBCF3996-15|Apanteles|BIOUG24117-H01|Bangladesh|BOLD_AAH1201':0.000002):0.000002,'GMBCG371-15|Apanteles|BIOUG23744-C09|Bangladesh|BOLD_AAH1201':0.000002):0.000002,'GMBCG2067-15|Apanteles|BIOUG23913-C03|Bangladesh|BOLD_AAH1201|4':0.000002):0.000002,'GMBCF3814-15|Apanteles|BIOUG24076-G03|Bangladesh|BOLD_AAH1201':0.000002):0.002046176100000019,(((('GMBCE065-15|Apanteles|BIOUG23256-E09|Bangladesh|BOLD_AAH1201':0.000002,'GMBCI3151-15|Apanteles|BIOUG24785-F03|Bangladesh|BOLD_AAH1201':0.000002):0.000002,'GMBCM316-15|Apanteles|BIOUG25321-C07|Bangladesh|BOLD_AAH1201|3':0.000002):0.000002,'GMBCF3764-15|Apanteles|BIOUG24076-C01|Bangladesh|BOLD_AAH1201|2':0.000002):0.000002,'GMBCF3794-15|Apanteles|BIOUG24076-E07|Bangladesh|BOLD_AAH1201':0.000002):0.0041545238999999845):0.004129619799999984,((('GMBCD208-15|Apanteles|BIOUG22897-A11|Bangladesh|BOLD_AAH1201':0.000002,'GMBCH2266-15|Apanteles|BIOUG24275-H05|Bangladesh|BOLD_AAH1201|2':0.000002):0.000002,('GMBCD1601-15|Apanteles|BIOUG23210-G02|Bangladesh|BOLD_AAH1201':0.000002,'GMBCJ2896-15|Apanteles|BIOUG26192-C05|Bangladesh|BOLD_AAH1201|2':0.000002):0.000002):0.000002,'GMBCF3974-15|Apanteles|BIOUG24117-F03|Bangladesh|BOLD_AAH1201':0.000002):0.002013777300000019):0.002040487699999982,'GMBCF3919-15|Apanteles|BIOUG24117-A08|Bangladesh|BOLD_AAH1201':0.000002):0.000002,'GBMNA31588-19|Apanteles_sp._6_SY-2018|KY441893||BOLD_AAH1201':0.006013704600000003):0.0019529982000000001):0.01111962059999999,((('CNCHW568-09|Apanteles|CNCH1598|Thailand|BOLD_AAH1221':0.000002,'CNCHW669-09|Apanteles|CNCH2079|Thailand|BOLD_AAH1221|9':0.000002):0.000002,'CNCHW652-09|Apanteles|CNCH2062|Thailand|BOLD_AAH1221':0.000002):0.02253306490000001,'HYCND1861-11|Apanteles_lyridice|CNCHYM_00151|Philippines|BOLD_AAZ9496':0.017561119100000022):0.017321431900000017):0.002885728300000001):0.014453357599999994,(('AUMIC1235-24|Braconidae|Extraction1228|Australia|BOLD_AAZ1975':0.000002,'AUMIC1236-24|Braconidae|Extraction1229|Australia|BOLD_AAZ1975|2':0.0017260425000000246):0.017355141799999974,(((((((((((('GBMNA31574-19|Apanteles_sp._2_SY-2018|KY441879||BOLD_AAV2096':0.0033707586000000234,('GMBCD1084-15|Apanteles|BIOUG23205-C08|Bangladesh|BOLD_AAV2096':0.000002,'GMBCD1136-15|Apanteles|BIOUG23205-G12|Bangladesh|BOLD_AAV2096':0.000002):0.000002):0.000002,'WOMIC079-10|Apanteles|JMIC_0079|Thailand|BOLD_AAV2096':0.000002):0.001661964299999985,'GMIAC651-17|Apanteles|BIOUG32354-H05|Indonesia|BOLD_AAV2096':0.000002):0.000003,'GMBCJ2853-15|Apanteles|BIOUG26075-G09|Bangladesh|BOLD_AAV2096|2':0.000002):0.000002,'GMMBQ1181-16|Apanteles|BIOUG31607-B11|Malaysia|BOLD_AAV2096':0.0018572297000000182):0.000002,'GMBCI3181-15|Apanteles|BIOUG24785-H09|Bangladesh|BOLD_AAV2096|3':0.000002):0.000002,'GMBCH2508-15|Apanteles|BIOUG24390-F04|Bangladesh|BOLD_AAV2096':0.000002):0.000002,'GMBCM667-15|Apanteles|BIOUG25325-A02|Bangladesh|BOLD_AAV2096':0.000002):0.000002,'GMBCD1533-15|Apanteles|BIOUG23210-A06|Bangladesh|BOLD_AAV2096|2':0.000002):0.000002,('GBMNA31577-19|Apanteles_sp._1_SY-2018|KY441882||BOLD_AAV2096':0.003238378799999997,'WOMIC187-10|Apanteles|JMIC_0187|Thailand|BOLD_AAV2096|2':0.000002):0.000002):0.0034480445999999776,('GMIAC683-17|Apanteles|BIOUG32355-C02|Indonesia|BOLD_AAV2096':0.000002,('GMIAH742-17|Apanteles|BIOUG32673-D09|Indonesia|BOLD_AAV2096':0.000002,'GMIAK845-17|Apanteles|BIOUG32783-D09|Indonesia|BOLD_AAV2096':0.000002):0.000002):0.000002):0.007316474800000028,'GMBCI2851-15|Apanteles|BIOUG24469-G07|Bangladesh|BOLD_ACY6198|2':0.013955213299999991):0.0051927554000000264):0.039978003799999995):0.03751014250000001,('GBAH22740-19|Apanteles_sp._AAZ_048|KT699080||BOLD_ADE2580':0.000002,('GMMBA176-16|Apanteles|BIOUG31135-C02|Malaysia|BOLD_ADE2580':0.000002,'GMMBT384-17|Apanteles|BIOUG31731-F02|Malaysia|BOLD_ADE2580':0.000002):0.000002):0.09921985249999998):0.04849578869999999):0.006397860000000033,((((('GMMCE383-14|Apanteles|BIOUG14454-H09|Mexico|BOLD_AAI4386':0.000002,('GMMCJ1504-14|Apanteles|BIOUG14859-C02|Mexico|BOLD_AAI4386':0.000002,'MXBMC012-10|Apanteles_sp._Sff19|Micro0012|Mexico|BOLD_AAI4386':0.0016212963000000191):0.000002):0.000002,'GMMCJ1487-14|Apanteles|BIOUG14859-A09|Mexico|BOLD_AAI4386':0.000002):0.000003,('MXBMC371-11|Apanteles_sp._Sff19|Micro0371|Mexico|BOLD_AAI4386|3':0.000002,'MXBMC463-11|Apanteles_sp._Sff19|Micro0463|Mexico|BOLD_AAI4386':0.0016315112999999992):0.000002):0.0017494446999999913,'JGHTM745-09|Apanteles|07TAPACH-00855|Mexico|BOLD_AAI4386':0.0049202741000000105):0.03459282610000003,'MXBMC026-10|Apanteles_sp._Sff18|Micro0026|Mexico|BOLD_AAV2069':0.03417539580000001):0.05825881700000002):0.00502389529999997):0.000002):0.013795794299999997,((('ASHYA428-08|Apanteles_robertmontanoi|DHJPAR0025089|Costa_Rica|BOLD_AAJ1523|2':0.10389896240000002,(((('ASHYD1701-10|Apanteles_Rodriguez240|DHJPAR0031777|Costa_Rica|BOLD_AAM5751|2':0.000002,'GMCEE1397-14|Apanteles_Rodriguez240|BIOUG17470-C03|Costa_Rica|BOLD_AAM5751':0.000002):0.007447996600000006,'MXBMC491-11|Apanteles_sp._Jjm13|Micro-0491|Mexico|BOLD_AAM5751':0.01017221639999999):0.03757656819999999,('GMMCG121-14|Apanteles|BIOUG14556-C05|Mexico|BOLD_AAV2026':0.000002,(((('MXBMC027-10|Apanteles_sp._Sff13|Micro0027|Mexico|BOLD_AAV2026':0.000002,'MXBMC505-11|Apanteles_sp._Sff13|Micro-0505|Mexico|BOLD_AAV2026':0.0018287324999999854):0.000002,'MXBMC029-10|Apanteles_sp._Sff13|Micro0029|Mexico|BOLD_AAV2026|2':0.000002):0.000002,'MXBMC032-10|Apanteles_sp._Sff13|Micro0032|Mexico|BOLD_AAV2026':0.001717664100000016):0.0017178616999999896,'MXBMC231-11|Apanteles_sp._Sff13|Micro0231|Mexico|BOLD_AAV2026':0.000002):0.0018201915000000124):0.03519203329999998):0.06845906340000002,('ASHYD2990-14|Apanteles_Janzen93|DHJPAR0053820|Costa_Rica|BOLD_ACL9196':0.002075477499999978,'ASHYD2995-14|Apanteles_Janzen93|DHJPAR0053825|Costa_Rica|BOLD_ACL9196':0.0015748120999999893):0.09513038000000001):0.007329845399999979):0.006061680600000008,('CRATB14974-23|Apanteles_Malaise7423|BIOUG96108-D02|Costa_Rica|BOLD_AEY7423':0.031205679099999994,'JIFFM122-16|Apanteles_Malaise4699|BIOUG29489-H04|Costa_Rica|BOLD_ADB4699':0.022839809900000008):0.04322552470000002):0.012150231800000022,'GMCRK2050-13|Apanteles_Malaise2416|BIOUG07616-D08|Costa_Rica|BOLD_ACJ2416':0.1133002487):0.00783169979999998):0.002865791099999959):0.002147988000000045,(((((((((((('ACGAZ432-11|Apanteles_Whitfield97|DHJPAR0045211|Costa_Rica|BOLD_ABX5649':0.000002,('ACGBA11211-20|Apanteles_Whitfield97|DHJPAR0065244|Costa_Rica|BOLD_ABX5649':0.000002,'ASHYD115-08|Apanteles_Whitfield97|DHJPAR0027089|Costa_Rica|BOLD_ABX5649':0.000002):0.000002):0.000002,'ASHYC149-08|Apanteles_Whitfield97|DHJPAR0026126|Costa_Rica|BOLD_ABX5649':0.000002):0.000002,'ACGBA11206-20|Apanteles_Whitfield97|DHJPAR0065239|Costa_Rica|BOLD_ABX5649':0.000002):0.000002,'ASHYC812-08|Apanteles_Whitfield97|DHJPAR0026789|Costa_Rica|BOLD_ABX5649|33':0.000002):0.012374622200000018,'ACGAZ1102-12|Apanteles_Whitfield300|DHJPAR0049788|Costa_Rica|BOLD_ABZ5286|5':0.008666748800000013):0.019973250399999976,('ACGBA4754-15|Apanteles_gloriasihezarae|DHJPAR0056877|Costa_Rica|BOLD_AAJ1383|11':0.000002,(('ASBA408-06|Apanteles_gloriasihezarae|DHJPAR0002988|Costa_Rica|BOLD_AAJ1383':0.000002,('ASBAC609-05|Apanteles_gloriasihezarae|DHJPAR0001625|Costa_Rica|BOLD_AAJ1383':0.000002,('ASBR857-06|Apanteles_gloriasihezarae|DHJPAR0004847|Costa_Rica|BOLD_AAJ1383':0.000002,'ASHYB2275-10|Apanteles_gloriasihezarae|DHJPAR0039988|Costa_Rica|BOLD_AAJ1383':0.0017079777999999823):0.000003):0.000002):0.000002,'ASHYB2263-10|Apanteles_gloriasihezarae|DHJPAR0039976|Costa_Rica|BOLD_AAJ1383':0.000002):0.000002):0.015413000899999973):0.010561838900000009,((('ASBAC533-05|Apanteles_robertoespinozai|DHJPAR0001549|Costa_Rica|BOLD_AAC1190':0.0016479705999999927,'ASBC610-06|Apanteles_robertoespinozai|DHJPAR0011968|Costa_Rica|BOLD_AAC1190|2':0.000002):0.000002,'ASHYH1315-13|Apanteles_robertoespinozai|DHJPAR0052203|Costa_Rica|BOLD_AAC1190':0.000002):0.000003,('ASBAC616-05|Apanteles_robertoespinozai|DHJPAR0001632|Costa_Rica|BOLD_AAC1190|24':0.000002,'ASBC126-06|Apanteles_robertoespinozai|DHJPAR0005005|Costa_Rica|BOLD_AAC1190':0.000002):0.000002):0.04725120960000001):0.05702409609999998,(((((('ACGBA3834-13|Apanteles_diegoalpizari|DHJPAR0051242|Costa_Rica|BOLD_AAD2341':0.0017859249000000132,'ASBC320-06|Apanteles_diegoalpizari|DHJPAR0005199|Costa_Rica|':0.000002):0.000002,'ACGBA3836-13|Apanteles_diegoalpizari|DHJPAR0051244|Costa_Rica|BOLD_AAD2341':0.000002):0.000002,'ASHYB594-08|Apanteles_diegoalpizari|DHJPAR0020707|Costa_Rica|BOLD_AAD2341':0.000002):0.000002,'ACGBA4703-15|Apanteles_diegoalpizari|DHJPAR0056826|Costa_Rica|BOLD_AAD2341|7':0.000002):0.000002,'ACGBA4414-13|Apanteles_diegoalpizari|DHJPAR0051822|Costa_Rica|BOLD_AAD2341':0.0017941199000000019):0.000002,('ACGBA3869-13|Apanteles_diegoalpizari|DHJPAR0051277|Costa_Rica|BOLD_AAD2341':0.000002,('ASBC316-06|Apanteles_diegoalpizari|DHJPAR0005195|Costa_Rica|BOLD_AAD2341':0.000002,'ASBC318-06|Apanteles_diegoalpizari|DHJPAR0005197|Costa_Rica|BOLD_AAD2341':0.0019680447000000045):0.000002):0.0017952956000000242):0.07547474700000001):0.018537382200000008,((('ACGBA1751-12|Apanteles_Rodriguez268|DHJPAR0048209|Costa_Rica|BOLD_ABZ8693|2':0.05629329379999998,('ASBAC1036-06|Apanteles_Rodriguez121|DHJPAR0012062|Costa_Rica|BOLD_AAJ1386':0.000002,'ASHYB1452-09|Apanteles_Rodriguez121|DHJPAR0030712|Costa_Rica|BOLD_AAJ1386':0.000002):0.06419863489999994):0.1137167349,('ASHYH228-11|Apanteles_mariamendezae|DHJPAR0042469|Costa_Rica|BOLD_ABA8478':0.05836586300000002,'PLECL1645-20|Apanteles_malaise0470|BIOUG57395-D04|Costa_Rica|BOLD_AEF0470':0.03910387380000002):0.06478380090000002):0.02216498560000002,'ACGBA3010-12|Apanteles_Janzen210|DHJPAR0049468|Costa_Rica|BOLD_ACB1711|4':0.0852682676):0.004718279699999994):0.005152461299999966,((('ACGBA3722-13|Apanteles_Janzen22|DHJPAR0051130|Costa_Rica|BOLD_ACJ2768':0.000002,('ACGBA3733-13|Apanteles_Janzen22|DHJPAR0051141|Costa_Rica|BOLD_ACJ2768':0.000002,'ACGBA8927-18|Apanteles_Janzen22|DHJPAR0062623|Costa_Rica|BOLD_ACJ2768|2':0.000002):0.000002):0.10941151039999997,((((((((((((((((((('ASBD405-07|Apanteles_lisabearssae|DHJPAR0013540|Costa_Rica|BOLD_AAC2117':0.000002,'ASHYG829-10|Apanteles_lisabearssae|DHJPAR0031568|Costa_Rica|BOLD_AAC2117':0.000002):0.001649401100000003,'ASHYD1735-10|Apanteles_lisabearssae|DHJPAR0031811|Costa_Rica|BOLD_AAC2117':0.0016458549999999739):0.000002,('ASBRD038-07|Apanteles_lisabearssae|DHJPAR0013044|Costa_Rica|BOLD_AAC2117':0.000002,('ASBRD200-07|Apanteles_lisabearssae|DHJPAR0013086|Costa_Rica|BOLD_AAC2117':0.000002,(((((((((('ASHYG929-10|Apanteles_lisabearssae|DHJPAR0031668|Costa_Rica||4':0.000002,'GMCRM570-13|Apanteles_lisabearssae|BIOUG08266-F08|Costa_Rica|BOLD_AAC2117':0.0016004897999999934):0.000281,('GMCRK2052-13|Apanteles_lisabearssae|BIOUG07616-D10|Costa_Rica|BOLD_AAC2117|3':0.000002,'GMCRK2069-13|Apanteles_lisabearssae|BIOUG07616-F03|Costa_Rica|BOLD_AAC2117|3':0.000002):0.000002):0.000002,'GMCFF1334-14|Apanteles_lisabearssae|BIOUG17684-C05|Costa_Rica|BOLD_AAC2117':0.000002):0.000002,'GMCFF1341-14|Apanteles_lisabearssae|BIOUG17684-C12|Costa_Rica|BOLD_AAC2117':0.000002):0.000002,'GMCGG662-14|Apanteles_lisabearssae|BIOUG17842-G09|Costa_Rica|BOLD_AAC2117':0.0019416736000000268):0.000002,('GMCGG703-14|Apanteles_lisabearssae|BIOUG17843-C03|Costa_Rica|BOLD_AAC2117|5':0.000002,'GMCRK1863-13|Apanteles_lisabearssae|BIOUG07614-D11|Costa_Rica|BOLD_AAC2117|4':0.000002):0.000002):0.000002,'GMCRL859-13|Apanteles_lisabearssae|BIOUG07918-A04|Costa_Rica|BOLD_AAC2117|7':0.000002):0.000002,'GMCRJ292-13|Apanteles_lisabearssae|BIOUG07458-B04|Costa_Rica|BOLD_AAC2117|2':0.000002):0.000002,'GMCEE950-14|Apanteles_lisabearssae|BIOUG17463-E10|Costa_Rica|BOLD_AAC2117':0.000002):0.000002,'GMCRK013-13|Apanteles_lisabearssae|BIOUG07617-B01|Costa_Rica|BOLD_AAC2117':0.000002):0.000002):0.000002):0.000002):0.000002,('ASHYA060-08|Apanteles_lisabearssae|DHJPAR0024721|Costa_Rica|BOLD_AAC2117|29':0.000002,'PLAAN229-18|Apanteles_lisabearssae|BIOUG44692-B08|Costa_Rica|BOLD_AAC2117|5':0.000002):0.000002):0.000002,('ASBD433-07|Apanteles_lisabearssae|DHJPAR0013568|Costa_Rica|BOLD_AAC2117':0.001649314100000021,(('ASHYD1800-10|Apanteles_lisabearssae|DHJPAR0031876|Costa_Rica|BOLD_AAC2117|2':0.000002,((((((((((('ASHYG860-10|Apanteles_lisabearssae|DHJPAR0031599|Costa_Rica|':0.000002,'GMCRK2085-13|Apanteles_lisabearssae|BIOUG07616-G07|Costa_Rica|BOLD_AAC2117':0.000002):0.000002,'GMCZZ1162-15|Apanteles_lisabearssae|BIOUG18499-E01|Costa_Rica|BOLD_AAC2117':0.000002):0.000002,'GMCRJ277-13|Apanteles_lisabearssae|BIOUG07458-A01|Costa_Rica|BOLD_AAC2117':0.000002):0.000002,'GMCFF1327-14|Apanteles_lisabearssae|BIOUG17684-B10|Costa_Rica|BOLD_AAC2117':0.000002):0.000002,'GMCCC463-14|Apanteles_lisabearssae|BIOUG10752-B05|Costa_Rica|BOLD_AAC2117':0.000002):0.000002,'GMCFF2056-14|Apanteles_lisabearssae|BIOUG17714-H02|Costa_Rica|BOLD_AAC2117':0.000002):0.000002,'GMCRL985-13|Apanteles_lisabearssae|BIOUG07919-C11|Costa_Rica|BOLD_AAC2117':0.000002):0.000002,'GMCRL967-13|Apanteles_lisabearssae|BIOUG07919-B05|Costa_Rica|BOLD_AAC2117':0.003678351000000024):0.000002,'GMCRM514-13|Apanteles_lisabearssae|BIOUG08266-A12|Costa_Rica|BOLD_AAC2117':0.000002):0.000002,('GMCRN448-13|Apanteles_lisabearssae|BIOUG08354-A04|Costa_Rica|BOLD_AAC2117':0.0018412405000000076,'GMCRN623-13|Apanteles_lisabearssae|BIOUG08355-G12|Costa_Rica|BOLD_AAC2117':0.000002):0.000002):0.000002,'GMCRL935-13|Apanteles_lisabearssae|BIOUG07918-G08|Costa_Rica|BOLD_AAC2117|2':0.000002):0.000002):0.000002,'ASHYG891-10|Apanteles_lisabearssae|DHJPAR0031630|Costa_Rica|BOLD_AAC2117':0.001658271599999983):0.0016512973999999736):0.000002):0.000002,('ASBRD169-07|Apanteles_lisabearssae|DHJPAR0013065|Costa_Rica|BOLD_AAC2117':0.000002,(((((((((((((('GMCAA948-14|Apanteles_lisabearssae|BIOUG10236-C05|Costa_Rica|BOLD_AAC2117':0.0020803677999999826,'GMCRK2084-13|Apanteles_lisabearssae|BIOUG07616-G06|Costa_Rica|BOLD_AAC2117|3':0.000002):0.000002,'GMCRI157-13|Apanteles_lisabearssae|BIOUG07116-D09|Costa_Rica|BOLD_AAC2117':0.000002):0.000002,'GMCRJ210-13|Apanteles_lisabearssae|BIOUG07457-C05|Costa_Rica|BOLD_AAC2117':0.000002):0.000002,'GMCAB942-15|Apanteles_lisabearssae|BIOUG18661-E11|Costa_Rica|BOLD_AAC2117':0.000002):0.000002,'GMCRJ286-13|Apanteles_lisabearssae|BIOUG07458-A10|Costa_Rica|BOLD_AAC2117|2':0.000002):0.000002,'GMCRM460-13|Apanteles_lisabearssae|BIOUG08265-E05|Costa_Rica|BOLD_AAC2117|6':0.000002):0.000002,'GMCRK163-13|Apanteles_lisabearssae|BIOUG07619-F08|Costa_Rica|BOLD_AAC2117':0.000002):0.000002,'GMCRL952-13|Apanteles_lisabearssae|BIOUG07919-A02|Costa_Rica|BOLD_AAC2117|4':0.000002):0.000002,'GMCRX382-13|Apanteles_lisabearssae|BIOUG09738-G07|Costa_Rica|BOLD_AAC2117':0.000002):0.000002,('GMCFF1397-14|Apanteles_lisabearssae|BIOUG17684-H08|Costa_Rica|BOLD_AAC2117|3':0.000002,'GMCII1028-15|Apanteles_lisabearssae|BIOUG18749-A02|Costa_Rica|BOLD_AAC2117':0.000002):0.000002):0.000002,'GMCRL603-13|Apanteles_lisabearssae|BIOUG07789-C09|Costa_Rica|BOLD_AAC2117|11':0.000002):0.000002,'GMCWW777-14|Apanteles_lisabearssae|BIOUG17607-H10|Costa_Rica|BOLD_AAC2117|3':0.000002):0.000002,'GMCYY1263-15|Apanteles_lisabearssae|BIOUG18398-C10|Costa_Rica|BOLD_AAC2117|2':0.000002):0.000002,'GMCYY1321-15|Apanteles_lisabearssae|BIOUG18398-H08|Costa_Rica|BOLD_AAC2117|2':0.000002):0.000002):0.000002):0.0015300927999999936,'ASHYD1747-10|Apanteles_lisabearssae|DHJPAR0031823|Costa_Rica|':0.004586124000000025):0.000095,'ASHYD1711-10|Apanteles_lisabearssae|DHJPAR0031787|Costa_Rica|':0.000002):0.000002,'ASHYG928-10|Apanteles_lisabearssae|DHJPAR0031667|Costa_Rica|':0.000002):0.000002,'ASHYG919-10|Apanteles_lisabearssae|DHJPAR0031658|Costa_Rica|':0.000002):0.000003,'GMCRK088-13|Apanteles_lisabearssae|BIOUG07617-H04|Costa_Rica|BOLD_AAC2117':0.000002):0.000002,'GMCDD482-14|Apanteles_lisabearssae|BIOUG17335-A11|Costa_Rica|BOLD_AAC2117':0.000002):0.000002,'GMCAA524-14|Apanteles_lisabearssae|BIOUG10112-G08|Costa_Rica|BOLD_AAC2117':0.000002):0.000002,'ASBD504-07|Apanteles_lisabearssae|DHJPAR0013639|Costa_Rica|BOLD_AAC2117':0.000002):0.000002,'GMCRK1935-13|Apanteles_lisabearssae|BIOUG07615-B12|Costa_Rica|BOLD_AAC2117':0.000002):0.000002,'ASHYA064-08|Apanteles_lisabearssae|DHJPAR0024725|Costa_Rica|':0.0022341404999999814):0.000002,'ASHYG910-10|Apanteles_lisabearssae|DHJPAR0031649|Costa_Rica|BOLD_AAC2117':0.000002):0.0016507335000000012,'ASHYA065-08|Apanteles_lisabearssae|DHJPAR0024726|Costa_Rica|BOLD_AAC2117':0.000002):0.000002,'ASHYG848-10|Apanteles_lisabearssae|DHJPAR0031587|Costa_Rica||3':0.000002):0.07882468110000002):0.014145261700000022,((('ASHYC231-08|Apanteles_laurahuberae|DHJPAR0026208|Costa_Rica|BOLD_AAJ1398':0.000002,'ASHYC232-08|Apanteles_laurahuberae|DHJPAR0026209|Costa_Rica|BOLD_AAJ1398':0.000002):0.12479314129999997,'CNCHX681-09|Apanteles_jft23|WMIC_0396|United_States|BOLD_AAK1605':0.0799218786):0.02421030260000001,((('ASHYD574-08|Apanteles_jairomoyai|DHJPAR0027548|Costa_Rica|BOLD_AAK1709':0.005835006899999939,'PLXBA748-20|Apanteles_jairomoyai|BIOUG55518-G11|Costa_Rica|BOLD_AAK1709':0.000002):0.0018145777000000418,'PLXDX1021-21|Apanteles_jairomoyai|BIOUG73912-B02|Costa_Rica|BOLD_AAK1709':0.000002):0.007401432799999996,('CRBOA4063-23|Apanteles_jairomoyai|BIOUG97258-G01|Costa_Rica|BOLD_AAK1709':0.0017625537000000024,'PLXDP1226-21|Apanteles_jairomoyai|BIOUG64241-B10|Costa_Rica|BOLD_AAK1709':0.000002):0.02269604509999995):0.125925821):0.019218585499999996):0.01361953499999996):0.00874874290000005,((((((('ACGBA1337-12|Apanteles_marcogonzalezi|DHJPAR0047194|Costa_Rica|BOLD_AAC1160':0.000002,(((('ASHYA248-08|Apanteles_marcogonzalezi|DHJPAR0024909|Costa_Rica|BOLD_AAC1160|5':0.000002,(('ASHYA732-08|Apanteles_marcogonzalezi|DHJPAR0025393|Costa_Rica|BOLD_AAC1160|2':0.000002,'ASHYD704-08|Apanteles_marcogonzalezi|DHJPAR0027678|Costa_Rica|BOLD_AAC1160':0.000002):0.000002,'ASHYD615-08|Apanteles_marcogonzalezi|DHJPAR0027589|Costa_Rica|BOLD_AAC1160|2':0.000002):0.000002):0.000002,'ASHYC760-08|Apanteles_marcogonzalezi|DHJPAR0026737|Costa_Rica|BOLD_AAC1160':0.000002):0.000002,('ASHYA844-08|Apanteles_marcogonzalezi|DHJPAR0025505|Costa_Rica|BOLD_AAC1160|2':0.000002,'ASHYD257-08|Apanteles_marcogonzalezi|DHJPAR0027231|Costa_Rica|BOLD_AAC1160':0.000002):0.000002):0.000002,'ASHYA947-08|Apanteles_marcogonzalezi|DHJPAR0025608|Costa_Rica|BOLD_AAC1160':0.000002):0.000002):0.000002,'GMACC622-15|Apanteles_marcogonzalezi|BIOUG19826-C01|Costa_Rica|BOLD_AAC1160':0.000002):0.12218975130000004,'ACGBA2619-12|Apanteles_Janzen211|DHJPAR0049077|Costa_Rica|BOLD_ACB1316':0.12883216160000005):0.0260071026,'BBHYH175-10|Apanteles_sp.|10BBHYM-1198|United_States|BOLD_AAN7904':0.05573788089999998):0.014388076699999974,(((((('ASBRD067-07|Apanteles_josejaramilloi|DHJPAR0013070|Costa_Rica|BOLD_AAD6849':0.000002,'GMCRX452-13|Apanteles_josejaramilloi|BIOUG09739-E06|Costa_Rica|BOLD_AAD6849':0.000002):0.000002,'PLECP977-20|Apanteles_josejaramilloi|BIOUG60811-B04|Costa_Rica|BOLD_AAD6849|2':0.000002):0.0033262896999999847,'MXBMC382-11|Apanteles_sp._Sff34|Micro0382|Mexico|BOLD_AAD6849|5':0.000002):0.0032993613999999782,(('GMCAA493-14|Apanteles_josejaramilloi|BIOUG10112-E01|Costa_Rica|BOLD_AAD6849':0.003693685000000002,'PLECN1223-20|Apanteles_josejaramilloi|BIOUG58640-B02|Costa_Rica|BOLD_AAD6849':0.000002):0.017097203399999983,(('MXBMC347-11|Apanteles_sp._Sff34|Micro0347|Mexico|BOLD_AAD6849':0.000002,'MXBMC547-11|Apanteles_sp._Sff34|Micro-0547|Mexico|BOLD_AAD6849':0.000002):0.003250543399999972,'MXBMC375-11|Apanteles_sp._Sff34|Micro0375|Mexico|BOLD_AAD6849':0.003786317799999994):0.005374547800000018):0.002672942899999975):0.10166797360000002,(('ASHYA765-08|Apanteles_isidrochaconi|DHJPAR0025426|Costa_Rica|BOLD_AAK2114':0.0017152002000000444,'ASHYG058-10|Apanteles_isidrochaconi|DHJPAR0033788|Costa_Rica|BOLD_AAK2114':0.000002):0.08946222170000007,'MHABR014-09|Apanteles_sodalis|MIC_000014|Canada||4':0.014979699899999976):0.11744586569999999):0.018864485499999972,'MXBMC451-11|Apanteles_sp._Sff10|Micro0451|Mexico|BOLD_AAV2036|2':0.08402909419999999):0.002211363299999991):0.007232351200000042,('GMCCB2659-17|Apanteles_Malaise7120|BIOUG36488-H08|Costa_Rica|BOLD_ADH7120':0.000002,'GMCDQ1166-17|Apanteles_Malaise7120|BIOUG32747-H10|Costa_Rica|BOLD_ADH7120':0.000002):0.09974577070000001):0.000002,('ASHYD661-08|Apanteles_juanapui|DHJPAR0027635|Costa_Rica|BOLD_AAK1708':0.16799006100000008,'GMCCD1153-17|Apanteles_malaise0331|BIOUG36548-C11|Costa_Rica|BOLD_ADK0331':0.054164257800000004):0.004309132399999971):0.007620843900000063):0.000885,((((('ACGAZ1167-12|Apanteles_garygibsoni|DHJPAR0049853|Costa_Rica|BOLD_AAF8075|5':0.000002,'ASBA730-06|Apanteles_garygibsoni|DHJPAR0004062|Costa_Rica|BOLD_AAF8075':0.000002):0.002210736099999999,'ASBC930-07|Apanteles_garygibsoni|DHJPAR0012467|Costa_Rica|':0.0022979466999999976):0.06944236139999999,'SSBAA5684-12|Apanteles|BIOUG03618-D06|Canada|BOLD_ACB6531':0.0839553771):0.013447085099999978,((((('ACGBA11050-20|Apanteles_Janzen4608|DHJPAR0064608|Costa_Rica|BOLD_AEC4300':0.13302201290000004,(((('CNCHZ280-09|Apanteles_jft14|CAM0090|Canada|BOLD_AAD2306':0.0017578258000000013,'CNCHZ842-09|Apanteles_jft14|MIC_000650|Canada|BOLD_AAD2306|2':0.000002):0.0017574603000000133,'CNCHZ840-09|Apanteles_jft14|MIC_000648|Canada|BOLD_AAD2306':0.000002):0.000002,(('CNCHZ496-09|Apanteles_jft14|CAM0306|Canada|BOLD_AAD2306':0.000002,'SSGBC357-14|Apanteles|BIOUG14562-C08|Canada|BOLD_AAD2306':0.000002):0.000002,'CNCHZ499-09|Apanteles_jft14|CAM0309|Canada|BOLD_AAD2306|2':0.000002):0.0017583822000000193):0.0017563493000000152,'CNCHZ338-09|Apanteles_jft14|CAM0148|Canada|BOLD_AAD2306':0.000002):0.07380458880000001):0.018568447099999996,'PLLBE3059-20|Apanteles_Malaise6781|BIOUG53222-B07|Costa_Rica|BOLD_AEC6781':0.1410540784):0.01598302410000002,((('ASCNC019-09|Apanteles_jft13|CAM0634|Canada|BOLD_AAK1601':0.000002,'BARSA254-15|Apanteles|BARS_2015_02_254|Canada|BOLD_AAK1601':0.000002):0.039595463399999975,'BBHYE834-10|Apanteles_sp.|09BBEHY-1834|Canada|BOLD_AAM7468':0.07902353620000002):0.027171259300000028,'OPPQO218-17|Apanteles|BIOUG35379-G03|Canada|BOLD_AAO2118':0.03912700340000003):0.0259113111):0.002934296599999997,(('CNGSG2127-15|Apanteles|BIOUG21832-B01|Canada|BOLD_ACL2413':0.013275035699999993,'NGNAN680-14|Apanteles|BIOUG09954-B03|Canada|BOLD_ACL2413':0.008475679100000022):0.004854141400000012,'OPPEE4157-17|Apanteles|BIOUG33960-C11|Canada|BOLD_ADH7479':0.028842996100000018):0.061886891200000016):0.005455311799999973,('BBHYH198-10|Apanteles_sp.|10BBHYM-1221|United_States|BOLD_AAN7916':0.11165025270000001,('MHMYN8616-16|Apanteles_Rodriguez3027|DHJPAR0059016|Costa_Rica|BOLD_ACB3027|4':0.07003989129999999,(('PLCAD202-19|Apanteles_Janzen5893|BIOUG46577-A12|Costa_Rica|BOLD_ADY5893':0.000002,'PLWAT236-20|Apanteles_Janzen5893|BIOUG55819-F10|Costa_Rica|BOLD_ADY5893':0.000002):0.000003,'PLWAR316-20|Apanteles_Janzen5893|BIOUG56110-A12|Costa_Rica|BOLD_ADY5893':0.0016643109000000211):0.11237719800000001):0.020787947500000015):0.0063023280999999765):0.000003):0.008406155800000037,(((((((((((((('AGAKE252-17|Apanteles_carpatus|BIOUG31773-E03|Canada|BOLD_AAC2372':0.000002,('SMTPI6971-14|Apanteles_carpatus|BIOUG16066-H08|Canada|BOLD_AAC2372':0.000002,'SMTPI7075-14|Apanteles_carpatus|BIOUG16111-E07|Canada|BOLD_AAC2372':0.000002):0.000002):0.000002,'SMTPI7180-14|Apanteles_carpatus|BIOUG16112-F05|Canada|BOLD_AAC2372':0.0018905764000000103):0.000002,((('BARSF512-16|Apanteles_carpatus|BARS_2015_34_512|Canada|BOLD_AAC2372':0.000002,('NZMG198-11|Apanteles_carpatus|NZAC04044445|New_Zealand|BOLD_AAC2372':0.000002,'NZMG199-11|Apanteles_carpatus|NZAC04045417|New_Zealand|BOLD_AAC2372':0.000002):0.000002):0.000002,'OZBOL6285-22|Microgastrinae|CCDB-38118-A7|Australia|BOLD_AAC2372':0.000002):0.000002,'DTNHM7857-23|Apanteles_carpatus|NHMUK015214916|United_Kingdom||12':0.000002):0.000002):0.0017266170999999941,(('AGAKL1018-17|Apanteles_carpatus|BIOUG32161-B10|Canada|BOLD_AAC2372':0.001884759100000022,'BARSE446-16|Apanteles_carpatus|BARS_2015_26_446|Canada|BOLD_AAC2372':0.000002):0.000002,'AGAKL1808-17|Apanteles_carpatus|BIOUG32169-E04|Canada|BOLD_AAC2372':0.000002):0.000002):0.000002,'BRDNT092-19|Apanteles_carpatus|BIOUG51582-E08|Canada|BOLD_AAC2372|6':0.000002):0.000002,(('CNCHZ216-09|Apanteles_carpatus|CAM0026|Canada|BOLD_AAC2372':0.003476993699999986,('DTNHM6533-23|Apanteles_carpatus|NHMUK010884676|United_Kingdom||7':0.000002,'SMTPL7612-15|Apanteles_carpatus|BIOUG21972-G04|Canada|BOLD_AAC2372':0.000002):0.000002):0.0014904908000000217,'MHABR037-09|Apanteles_carpatus|MIC_000037|Canada|':0.000002):0.000238):0.017578335399999978,(((('ASHYG896-10|Apanteles_Rodriguez5747|DHJPAR0031635|Costa_Rica|BOLD_AAM5747':0.000002,('AUMIC240-18|Apanteles|Extraction40|Australia|BOLD_AAM5747':0.000002,'PLECF2294-20|Apanteles_Rodriguez5747|BIOUG58322-F08|Costa_Rica|BOLD_AAM5747':0.000002):0.0017922897000000049):0.000002,'HYQT720-10|Apanteles|gvc15175-1L|Australia|BOLD_AAM5747':0.001805878900000002):0.007851419500000012,'MHABR064-09|Apanteles_conanchetorum|MIC_000064|Canada|':0.006092676799999974):0.005927384099999988,'GBAH3181-07|Apanteles_nephoptericis|DQ538813||':0.024254053399999975):0.009591129899999995):0.026132578799999973,((((('ASBRD326-07|Apanteles_rolandoramosi|DHJPAR0013113|Costa_Rica|':0.007219122700000025,'ASHYG534-10|Apanteles_rolandoramosi|DHJPAR0031273|Costa_Rica|BOLD_AAE6776|4':0.000002):0.010927824799999986,('ASHYG573-10|Apanteles_Rodriguez148|DHJPAR0031312|Costa_Rica|BOLD_AAM5736|3':0.000002,('PLEDB6229-20|Apanteles_Rodriguez148|BIOUG59060-H03|Costa_Rica|BOLD_AAM5736':0.000002,'PLFAI682-19|Apanteles_Rodriguez148|BIOUG49263-G08|Costa_Rica|BOLD_AAM5736':0.000002):0.000002):0.016745966500000042):0.0051378841999999425,('ASBZI480-10|Apanteles|10BZMT-0480|Belize|BOLD_AAU8422':0.023136573800000004,'CNCHX260-09|Apanteles_jft33|WMIC_0260|United_States|BOLD_AAK1595':0.03079031110000008):0.000114):0.004004595900000019,'MXBMC556-11|Apanteles_sp._Sff11|Micro-0556|Mexico|BOLD_ABV0943':0.0413712785):0.059701479299999916,'ASHYC497-08|Apanteles_robertovargasi|DHJPAR0026474|Costa_Rica|BOLD_AAK1645':0.08805578879999998):0.038511957799999996):0.00991345859999998,((('ASCNC193-09|Apanteles|WMIC0003|United_States|BOLD_AAH1143':0.000002,'ASCNC277-09|Apanteles|WMIC0087|United_States|BOLD_AAH1143':0.000002):0.002135011600000014,('ASCNC195-09|Apanteles|WMIC0005|United_States|BOLD_AAH1143':0.000002,'ASCNC278-09|Apanteles|WMIC0088|United_States|BOLD_AAH1143|5':0.000002):0.000002):0.000002,('MXBMC294-11|Apanteles_sp._Sff18|Micro0294|Mexico|BOLD_ACE3499':0.000002,'MXBMC539-11|Apanteles_sp._Sff14|Micro-0539|Mexico|BOLD_ACE3499':0.005276581700000005):0.012219843399999986):0.05232555890000001):0.015387520599999982,(((((('ASHYA526-08|Apanteles_Rodriguez190|DHJPAR0025187|Costa_Rica|BOLD_AAF7717':0.000002,'ASHYC336-08|Apanteles_Rodriguez190|DHJPAR0026313|Costa_Rica|BOLD_AAF7717':0.000002):0.000002,'ASHYA850-08|Apanteles_Rodriguez190|DHJPAR0025511|Costa_Rica|BOLD_AAF7717':0.001756193199999978):0.02055842670000002,((('ASHYG484-10|Apanteles_albanjimenezi|DHJPAR0031223|Costa_Rica|BOLD_AAK1566':0.000002,'ASHYG626-10|Apanteles_albanjimenezi|DHJPAR0031365|Costa_Rica|BOLD_AAK1566|2':0.000002):0.000002,'ASHYG597-10|Apanteles_albanjimenezi|DHJPAR0031336|Costa_Rica|BOLD_AAK1566':0.0018447020999999841):0.013607633299999977,'CRATB12808-23|Apanteles_albanjimenezi|BIOUG92383-G01|Costa_Rica|BOLD_AFP4996':0.005245794199999987):0.012140763399999976):0.012257996400000026,'GMCGG626-14|Apanteles_malaise0319|BIOUG17842-D09|Costa_Rica|BOLD_ADD0319':0.06745785160000001):0.03742475829999997,'GBMNA37441-19|Apanteles_sp._1_MH-2018|MH379400||':0.07318197910000002):0.01237239750000002,(('CNCHX768-09|Apanteles_jft36|WMIC_0483|United_States|BOLD_AAJ1436':0.000002,'HYMBB603-09|Apanteles_jft36|09BBHYM-603|United_States|BOLD_AAJ1436':0.003342492699999977):0.06819912189999999,(('CNCHZ843-09|Apanteles_jft35|MIC_000651|Canada|BOLD_AAK1625':0.000002,'NGNAO1163-14|Apanteles|BIOUG10363-C04|Canada|BOLD_AAK1625':0.0017747048000000265):0.000002,'NGNAR559-14|Apanteles|BIOUG10723-D10|Canada|BOLD_AAK1625':0.000002):0.02490614000000002):0.02757207210000001):0.009008716500000014):0.013234162599999988,(((((((('CRPSA17965-22|Apanteles_Malaise2941|BIOUG88188-D04|Costa_Rica|BOLD_ADB2941':0.0032201135000000103,'PLGBM142-19|Apanteles_Malaise2941|BIOUG51457-H09|Costa_Rica|BOLD_ADB2941':0.001597820899999991):0.000002,('JIFFG294-16|Apanteles_Malaise2941|BIOUG29327-D06|Costa_Rica|BOLD_ADB2941':0.000002,'PLPCF2748-20|Apanteles_Malaise2941|BIOUG61882-D06|Costa_Rica|BOLD_ADB2941':0.0015994851999999726):0.000002):0.000002,'PLTDD821-20|Apanteles_Malaise2941|BIOUG61716-H09|Costa_Rica|BOLD_ADB2941|18':0.000002):0.000002,'PLFAZ534-19|Apanteles_Malaise2941|BIOUG49583-A02|Costa_Rica|BOLD_ADB2941|2':0.000002):0.000002,((('JICCX668-16|Apanteles_Malaise2941|BIOUG29803-A08|Costa_Rica|BOLD_ADB2941':0.000002,'JICCZ1730-16|Apanteles_Malaise2941|BIOUG29844-G09|Costa_Rica|BOLD_ADB2941':0.001737771499999985):0.000002,'JIGGB081-16|Apanteles_Malaise2941|BIOUG30978-F10|Costa_Rica|BOLD_ADB2941|2':0.000002):0.000002,'PLFAY496-19|Apanteles_Malaise2941|BIOUG49558-H02|Costa_Rica|BOLD_ADB2941|3':0.000002):0.000002):0.000002,('PLLBD4376-20|Apanteles_Malaise2941|BIOUG52935-A06|Costa_Rica|BOLD_ADB2941':0.000002,'PLWDA365-21|Apanteles_Malaise2941|BIOUG64737-G05|Costa_Rica|BOLD_ADB2941|2':0.000002):0.0015956188999999843):0.0016158115000000084,(((('JICCX673-16|Apanteles_Malaise2941|BIOUG29803-B01|Costa_Rica|BOLD_ADB2941':0.000002,'JICCZ987-16|Apanteles_Malaise2941|BIOUG29794-A03|Costa_Rica|BOLD_ADB2941':0.000002):0.000002,'PLECG2499-20|Apanteles_Malaise2941|BIOUG57252-C09|Costa_Rica|BOLD_ADB2941':0.000002):0.000002,'PLBBJ039-19|Apanteles_Malaise2941|BIOUG49617-G12|Costa_Rica|BOLD_ADB2941':0.000002):0.000002,('PLEAY443-19|Apanteles_Malaise2941|BIOUG49367-B01|Costa_Rica|BOLD_ADB2941':0.000002,'PLUAY855-20|Apanteles_Malaise2941|BIOUG54580-F09|Costa_Rica|BOLD_ADB2941|8':0.000002):0.000002):0.000002):0.0016427668999999812,'PLAAB6129-18|Apanteles_Malaise2941|BIOUG44552-E01|Costa_Rica|BOLD_ADB2941':0.000002):0.0870937927):0.010377569699999978,(((((((((((((((((((('ASAHY714-13|Apanteles_jft37|BIOUG06752-D12|Canada|BOLD_AAC3220':0.000002,(('BBHYE288-10|Apanteles|09BBEHY-1288|Canada|BOLD_AAC3220':0.0017627868999999796,(('CNLMS885-14|Apanteles|BIOUG14438-F05|Canada|BOLD_AAC3220|2':0.000002,'OPPOI035-17|Apanteles|BIOUG34671-B01|Canada|BOLD_AAC3220':0.000002):0.0017268897000000116,('OPPNS441-17|Apanteles|BIOUG35355-C08|Canada|BOLD_AAC3220':0.000002,('PHMTX840-11|Apanteles|BIOUG00857-F06|Canada|BOLD_AAC3220|2':0.000002,('SMTPJ5496-14|Apanteles|BIOUG16162-B12|Canada|BOLD_AAC3220':0.000002,'SMTPJ5528-14|Apanteles|BIOUG16162-E08|Canada|BOLD_AAC3220':0.000002):0.000002):0.000002):0.0017748220000000092):0.000002):0.000002,'OPPQG1453-17|Apanteles|BIOUG34618-E03|Canada|BOLD_AAC3220':0.001761879799999977):0.0017644975000000174):0.003556474899999995,'CNSLQ611-13|Apanteles|BIOUG07032-A08|Canada|BOLD_AAC3220':0.0021968882000000245):0.000002,'CNKJP243-14|Apanteles|BIOUG12967-H09|Canada|BOLD_AAC3220':0.000002):0.000002,'CNGBF1116-14|Apanteles|BIOUG10056-A08|Canada|BOLD_AAC3220':0.000002):0.000002,'CNSLP332-13|Apanteles|BIOUG07032-F01|Canada|BOLD_AAC3220':0.000002):0.000002,'CNKJF1621-14|Apanteles|BIOUG11758-D02|Canada|BOLD_AAC3220':0.000002):0.000002,'CNSLQ239-13|Apanteles|BIOUG07004-B04|Canada|BOLD_AAC3220':0.000002):0.000002,'SMTPI3284-14|Apanteles|BIOUG16052-F04|Canada|BOLD_AAC3220':0.000002):0.000002,'PHNXN1547-14|Apanteles|BIOUG10865-C03|Canada|BOLD_AAC3220':0.000002):0.000002,'PAAUG870-12|Apanteles|BIOUG02911-A02|Canada|BOLD_AAC3220':0.000002):0.000002,('CNSLI404-12|Apanteles|BIOUG03979-B06|Canada|BOLD_AAC3220':0.000002,'OPPUQ1128-17|Apanteles|BIOUG35742-H03|Canada|BOLD_AAC3220|6':0.000002):0.000002):0.0054315992999999785,(('CNCHW032-09|Apanteles|CNCH1062|United_States|BOLD_AAC3220':0.000002,('CNCHX946-09|Apanteles|CNCH0931|Canada|BOLD_AAC3220':0.000002,'OPPHC798-17|Apanteles|BIOUG35845-C02|Canada|BOLD_AAC3220':0.0017597843000000113):0.000002):0.000002,'OPPUI233-17|Apanteles|BIOUG33598-E05|Canada|BOLD_AAC3220':0.000002):0.003616990099999995):0.0015256342000000145,('CNCHX268-09|Apanteles_jft37|WMIC_0268|United_States|BOLD_AAC3220':0.003830034799999993,'JSBBP281-18|Apanteles|BBP-281|United_States|BOLD_AAC3220':0.0075043624999999725):0.005572646800000025):0.003793687499999976,(('ASCNC204-09|Apanteles|WMIC0014|United_States|BOLD_AAC3220':0.000002,('CNPPH957-12|Apanteles|BIOUG03764-A03|Canada|BOLD_AAC3220':0.000002,'CNPPH1119-12|Apanteles|BIOUG03675-E08|Canada|BOLD_AAC3220':0.000002):0.0017663001000000067):0.000002,(((('ASWAY1155-09|Apanteles_jft37|CNCH0459|Canada|BOLD_AAC3220|5':0.000002,'CNCHZ241-09|Apanteles_jft37|CAM0051|Canada|BOLD_AAC3220':0.000002):0.000002,('CNCHW049-09|Apanteles|CNCH1079|United_States|BOLD_AAC3220':0.010022281899999985,('CNKOP1292-14|Apanteles|BIOUG11898-B01|Canada|BOLD_AAC3220':0.000002,'HPPPD146-13|Apanteles|BIOUG07197-B07|Canada|BOLD_AAC3220':0.000002):0.0020056254999999967):0.000002):0.0017722975999999724,'OPPDG1552-17|Apanteles|BIOUG33641-B10|Canada|BOLD_AAC3220':0.007267620400000008):0.000002,((('BBHYA3687-12|Apanteles|BIOUG02770-B03|United_States|BOLD_AAC3220|3':0.000002,(('BBHYA4004-12|Apanteles|BIOUG02720-G10|United_States|BOLD_AAC3220':0.000002,((((('CNCHW043-09|Apanteles|CNCH1073|United_States|BOLD_AAC3220':0.000002,'CNCHX764-09|Apanteles_jft37|WMIC_0479|United_States|BOLD_AAC3220':0.000002):0.00514312090000002,'CNCHW047-09|Apanteles|CNCH1077|United_States|':0.000002):0.000002,'GMOEF538-15|Apanteles|BIOUG24356-G08|Canada|BOLD_AAC3220':0.0020274849999999955):0.000002,'GMFRG715-14|Apanteles|BIOUG16417-D03|United_States|BOLD_AAC3220':0.000002):0.000002,'GMFRW158-15|Apanteles|BIOUG21413-C05|United_States|BOLD_AAC3220':0.000002):0.000002):0.000002,('JSBBP237-18|Apanteles|BBP-237|United_States|BOLD_AAC3220':0.000002,'JSBBP248-18|Apanteles|BBP-248|United_States|BOLD_AAC3220|3':0.000002):0.00357858459999999):0.000002):0.000002,(('GMGSE125-12|Apanteles|BIOUG02933-E10|United_States|BOLD_AAC3220':0.003721112999999998,'GMGSU150-13|Apanteles|BIOUG04936-C11|United_States|BOLD_AAC3220':0.0038089135000000107):0.000002,'GMGSJ048-12|Apanteles|BIOUG03049-H10|United_States|BOLD_AAC3220':0.000002):0.0018435830999999903):0.000002,'CNCHZ288-09|Apanteles_jft37|CAM0098|Canada|BOLD_AAC3220':0.012335651599999997):0.0017694482000000233):0.0017661944999999846):0.000002):0.001286142900000009,(((('BBHEC916-10|Apanteles_jft37|09BBEHY-0916|Canada|BOLD_AAC3220':0.000002,(('CNSLF222-12|Apanteles|BIOUG03717-D01|Canada|BOLD_AAC3220':0.000002,('CNSLQ607-13|Apanteles|BIOUG07032-A04|Canada|BOLD_AAC3220':0.000002,'CNSLR062-13|Apanteles|BIOUG06823-H09|Canada|BOLD_AAC3220':0.000002):0.000002):0.000002,'OPPFG1274-17|Apanteles|BIOUG33646-G11|Canada|BOLD_AAC3220':0.0017208832999999757):0.0017235360000000255):0.000002,('CNRMF920-12|Apanteles|BIOUG03841-C05|Canada|BOLD_AAC3220':0.000002,'CNRMF1171-12|Apanteles|BIOUG03844-D12|Canada|BOLD_AAC3220':0.0018355435999999892):0.000002):0.000002,'CNPER284-14|Apanteles|BIOUG11037-D10|Canada|BOLD_AAC3220':0.000002):0.000002,'CNSLQ274-13|Apanteles|BIOUG07004-E03|Canada|BOLD_AAC3220':0.001956944000000016):0.015215252199999973):0.004623490200000024,(((('ASCNC191-09|Apanteles|WMIC0001|United_States|BOLD_AAC3220':0.000002,('ASCNC236-09|Apanteles|WMIC0046|United_States|BOLD_AAC3220':0.000002,'ASCNC244-09|Apanteles|WMIC0054|United_States|BOLD_AAC3220':0.0019347699000000218):0.000002):0.000002,'ASCNC268-09|Apanteles|WMIC0078|United_States|BOLD_AAC3220':0.000002):0.00396019580000001,'POTTB332-15|Apanteles|BIOUG25257-E08|Canada|BOLD_AAC3220':0.005897087400000001):0.00575682420000001,'CNCHX654-09|Apanteles_jft37|CNCH0779|United_States|BOLD_AAC3220':0.005554463600000004):0.007848335900000003):0.015255745200000004,'SMTPI5940-14|Apanteles|BIOUG16065-A11|Canada|BOLD_ACP9467':0.03073853430000001):0.01791726399999999,(((((('ASBZI214-10|Apanteles|10BZMT-0214|Belize|BOLD_AAW0422':0.0018603540000000085,('CRBOA4550-23|Apanteles_Janzen0422|BIOUG97263-H01|Costa_Rica|BOLD_AAW0422':0.000002,'PLABE2667-18|Apanteles_Janzen0422|BIOUG44303-H03|Costa_Rica|BOLD_AAW0422|7':0.000002):0.005216778799999988):0.0011457215999999826,'PLXDQ1210-21|Apanteles_Janzen0422|BIOUG64255-G10|Costa_Rica|BOLD_AAW0422':0.004323515700000002):0.06835434099999999,('CNCHX748-09|Apanteles|WMIC_0463|United_States|BOLD_AFP1608':0.08103768889999996,(((('MXBMC036-10|Apanteles_sp._Sff5|Micro0036|Mexico|BOLD_AAV2033':0.000002,'MXBMC472-11|Apanteles_sp._Sff5|Micro0472|Mexico|BOLD_AAV2033|4':0.000002):0.000002,'MXBMC084-10|Apanteles_sp._Sff5|Micro0084|Mexico|BOLD_AAV2033|2':0.001541316299999984):0.000003,'MXBMC349-11|Apanteles_sp._Sff5|Micro0349|Mexico|BOLD_AAV2033':0.001527925200000002):0.09742691599999992,(('MXBMC211-11|Apanteles_sp._Jjm4|Micro0211|Mexico|BOLD_AAV2011':0.000002,('MXBMC223-11|Apanteles_sp._Jjm4|Micro0223|Mexico|BOLD_AAV2011':0.000002,'MXBMC395-11|Apanteles_sp._Jjm4|Micro0395|Mexico|BOLD_AAV2011|33':0.000002):0.000002):0.044404037200000024,((((('MXBMC238-11|Apanteles_sp._Sff2|Micro0238|Mexico|BOLD_AAV2030':0.001764228400000012,'MXBMC471-11|Apanteles_sp._Sff2|Micro0471|Mexico|BOLD_AAV2030|4':0.000002):0.0017649858999999601,'MXBMC424-11|Apanteles_sp._Sff2|Micro0424|Mexico|BOLD_AAV2030':0.000002):0.0018371009000000549,'MXBMC295-11|Apanteles_sp._Sff2|Micro0295|Mexico|BOLD_AAV2030|2':0.001718174100000025):0.038879161900000014,('MXBMC464-11|Apanteles_sp._Sff1|Micro0464|Mexico|BOLD_ABX5504|49':0.000002,'MXBMC523-11|Apanteles_sp._Sff1|Micro-0523|Mexico|BOLD_ABX5504':0.000002):0.0490031876):0.004193606199999977,(((('MXBMC320-11|Apanteles_sp._Jjm3|Micro0320|Mexico|BOLD_AAV2007':0.0017381892000000176,'MXBMC357-11|Apanteles_sp._Jjm3|Micro0357|Mexico|BOLD_AAV2007|8':0.000002):0.000002,'MXBMC374-11|Apanteles_sp._Jjm3|Micro0374|Mexico|BOLD_AAV2007|3':0.0017089141999999669):0.0017375479999999222,'MXBMC343-11|Apanteles_sp._Jjm3|Micro0343|Mexico|BOLD_AAV2007':0.000002):0.01608124789999993,('MXBMC365-11|Apanteles_sp._Jjm3|Micro0365|Mexico|BOLD_ACF5632|11':0.0017228067999999763,'MXBMC427-11|Apanteles_sp._Jjm3|Micro0427|Mexico|BOLD_ACF5632':0.000002):0.0025631812999999948):0.032420168299999996):0.014924151300000021):0.007184881600000026):0.008483641499999972):0.005172819900000014):0.005911066399999998,((('BBHYH203-10|Apanteles|10BBHYM-1226|United_States|BOLD_AAM4942':0.0018331233000000169,'JSBBP086-18|Apanteles|BBP-86|United_States|BOLD_AAM4942':0.0016942179000000168):0.0016945237000000057,'CNCHX762-09|Apanteles|WMIC_0477|United_States|BOLD_AAM4942':0.000002):0.000003,'CNCHX749-09|Apanteles_jft38|WMIC_0464|United_States|BOLD_AAM4942':0.000002):0.07120584930000001):0.017224102799999974,(((('ASQBR1076-23|Apanteles_juliodiazi|ON101953|Costa_Rica|BOLD_AAA3764':0.005041292699999977,'SSKJC2010-15|Apanteles|BIOUG17667-B09|Canada|BOLD_ACT6574':0.016240612300000012):0.00722308319999998,'GBAH3182-07|Apanteles_galleriae|DQ538812||BOLD_ACE6783':0.02516355279999999):0.05525106070000002,('MXBMC091-10|Apanteles_sp._Sff7b|Micro0091|Mexico|BOLD_AAV2059':0.02341908869999998,'MXBMC283-11|Apanteles_sp._Sff7a|Micro0283|Mexico|BOLD_AAV2012':0.02354114839999999):0.04986999460000002):0.005248421100000011,('CNGBF1112-14|Apanteles|BIOUG10056-A04|Canada|BOLD_AAF7782':0.007821349600000027,'OPPII418-17|Apanteles|BIOUG33518-D11|Canada|BOLD_AAF7782|5':0.002727081999999992):0.08924621729999999):0.0019733128000000155):0.0034615136000000213,((('GMMCD215-14|Apanteles|BIOUG14382-C11|Mexico|BOLD_AAV2061':0.000002,'MXBMC009-10|Apanteles_sp._Sff6|Micro0009|Mexico|BOLD_AAV2061':0.001647223199999992):0.000003,('MXBMC008-10|Apanteles_sp._Sff6|Micro0008|Mexico|BOLD_AAV2061':0.0016406639000000056,'MXBMC030-10|Apanteles_sp._Sff6|Micro0030|Mexico|BOLD_AAV2061|2':0.000002):0.001658972099999989):0.08055610070000002,((('GMMCJ517-14|Apanteles|BIOUG14798-F10|Mexico|BOLD_AAV2018':0.000002,'MXBMC389-11|Apanteles_sp._Sff9|Micro0389|Mexico|BOLD_AAV2018|13':0.000002):0.000002,'MXBMC305-11|Apanteles_sp._Sff9|Micro0305|Mexico|BOLD_AAV2018':0.001691356799999988):0.04895176130000001,('GMMCO1592-15|Apanteles|BIOUG19543-F05|Mexico|BOLD_AAV2070':0.000002,'MXBMC031-10|Apanteles_sp._Sff8|Micro0031|Mexico|BOLD_AAV2070':0.000002):0.028092180199999983):0.013998990499999975):0.015333575099999996):0.0010593407999999749):0.0071343288999999865,('JGHTM357-09|Apanteles|07TAPACH-00467|Mexico|BOLD_AAI4385':0.00535324840000001,'JGHTM358-09|Apanteles|07TAPACH-00468|Mexico|BOLD_AAI4385':0.000002):0.062197196499999996):0.0062395458999999764,('ASBD048-07|Apanteles_Rodriguez143|DHJPAR0012541|Costa_Rica|BOLD_AAK1562':0.0738417045,(((((('CNCHZ220-09|Apanteles_jft27|CAM0030|Canada|BOLD_AAC7889':0.0018213317999999923,'CNCHZ316-09|Apanteles_jft27|CAM0126|Canada|BOLD_AAC7889':0.000002):0.003126915900000027,'CNCHZ240-09|Apanteles_jft27|CAM0050|Canada|BOLD_AAC7889':0.0017768991000000067):0.03469424990000003,'CNCHZ340-09|Apanteles_jft27|CAM0150|Canada|BOLD_ACF4409':0.000002):0.003941999299999999,'CNCHZ245-09|Apanteles_jft27|CAM0055|Canada|BOLD_ACF4409':0.000002):0.000002,'CNCHZ634-09|Apanteles_jft27|CAM0444|Canada|BOLD_ACF4409|2':0.0029757656000000132):0.0032422951000000144,'CNCHZ312-09|Apanteles_jft27|CAM0122|Canada|BOLD_ACF4409':0.000003):0.026326484400000016):0.038912102800000015):0.01379367749999999):0.014011274299999987,((('ASBRD287-07|Apanteles_Whitfield305|DHJPAR0013121|Costa_Rica|BOLD_AAK1646':0.000002,'PLLAZ3752-20|Apanteles_Whitfield305|BIOUG52588-F01|Costa_Rica|BOLD_AAK1646':0.000002):0.000002,'GMCRC159-13|Apanteles_Whitfield305|BIOUG05279-B02|Costa_Rica|BOLD_AAK1646|2':0.000002):0.001876551900000023,'PLZAZ677-20|Apanteles_Whitfield305|BIOUG56702-C09|Costa_Rica|BOLD_AAK1646':0.000002):0.07005623620000001):0.003981718700000025,(((((('ASBRD281-07|Apanteles_franciscopizarroi|DHJPAR0013119|Costa_Rica|BOLD_AAK1643':0.000002,'MXBMC378-11|Apanteles_Rodriguez194|Micro0378|Mexico|BOLD_AAK1643|16':0.000002):0.000002,'PLZAL289-20|Apanteles_franciscopizarroi|BIOUG55730-B08|Costa_Rica|BOLD_AAK1643|2':0.000002):0.000002,(('MXBMC028-10|Apanteles_Rodriguez194|Micro0028|Mexico|BOLD_AAK1643':0.000002,'MXBMC150-10|Apanteles_Rodriguez194|Micro0150|Mexico|BOLD_AAK1643':0.001703420499999997):0.0017066031999999898,'PLPCH1258-20|Apanteles_franciscopizarroi|BIOUG63058-B11|Costa_Rica|BOLD_AAK1643':0.0017061158000000187):0.000002):0.000002,'GMCGG488-14|Apanteles_franciscopizarroi|BIOUG17841-A02|Costa_Rica|BOLD_AAK1643':0.000002):0.000002,'MXBMC413-11|Apanteles_Rodriguez194|Micro0413|Mexico|BOLD_AAK1643|4':0.0017039528000000193):0.023510332899999986,'CNCHX635-09|Apanteles|CNCH0760|United_States|BOLD_AAH1174':0.06675228550000001):0.023717799599999978):0.015439528300000005):0.001678226599999999):0.01060326100000003):0.0025299766999999918,('ACGAZ1485-12|Apanteles_Janzen81|DHJPAR0050171|Costa_Rica|BOLD_AAM1079':0.02198183730000003,'ASHYD1889-10|Apanteles_Rodriguez152|DHJPAR0038316|Costa_Rica|BOLD_AAM1079|2':0.0017160804999999946):0.05440046580000002):0.004900865300000001,(((((((((((((((((('ASBD010-07|Apanteles_eduardoramirezi|DHJPAR0012503|Costa_Rica|BOLD_AAA4554':0.000002,((((((((('ASBD030-07|Apanteles_eduardoramirezi|DHJPAR0012523|Costa_Rica|BOLD_AAA4554':0.000002,'ASBRD182-07|Apanteles_eduardoramirezi|DHJPAR0013102|Costa_Rica|':0.000002):0.000002,('GMCRZ379-14|Apanteles_eduardoramirezi|BIOUG10017-F02|Costa_Rica|BOLD_AAA4554':0.000002,'JCCCA731-16|Apanteles_eduardoramirezi|BIOUG29883-B05|Costa_Rica|BOLD_AAA4554':0.000002):0.000002):0.000002,('GMCKK366-14|Apanteles_eduardoramirezi|BIOUG17530-G08|Costa_Rica|BOLD_AAA4554':0.000002,('GMCQQ673-14|Apanteles_eduardoramirezi|BIOUG17550-E05|Costa_Rica|BOLD_AAA4554':0.000002,('GMCRI849-13|Apanteles_eduardoramirezi|BIOUG07453-F12|Costa_Rica|BOLD_AAA4554':0.000002,'GMCRK2124-13|Apanteles_eduardoramirezi|BIOUG07618-B11|Costa_Rica|BOLD_AAA4554|2':0.000002):0.000002):0.000002):0.000002):0.000002,(((((((('GMCDD500-14|Apanteles_eduardoramirezi|BIOUG17335-C05|Costa_Rica|BOLD_AAA4554':0.000002,'GMCXX461-15|Apanteles_eduardoramirezi|BIOUG18290-E05|Costa_Rica|BOLD_AAA4554|16':0.000002):0.000002,(('GMCDD541-14|Apanteles_eduardoramirezi|BIOUG17335-F10|Costa_Rica|BOLD_AAA4554|10':0.000002,(('GMCRK2120-13|Apanteles_eduardoramirezi|BIOUG07618-B07|Costa_Rica|BOLD_AAA4554|2':0.000002,'GMCRK2178-13|Apanteles_eduardoramirezi|BIOUG07618-G05|Costa_Rica|BOLD_AAA4554|2':0.000002):0.000002,'GMCRO554-13|Apanteles_eduardoramirezi|BIOUG08768-G06|Costa_Rica|BOLD_AAA4554|2':0.000002):0.000002):0.000002,('GMCDD544-14|Apanteles_eduardoramirezi|BIOUG17335-G01|Costa_Rica|BOLD_AAA4554':0.000002,('GMCFF1368-14|Apanteles_eduardoramirezi|BIOUG17684-F03|Costa_Rica|BOLD_AAA4554|6':0.000002,'GMCGG574-14|Apanteles_eduardoramirezi|BIOUG17841-H04|Costa_Rica|BOLD_AAA4554|2':0.000002):0.000002):0.000002):0.000002):0.000002,'GMCRJ254-13|Apanteles_eduardoramirezi|BIOUG07457-G01|Costa_Rica|BOLD_AAA4554':0.0017640881000000053):0.000002,'GMCRE967-13|Apanteles_eduardoramirezi|BIOUG05346-E10|Costa_Rica|BOLD_AAA4554':0.000002):0.000002,('GMCRL962-13|Apanteles_eduardoramirezi|BIOUG07919-A12|Costa_Rica|BOLD_AAA4554':0.000002,'GMCWW497-14|Apanteles_eduardoramirezi|BIOUG17575-A04|Costa_Rica|BOLD_AAA4554|22':0.000002):0.000002):0.000002,'GMCWW836-14|Apanteles_eduardoramirezi|BIOUG17608-E10|Costa_Rica|BOLD_AAA4554|10':0.000002):0.000002,'GMCRY001-14|Apanteles_eduardoramirezi|BIOUG09824-G01|Costa_Rica|BOLD_AAA4554|4':0.000002):0.000002,'GMCZZ1425-15|Apanteles_eduardoramirezi|BIOUG18510-C03|Costa_Rica|BOLD_AAA4554':0.000002):0.000002):0.000002,'GMCRK2834-13|Apanteles_eduardoramirezi|BIOUG07778-F10|Costa_Rica|BOLD_AAA4554':0.001804479400000003):0.000002,('GMCYY1223-15|Apanteles_eduardoramirezi|BIOUG18397-H05|Costa_Rica|BOLD_AAA4554|2':0.000002,'GMCYY1228-15|Apanteles_eduardoramirezi|BIOUG18397-H10|Costa_Rica|BOLD_AAA4554':0.000002):0.000002):0.000002,'ASBRD194-07|Apanteles_eduardoramirezi|DHJPAR0013092|Costa_Rica|BOLD_AAA4554':0.000002):0.000002,'GMCYY1316-15|Apanteles_eduardoramirezi|BIOUG18398-H03|Costa_Rica|BOLD_AAA4554|3':0.000002):0.000002,'ASBRD207-07|Apanteles_eduardoramirezi|DHJPAR0013035|Costa_Rica|BOLD_AAA4554':0.000002):0.000002):0.000002,('ASBRD193-07|Apanteles_eduardoramirezi|DHJPAR0013091|Costa_Rica|':0.000002,'ASBRD199-07|Apanteles_eduardoramirezi|DHJPAR0013078|Costa_Rica|':0.000002):0.000002):0.000002,'ASBRD106-07|Apanteles_eduardoramirezi|DHJPAR0013197|Costa_Rica|BOLD_AAA4554':0.000002):0.000002,((((('ASBD036-07|Apanteles_eduardoramirezi|DHJPAR0012529|Costa_Rica|BOLD_AAA4554':0.000002,'PLLBF5564-20|Apanteles_eduardoramirezi|BIOUG52668-H10|Costa_Rica|BOLD_AAA4554':0.001568356900000012):0.000002,'ASBRD189-07|Apanteles_eduardoramirezi|DHJPAR0013088|Costa_Rica|BOLD_AAA4554':0.000002):0.000002,'ASBRD185-07|Apanteles_eduardoramirezi|DHJPAR0013095|Costa_Rica|BOLD_AAA4554':0.000002):0.000002,('ASBRD043-07|Apanteles_eduardoramirezi|DHJPAR0013183|Costa_Rica|BOLD_AAA4554':0.000002,'ASBRD225-07|Apanteles_eduardoramirezi|DHJPAR0013182|Costa_Rica|BOLD_AAA4554':0.000002):0.000002):0.000002,'PLSAY602-20|Apanteles_eduardoramirezi|BIOUG54760-B10|Costa_Rica|BOLD_AAA4554|20':0.000002):0.000002):0.000002,'ASBRD168-07|Apanteles_eduardoramirezi|DHJPAR0013066|Costa_Rica|BOLD_AAA4554':0.000002):0.000002,'ASBRD141-07|Apanteles_eduardoramirezi|DHJPAR0013074|Costa_Rica|BOLD_AAA4554':0.000002):0.000002,(((('ASBRD040-07|Apanteles_eduardoramirezi|DHJPAR0013045|Costa_Rica|BOLD_AAA4554':0.000002,'ASBRD170-07|Apanteles_eduardoramirezi|DHJPAR0013067|Costa_Rica|BOLD_AAA4554':0.000002):0.000002,(((('ASBRD145-07|Apanteles_eduardoramirezi|DHJPAR0013081|Costa_Rica|BOLD_AAA4554':0.000002,'GMCRK2002-13|Apanteles_eduardoramirezi|BIOUG07615-H07|Costa_Rica|BOLD_AAA4554':0.000002):0.000002,'ASBRD179-07|Apanteles_eduardoramirezi|DHJPAR0013053|Costa_Rica|BOLD_AAA4554':0.000002):0.000002,'ASBRD201-07|Apanteles_eduardoramirezi|DHJPAR0013080|Costa_Rica|BOLD_AAA4554':0.000002):0.000002,('ASBRD150-07|Apanteles_eduardoramirezi|DHJPAR0013039|Costa_Rica|BOLD_AAA4554':0.000002,('ASBRD205-07|Apanteles_eduardoramirezi|DHJPAR0013033|Costa_Rica|BOLD_AAA4554':0.000002,(((('GMCEE866-14|Apanteles_eduardoramirezi|BIOUG17462-F09|Costa_Rica|BOLD_AAA4554|2':0.000002,(((('GMCEE1371-14|Apanteles_eduardoramirezi|BIOUG17470-A01|Costa_Rica|BOLD_AAA4554':0.000002,'GMCII1074-15|Apanteles_eduardoramirezi|BIOUG18749-D12|Costa_Rica|BOLD_AAA4554':0.000002):0.000002,'GMCRK2030-13|Apanteles_eduardoramirezi|BIOUG07616-B12|Costa_Rica|BOLD_AAA4554|3':0.000002):0.000002,'GMCRI828-13|Apanteles_eduardoramirezi|BIOUG07453-E03|Costa_Rica|BOLD_AAA4554|2':0.000002):0.000002,'GMCRL958-13|Apanteles_eduardoramirezi|BIOUG07919-A08|Costa_Rica|BOLD_AAA4554|4':0.000002):0.000002):0.000002,'GMCRI182-13|Apanteles_eduardoramirezi|BIOUG07116-F10|Costa_Rica|BOLD_AAA4554':0.000002):0.000002,'GMCUU759-14|Apanteles_eduardoramirezi|BIOUG17566-F01|Costa_Rica|BOLD_AAA4554|17':0.000002):0.000002,'GMCZZ1441-15|Apanteles_eduardoramirezi|BIOUG18510-D07|Costa_Rica|BOLD_AAA4554':0.000002):0.000002):0.000002):0.000002):0.000002):0.000002,('ASBRD121-07|Apanteles_eduardoramirezi|DHJPAR0013024|Costa_Rica|BOLD_AAA4554':0.000002,'ASBRD499-07|Apanteles_eduardoramirezi|DHJPAR0013100|Costa_Rica|BOLD_AAA4554':0.000002):0.000002):0.000002,'ASHYA066-08|Apanteles_eduardoramirezi|DHJPAR0024727|Costa_Rica|BOLD_AAA4554|67':0.000002):0.000002):0.000002,('ASBRD116-07|Apanteles_eduardoramirezi|DHJPAR0013029|Costa_Rica|BOLD_AAA4554':0.000002,'ASBRD176-07|Apanteles_eduardoramirezi|DHJPAR0013069|Costa_Rica|BOLD_AAA4554':0.000002):0.000002):0.000002,'ASBRD032-07|Apanteles_eduardoramirezi|DHJPAR0013056|Costa_Rica|BOLD_AAA4554':0.000002):0.000002,(((((((((((('ASBRD163-07|Apanteles_eduardoramirezi|DHJPAR0013046|Costa_Rica|BOLD_AAA4554':0.000002,'GMCEE861-14|Apanteles_eduardoramirezi|BIOUG17462-F04|Costa_Rica|BOLD_AAA4554':0.000002):0.000002,'GMCRO543-13|Apanteles_eduardoramirezi|BIOUG08768-F07|Costa_Rica|BOLD_AAA4554|2':0.000002):0.000002,'GMCRK1943-13|Apanteles_eduardoramirezi|BIOUG07615-C08|Costa_Rica|BOLD_AAA4554':0.000002):0.000002,'GMCZZ1173-15|Apanteles_eduardoramirezi|BIOUG18499-E12|Costa_Rica|BOLD_AAA4554':0.000002):0.000002,'GMCRY013-14|Apanteles_eduardoramirezi|BIOUG09824-H01|Costa_Rica|BOLD_AAA4554':0.000002):0.000002,('GMCAB1223-15|Apanteles_eduardoramirezi|BIOUG18664-E07|Costa_Rica|BOLD_AAA4554|3':0.000002,'GMCDD697-14|Apanteles_eduardoramirezi|BIOUG17346-C12|Costa_Rica|BOLD_AAA4554|7':0.000002):0.000002):0.000002,'GMCRL970-13|Apanteles_eduardoramirezi|BIOUG07919-B08|Costa_Rica|BOLD_AAA4554|3':0.000002):0.000002,'GMCBB1034-14|Apanteles_eduardoramirezi|BIOUG10247-G03|Costa_Rica|BOLD_AAA4554':0.000002):0.000002,'GMCCC551-14|Apanteles_eduardoramirezi|BIOUG10753-A10|Costa_Rica|BOLD_AAA4554|2':0.000002):0.000002,'GMCEE948-14|Apanteles_eduardoramirezi|BIOUG17463-E08|Costa_Rica|BOLD_AAA4554':0.0017727002999999852):0.000002,(('GMCKK315-14|Apanteles_eduardoramirezi|BIOUG17530-C05|Costa_Rica|BOLD_AAA4554':0.000002,'GMCRL921-13|Apanteles_eduardoramirezi|BIOUG07918-F06|Costa_Rica|BOLD_AAA4554|2':0.000002):0.000002,'GMCRL933-13|Apanteles_eduardoramirezi|BIOUG07918-G06|Costa_Rica|BOLD_AAA4554|4':0.000002):0.000002):0.000002,'GMCFF1361-14|Apanteles_eduardoramirezi|BIOUG17684-E08|Costa_Rica|BOLD_AAA4554|2':0.000002):0.000002):0.000002,'GMCWW523-14|Apanteles_eduardoramirezi|BIOUG17575-C06|Costa_Rica|BOLD_AAA4554':0.000002):0.003612607400000023,(('GMCDD502-14|Apanteles_Malaise5675|BIOUG17335-C07|Costa_Rica|BOLD_ACR5675':0.003790355500000009,'GMCRF411-13|Apanteles_Malaise5675|BIOUG05410-H03|Costa_Rica|BOLD_ACR5675':0.000002):0.012432873499999997,'GMCRI186-13|Apanteles_eduardoramirezi|BIOUG07116-G02|Costa_Rica|BOLD_AAA4554':0.0030304058999999772):0.004087768599999986):0.00971591300000002,'MXBMC531-11|Apanteles_sp._Sff16|Micro-0531|Mexico|BOLD_ABV0948':0.05005028560000002):0.0071504942999999765,((('GMCRK1936-13|Apanteles_Malaise2550|BIOUG07615-C01|Costa_Rica|BOLD_ACJ2550':0.0021627040000000153,'GMCVV033-15|Apanteles_Malaise2550|BIOUG13945-C09|Costa_Rica|BOLD_ACJ2550':0.000002):0.009479250100000003,'PLLBC1489-20|Apanteles_Malaise9488|BIOUG52597-B05|Costa_Rica|BOLD_AEC9488|8':0.0120327187):0.004089726100000024,(('JIABF390-16|Apanteles_Malaise7955|BIOUG30524-H02|Costa_Rica|BOLD_ADB7955':0.000002,('JIBBH105-16|Apanteles_Malaise7955|BIOUG29361-D08|Costa_Rica|BOLD_ADB7955':0.000002,'JICCY959-16|Apanteles_Malaise7955|BIOUG29832-E07|Costa_Rica|BOLD_ADB7955':0.000002):0.000002):0.000002,((('PLAAZ1130-18|Apanteles_Malaise7955|BIOUG44721-E04|Costa_Rica|BOLD_ADB7955':0.000002,('PLECG1081-20|Apanteles_Malaise7955|BIOUG57237-D04|Costa_Rica|BOLD_ADB7955':0.000002,'PLYAP224-20|Apanteles_Malaise7955|BIOUG56157-A12|Costa_Rica|BOLD_ADB7955':0.0016208744000000275):0.0016209327000000218):0.000002,'PLECB1873-20|Apanteles_Malaise7955|BIOUG56761-C11|Costa_Rica|BOLD_ADB7955|11':0.000002):0.000002,'PLECE1534-20|Apanteles_Malaise7955|BIOUG58292-F07|Costa_Rica|BOLD_ADB7955|2':0.000002):0.000002):0.008368530200000002):0.023019982900000013):0.029603185899999995,'PLXAI193-20|Apanteles_malaise0925|BIOUG56441-A03|Costa_Rica|BOLD_AEE0925':0.03238877579999999):0.013901977499999996,'JSHYO005-11|Apanteles_sp.|BIOUG01088-A05|Canada|BOLD_ABA8069|2':0.04313835589999998):0.011127761800000024,('ASHYC114-08|Apanteles_dickyui|DHJPAR0026091|Costa_Rica|BOLD_AAK1714':0.053728362500000015,'ASHYD1681-10|Apanteles_Rodriguez266|DHJPAR0031757|Costa_Rica|BOLD_AAM5752':0.10021359470000002):0.005299268199999985):0.024060911500000004,'MXBMC285-11|Apanteles_sp._Sff20|Micro0285|Mexico|BOLD_AAV2014':0.05805134350000002):0.03438027430000001):0.000002,((('ASHYG997-10|Apanteles_Janzen18|DHJPAR0031736|Costa_Rica|BOLD_AAM5749':0.001792543099999988,'PLAAE4734-18|Apanteles_Janzen18|BIOUG44134-A08|Costa_Rica|BOLD_AAM5749':0.008819958199999978):0.0014788881000000198,'MXBMC252-11|Apanteles_sp._Sff17|Micro0252|Mexico|BOLD_AAM5749':0.000002):0.0754997691,((((((((((((((((((((((((((((((((((((((((('ASSPP038-08|Apanteles_morrisi|EE-5977-85_P1|Canada|BOLD_AAA6373':0.000002,('ASSPP139-08|Apanteles_morrisi|EE-P391-90_MP|Canada|BOLD_AAA6373':0.000002,('BARSF478-16|Apanteles|BARS_2015_34_478|Canada|BOLD_AAA6373':0.001966666000000006,'RRSSC6046-15|Apanteles|BIOUG24155-E06|Canada|BOLD_AAA6373':0.000002):0.0019741225000000084):0.000002):0.000002,'ASSPP066-08|Apanteles_morrisi|EE-268-86_P2|Canada|BOLD_AAA6373|3':0.000002):0.000002,'ASSPP132-08|Apanteles_morrisi|EE-P887-88_MP|Canada|BOLD_AAA6373':0.000002):0.0018249936999999994,'HYCND1875-11|Apanteles_morrisi|CNCHYM_00165|Canada|BOLD_AAA6373':0.000002):0.000002,(((('ASSPP041-08|Apanteles_morrisi|EE-8014-85_P1|Canada|BOLD_AAA6373':0.000002,'ASSPP049-08|Apanteles_morrisi|EE-1342-87_P1|Canada|BOLD_AAA6373':0.000002):0.000002,'ASSPP051-08|Apanteles_morrisi|EE-1364-87_P1|Canada|BOLD_AAA6373':0.000002):0.000002,'ASSPP073-08|Apanteles_morrisi|EE-2658-92_P3|Canada|BOLD_AAA6373':0.000002):0.000002,('ASSPP068-08|Apanteles_morrisi|EE-6-87_P2|Canada|BOLD_AAA6373|7':0.000002,'ASSR066-09|Apanteles_renaulti|MIC_000254|Canada|BOLD_AAA6373':0.000002):0.000002):0.000002):0.001763033199999986,'RRSSC1895-15|Apanteles|BIOUG23657-E05|Canada|BOLD_AAA6373':0.000002):0.000002,'CNCHZ1234-09|Apanteles_jft01|CAM0614|Canada|BOLD_AAA6373':0.001760307399999994):0.000002,'RRSSC3718-15|Apanteles|BIOUG23892-C04|Canada|BOLD_AAA6373':0.000002):0.000002,'HYMBB647-09|Apanteles_jft01|09BBHYM-647|United_States|BOLD_AAA6373|2':0.000002):0.000002,'ASSPP050-08|Apanteles_morrisi|EE-1343-87_P1|Canada|BOLD_AAA6373':0.000002):0.000002,'CNRMF092-12|Apanteles|BIOUG03798-D10|Canada|BOLD_AAA6373':0.000002):0.000002,'ASSPP134-08|Apanteles_morrisi|EE-P219-90_MP|Canada|BOLD_AAA6373':0.000002):0.000002,'CNRMF038-12|Apanteles|BIOUG03796-H03|Canada|BOLD_AAA6373|2':0.000002):0.000002,'ASSPP133-08|Apanteles_morrisi|EE-P302-90_MP|Canada|BOLD_AAA6373':0.000002):0.000002,'ASSPP061-08|Apanteles_morrisi|EE-155-89_P2|Canada|BOLD_AAA6373':0.000002):0.000002,'ASSPP058-08|Apanteles_morrisi|EE-355-88_P2|Canada|BOLD_AAA6373':0.000002):0.000002,'ASSPP063-08|Apanteles_morrisi|EE-393-88_P2|Canada|BOLD_AAA6373':0.000002):0.000002,'ASSPP059-08|Apanteles_morrisi|EE-448-88_P2|Canada|BOLD_AAA6373':0.000002):0.000002,'ASSPP060-08|Apanteles_morrisi|EE-384-88_P2|Canada|BOLD_AAA6373':0.000002):0.000002,'ASSPP065-08|Apanteles_morrisi|EE-419-88_P2|Canada|BOLD_AAA6373':0.000002):0.0044318336999999985,(('ASSPP135-08|Apanteles_morrisi|EE-P338-90_MP|Canada|BOLD_AAA6373':0.000002,'ASSPP137-08|Apanteles_morrisi|EE-P342-90_MP|Canada|BOLD_AAA6373':0.000002):0.000002,'ASSPP136-08|Apanteles_morrisi|EE-P232-90_MP|Canada|BOLD_AAA6373':0.000002):0.009478900800000023):0.004514740199999978,'CNFNU808-14|Apanteles|BIOUG12370-F10|Canada|BOLD_AAA6373':0.000002):0.000002,'CNFNU925-14|Apanteles|BIOUG12371-H08|Canada|BOLD_AAA6373':0.000002):0.000002,'JSBBP268-18|Apanteles|BBP-268|United_States|BOLD_AAA6373':0.005804389899999984):0.000002,'ASSPP069-08|Apanteles_morrisi|EE-7-88_P2|Canada|BOLD_AAA6373|5':0.000002):0.000002,'ASSPP138-08|Apanteles_morrisi|EE-P258-90_MP|Canada|BOLD_AAA6373':0.000002):0.000002,'ASSPP039-08|Apanteles_morrisi|EE-322-85_P1|Canada|BOLD_AAA6373':0.000002):0.000002,((((((('CNRGG494-15|Apanteles|BIOUG21162-A05|Canada|BOLD_AAA6373':0.0019387275000000148,'OPPEC2956-17|Apanteles|BIOUG33136-A10|Canada|BOLD_AAA6373':0.003561623100000022):0.000002,'GMOKH848-15|Apanteles|BIOUG24493-C10|Canada|BOLD_AAA6373':0.000002):0.000002,'CNRGP500-15|Apanteles|BIOUG21514-E06|Canada|BOLD_AAA6373':0.000002):0.000002,'CNROH487-13|Apanteles|BIOUG08715-B01|Canada|BOLD_AAA6373':0.000002):0.000002,'OPPQQ773-17|Apanteles|BIOUG35370-E12|Canada|BOLD_AAA6373':0.003562496000000026):0.000002,('OPPII419-17|Apanteles|BIOUG33518-D12|Canada|BOLD_AAA6373|22':0.000002,'OPPQQ769-17|Apanteles|BIOUG35370-E08|Canada|BOLD_AAA6373':0.000002):0.000002):0.000002,'OPPEI1114-17|Apanteles|BIOUG34762-F09|Canada|BOLD_AAA6373':0.0053647366999999835):0.005388459000000012):0.000002,('HYCNE013-11|Apanteles_polychrosidis|CNCHYM_00203|Canada|BOLD_AAA6373':0.0018950503999999868,'SSWLE6569-13|Apanteles|BIOUG08717-C02|Canada|BOLD_AAA6373':0.000002):0.001765818500000016):0.000002,(((('ASSR067-09|Apanteles_renaulti|MIC_000255|Canada|BOLD_AAA6373':0.000002,(('ASWA295-08|Apanteles_jft01|HYM00001009|Canada|BOLD_AAA6373|2':0.0017981590000000214,'ASWAX975-08|Apanteles_jft01|07PROBE-23409|Canada|BOLD_AAA6373':0.000002):0.0039003750000000115,('CNCHX239-09|Apanteles_jft01|WMIC_0239|Canada|BOLD_AAA6373':0.000002,'CNRGQ704-15|Apanteles|BIOUG21522-B04|Canada|BOLD_AAA6373':0.000002):0.00793526360000002):0.0015063410000000221):0.0017650415000000086,'TTHYW1033-09|Apanteles_jft01|08BBHYM-0904|Canada|BOLD_AAA6373':0.001763076699999977):0.000002,'GMOFF483-19|Apanteles|BIOUG45052-C08|Canada|BOLD_AAA6373|2':0.000002):0.000002,'CNCHV352-10|Apanteles|CNCH3283|United_States|BOLD_AAA6373|2':0.000002):0.000002):0.0017642565000000054,('CNPED1086-14|Apanteles|BIOUG10375-G03|Canada|BOLD_AAA6373':0.000002,(('OPPCC2621-17|Apanteles|BIOUG33676-B09|Canada|BOLD_AAA6373':0.0017728308000000137,'OPPHE919-17|Apanteles|BIOUG35888-H04|Canada|BOLD_AAA6373|2':0.000002):0.0017637595000000172,'PHAAI1053-17|Apanteles|BIOUG32470-E09|Canada|BOLD_AAA6373':0.000002):0.000002):0.000002):0.000002,('ASWA340-08|Apanteles_jft01|HYM00001054|Canada|BOLD_AAA6373|2':0.007892545500000014,(('GMOIG230-15|Apanteles|BIOUG24271-A09|Canada|BOLD_AAA6373':0.00421432770000002,('HYCNE015-11|Apanteles_polychrosidis|CNCHYM_00205|Canada|BOLD_AAA6373':0.000002,'SSKUB6474-15|Apanteles|BIOUG27080-G10|Canada|BOLD_AAA6373':0.001967606899999974):0.0037408106999999857):0.005595926699999976,(('JSHYO270-11|Apanteles_jft01|BIOUG01115-G08|Canada|BOLD_AAA6373':0.000002,'SMTPD5435-13|Apanteles|BIOUG08685-E12|Canada|BOLD_AAA6373':0.000002):0.000002,('OPPFM3414-17|Apanteles|BIOUG34781-D03|Canada|BOLD_AAA6373|5':0.000002,'RRINV795-15|Apanteles|BIOUG24008-C11|Canada|BOLD_AAA6373':0.0018171893000000217):0.0035097299999999887):0.0017368808000000069):0.004039885799999976):0.0014716926000000186):0.00177455059999998,(((((((((('ASSPP044-08|Apanteles_morrisi|EE-1279-86_P1|Canada|BOLD_AAA6373':0.0019318794000000028,'POBGD634-15|Apanteles|BIOUG26695-C03|Canada|BOLD_AAA6373':0.000002):0.000002,'ASSPP082-08|Apanteles_morrisi|EE-1921-89_P3|Canada|BOLD_AAA6373|9':0.000002):0.000002,(('ASSPP071-08|Apanteles_morrisi|EE-1302-89_P2|Canada|BOLD_AAA6373':0.000002,'HYCNE014-11|Apanteles_polychrosidis|CNCHYM_00204|Canada|BOLD_AAA6373':0.000002):0.000002,'ASSPP076-08|Apanteles_morrisi|EE-1167-90_P3|Canada|BOLD_AAA6373|2':0.000002):0.0036484498000000087):0.005536472100000023,'OPPFM3198-17|Apanteles|BIOUG34779-B01|Canada|BOLD_AAA6373':0.000002):0.0036250516999999927,('CNWBE458-13|Apanteles|BIOUG05848-B07|Canada|BOLD_AAA6373':0.000002,'SSKUA12284-15|Apanteles|BIOUG27382-A01|Canada|BOLD_AAA6373':0.000002):0.004109249199999998):0.000002,((('CNCHY330-07|Apanteles_jft01|HYM00000602|Canada|BOLD_AAA6373':0.000002,'GMOZI1488-17|Apanteles|BIOUG36621-B08|Canada|BOLD_AAA6373':0.000002):0.000002,'GMOZJ982-21|Apanteles|BIOUG65439-D12|Canada|BOLD_AAA6373':0.000002):0.000002,'CNCHY333-07|Apanteles_jft01|HYM00000605|Canada|BOLD_AAA6373|3':0.000002):0.0017932238000000211):0.001793768799999984,'CNCHZ906-09|Apanteles_jft01|MIC_000714|Canada|BOLD_AAA6373':0.0017883679999999846):0.000002,((((('ASWAV867-08|Apanteles_morrisi|07PROBE-22326|Canada|':0.000002,'SSKUA12119-15|Apanteles|BIOUG27380-C02|Canada|BOLD_AAA6373':0.0015576241999999962):0.000467,'SSKUA12430-15|Apanteles|BIOUG27383-E04|Canada|BOLD_AAA6373':0.000002):0.000002,'SSBAF7388-13|Apanteles|BIOUG06917-B12|Canada|BOLD_AAA6373':0.000002):0.000002,'CNRME4534-12|Apanteles|BIOUG03757-B10|Canada|BOLD_AAA6373':0.000002):0.000002,('CNRMF2689-12|Apanteles|BIOUG03882-C01|Canada|BOLD_AAA6373':0.000002,'CNRMF2690-12|Apanteles|BIOUG03882-C02|Canada|BOLD_AAA6373':0.000002):0.001878029800000014):0.000002):0.000002,'ASWAX943-08|Apanteles_jft01|07PROBE-23377|Canada|BOLD_AAA6373|5':0.000002):0.000002,((('ASWA337-08|Apanteles_jft01|HYM00001051|Canada|BOLD_AAA6373|8':0.000002,(((('ASWA897-08|Apanteles_jft01|07PROBE-20229|Canada|BOLD_AAA6373':0.000002,('ASWAV914-08|Apanteles_jft01|07PROBE-22373|Canada|BOLD_AAA6373':0.000002,'CNCHZ202-09|Apanteles_jft01|CAM0012|Canada|BOLD_AAA6373':0.000002):0.000002):0.000002,('ASWAV874-08|Apanteles_jft01|07PROBE-22333|Canada|BOLD_AAA6373':0.000002,'ASWAV975-08|Apanteles_jft01|07PROBE-22434|Canada|BOLD_AAA6373':0.000002):0.0017986286000000185):0.000002,('CNCHZ909-09|Apanteles_jft01|MIC_000717|Canada|BOLD_AAA6373|4':0.0036078489999999963,(('GMOZH1828-21|Apanteles|BIOUG65608-F10|Canada|BOLD_AAA6373':0.000002,(('SSKUB660-15|Apanteles|BIOUG26593-F04|Canada|BOLD_AAA6373':0.000002,(((('SSKUB1676-15|Apanteles|BIOUG26625-C11|Canada|BOLD_AAA6373|2':0.000002,'SSKUB5762-15|Apanteles|BIOUG27109-D02|Canada|BOLD_AAA6373|2':0.000002):0.000002,'SSKUB3450-15|Apanteles|BIOUG26785-A04|Canada|BOLD_AAA6373|5':0.000002):0.000002,(('SSKUB1841-15|Apanteles|BIOUG26658-A10|Canada|BOLD_AAA6373':0.000002,'SSKUB3423-15|Apanteles|BIOUG26784-F12|Canada|BOLD_AAA6373':0.000002):0.000002,'SSKUB3422-15|Apanteles|BIOUG26784-F11|Canada|BOLD_AAA6373':0.000002):0.000002):0.000002,'SSKUB5761-15|Apanteles|BIOUG27109-D01|Canada|BOLD_AAA6373':0.000002):0.000002):0.000002,'SSKUB5218-15|Apanteles|BIOUG27080-C10|Canada|BOLD_AAA6373':0.000002):0.000002):0.000002,'GMOZH2013-21|Apanteles|BIOUG65610-F05|Canada|BOLD_AAA6373':0.00378122689999999):0.0017847925999999736):0.000002):0.000002,'GBIOC2270-21|Apanteles|BIOUG65137-E03|Canada|BOLD_AAA6373':0.000002):0.000002):0.000002,((('ASWA895-08|Apanteles_jft01|07PROBE-20227|Canada|BOLD_AAA6373':0.000002,(('CNFNR2829-14|Apanteles|BIOUG11910-B07|Canada|BOLD_AAA6373':0.000002,'DSWAS968-07|Apanteles_jft01|HYM00000649|Canada|BOLD_AAA6373':0.0028664149000000028):0.000003,'SSKUB5646-15|Apanteles|BIOUG27102-G12|Canada|BOLD_AAA6373':0.000002):0.000002):0.000002,('ASWA940-08|Apanteles_jft01|07PROBE-20272|Canada|BOLD_AAA6373':0.000002,'ASWAV860-08|Apanteles_jft01|07PROBE-22319|Canada|BOLD_AAA6373':0.000002):0.000002):0.000002,('ASWA917-08|Apanteles_jft01|07PROBE-20249|Canada|BOLD_AAA6373':0.000002,(((('ASWAV907-08|Apanteles_jft01|07PROBE-22366|Canada|BOLD_AAA6373':0.000002,(('CNFNR2480-14|Apanteles|BIOUG11906-E02|Canada|BOLD_AAA6373':0.000002,'SSBAF6425-13|Apanteles|BIOUG06921-G07|Canada|BOLD_AAA6373|2':0.000002):0.000002,'CNTIF3128-15|Apanteles|BIOUG21126-E02|Canada|BOLD_AAA6373':0.000002):0.000002):0.000002,'PHMAL537-10|Apanteles|10PHMAL-0537|Canada|BOLD_AAA6373':0.000002):0.000002,'CNCHZ551-09|Apanteles_jft01|CAM0361|Canada|BOLD_AAA6373':0.000002):0.000002,(('BBHYH349-10|Apanteles|10BBHYM-1372|United_States|BOLD_AAA6373':0.000002,'RRMPG759-15|Apanteles|BIOUG22928-B09|Canada|BOLD_AAA6373':0.000002):0.001787931999999992,'DSWAS1004-07|Apanteles_jft01|HYM00000685|Canada|BOLD_AAA6373':0.000002):0.000001):0.000002):0.000002):0.000002):0.0015363227999999896,'CNCHZ181-09|Apanteles_jft01|MIC_000464|Canada||2':0.000002):0.000254):0.0017907509000000266):0.000002,'HYCNE012-11|Apanteles_morrisi|CNCHYM_00202|Canada|BOLD_AAA6373':0.000002):0.0018161651999999973,(((('ASSPP043-08|Apanteles_morrisi|EE-952-86_P1|Canada|BOLD_AAA6373|2':0.000002,'ASSPP131-08|Apanteles_morrisi|EE-246-90_MP|Canada|BOLD_AAA6373':0.000002):0.000002,('ASSPP062-08|Apanteles_morrisi|EE-171-89_P2|Canada|BOLD_AAA6373':0.000002,'ASSPP074-08|Apanteles_morrisi|EE-3114-92_P3|Canada|BOLD_AAA6373':0.000002):0.000002):0.000002,('CNCHZ907-09|Apanteles_jft01|MIC_000715|Canada|BOLD_AAA6373|3':0.000002,'SSGBC3754-14|Apanteles|BIOUG14873-C02|Canada|BOLD_AAA6373':0.000002):0.0036117267999999925):0.000002,('ASSPP083-08|Apanteles_morrisi|EE-2095-89_P3|Canada|BOLD_AAA6373':0.00181233489999999,'BBHYK265-10|Apanteles_jft01|10BBCHY-2223|Canada|BOLD_AAA6373':0.000002):0.0017852553000000104):0.005484170999999982):0.0020887625000000076,((('CNCHZ207-09|Apanteles_jft01|CAM0017|Canada|BOLD_AAA6373':0.000002,'CNTIH2899-15|Apanteles|BIOUG21221-F12|Canada|BOLD_AAA6373':0.000002):0.000002,'CNTIG418-15|Apanteles|BIOUG21842-A02|Canada|BOLD_AAA6373':0.000002):0.000002,(('CNTIH1803-15|Apanteles|BIOUG21211-D08|Canada|BOLD_AAA6373':0.000002,'CNTIH1974-15|Apanteles|BIOUG21213-C01|Canada|BOLD_AAA6373':0.000002):0.000002,'CNTIH1949-15|Apanteles|BIOUG21212-H11|Canada|BOLD_AAA6373':0.000002):0.000002):0.015486800199999984):0.0018286633999999857,(('ASSPP140-08|Apanteles_morrisi|EE-P283-90_MP|Canada|BOLD_AAA6375':0.001965429399999996,(('ASSR068-09|Apanteles|MIC_000256|Canada|':0.000002,(('CNLMR1090-14|Apanteles_morrisi|BIOUG14389-C06|Canada|BOLD_AAA6375':0.000002,'CNTII599-15|Apanteles_morrisi|BIOUG21864-D06|Canada|BOLD_AAA6375':0.000002):0.000002,'OPPFG1765-17|Apanteles_morrisi|BIOUG33739-F06|Canada|BOLD_AAA6375|7':0.000002):0.0012668911000000005):0.000521,'CNRMF2959-12|Apanteles_morrisi|BIOUG03459-F05|Canada|BOLD_AAA6375':0.0017927522000000251):0.00202840700000001):0.017182969300000017,'BBHYM652-10|Apanteles_sp.|08BBHYM-1696|Canada|BOLD_ABZ0882|2':0.014271984999999987):0.006192444399999997):0.000002,(((((('ASWAV918-08|Apanteles_polychrosidis|07PROBE-22377|Canada|BOLD_AAA6373':0.000002,('CNMII701-14|Apanteles|BIOUG12686-F10|Canada|BOLD_AAA6373':0.000002,'SSGBC1898-14|Apanteles|BIOUG14713-H11|Canada|BOLD_AAA6373':0.000002):0.000002):0.000002,('CNCHV493-10|Apanteles_polychrosidis|07PROBE-24634|Canada|BOLD_AAA6373':0.000002,(('DSWAS1012-07|Apanteles_polychrosidis|HYM00000693|Canada|BOLD_AAA6373':0.000002,'GMOCL1190-15|Apanteles|BIOUG23002-D06|Canada|BOLD_AAA6373':0.000002):0.000002,'GMOYI114-19|Apanteles|BIOUG45171-B07|Canada|BOLD_AAA6373':0.000002):0.000002):0.0017949639000000017):0.000002,'JBHCH227-10|Apanteles_polychrosidis|10PROBE-28535|Canada|BOLD_AAA6373|4':0.000002):0.000002,'DSWAS434-07|Apanteles_polychrosidis|06-PROBE-3405|Canada|BOLD_AAA6373':0.000002):0.005540010200000001,'DSWAS1010-07|Apanteles_polychrosidis|HYM00000691|Canada|BOLD_AAA6373|2':0.000002):0.000003,('CNCHZ676-09|Apanteles_jft01|MIC_000484|Canada|BOLD_AAA6373':0.000002,'CNCHZ681-09|Apanteles_jft01|MIC_000489|Canada|BOLD_AAA6373':0.000002):0.005568577100000027):0.0035574691999999963):0.009291439600000007,('BARSG246-16|Apanteles|BARS_2015_41_246|Canada|BOLD_AAA6373':0.000002,'CNPPA3077-12|Apanteles|BIOUG02984-D02|Canada|BOLD_AAA6373|2':0.000002):0.022341025100000023):0.005898067299999976,'TTMHY807-11|Apanteles_sp.|BIOUG00837-C07|Canada|BOLD_AAZ0162':0.0366914351):0.017743481399999983,(((('ASWAT273-08|Apanteles_xanthostigma|07PROBE-20921|Canada|BOLD_AAB1922':0.000002,'ASWAV862-08|Apanteles_xanthostigma|07PROBE-22321|Canada|BOLD_AAB1922':0.000002):0.000002,(('BCHYM14898-16|Apanteles_xanthostigma|BC-ZSM-HYM-27569-F10|Czech_Republic|BOLD_AAB1922':0.0018617456999999726,('CNCHZ830-09|Apanteles_xanthostigma|MIC_000638|Canada|BOLD_AAB1922':0.000002,('CNGMI700-14|Apanteles_xanthostigma|BIOUG10637-H02|Canada|BOLD_AAB1922':0.0020649377999999996,'CNPAD006-13|Apanteles_xanthostigma|BIOUG04486-G10|Canada|BOLD_AAB1922':0.000002):0.000002):0.0075679871000000065):0.0018259774000000117,'CNCBR682-09|Apanteles_xanthostigma|CNCH1807|Sweden|BOLD_AAB1922':0.000002):0.0018668173999999982):0.000002,(('CNCBR679-09|Apanteles_xanthostigma|CNCH1804|Sweden|BOLD_AAB1922|7':0.000002,((('GMGML639-14|Apanteles_xanthostigma|BIOUG17263-B12|Germany|BOLD_AAB1922':0.000002,'GMGMN910-14|Apanteles_xanthostigma|BIOUG17442-F08|Germany|BOLD_AAB1922':0.000002):0.000002,('GMGML1521-14|Apanteles_xanthostigma|BIOUG17272-E03|Germany|BOLD_AAB1922':0.000002,'GMGMN523-14|Apanteles_xanthostigma|BIOUG17438-F01|Germany|BOLD_AAB1922':0.000002):0.000002):0.000002,'GMGMN584-14|Apanteles_xanthostigma|BIOUG17439-C03|Germany|BOLD_AAB1922':0.000002):0.000002):0.0018342873000000148,'GMBUB1202-14|Apanteles_xanthostigma|BIOUG15045-D09|Bulgaria|BOLD_AAB1922':0.002034897899999999):0.001840806699999975):0.0022263976999999935,'GMNWH1143-14|Apanteles_xanthostigma|BIOUG15768-G10|Norway|BOLD_AAB1922':0.000002):0.022631579800000023):0.039593994899999985):0.013331380999999976):0.000002,((((('ACGBA3725-13|Apanteles_aichagirardae|DHJPAR0051133|Costa_Rica|BOLD_AAJ1371|3':0.000002,'ASBC931-07|Apanteles_aichagirardae|DHJPAR0012468|Costa_Rica|BOLD_AAJ1371':0.000002):0.000002,'ASBC929-07|Apanteles_aichagirardae|DHJPAR0012466|Costa_Rica|BOLD_AAJ1371':0.000002):0.06486403970000004,((('ASHYD680-08|Apanteles_pablotranai|DHJPAR0027654|Costa_Rica|BOLD_AAL2297':0.06110843220000001,('ASHYG541-10|Apanteles_Janzen28|DHJPAR0031280|Costa_Rica|BOLD_AAM5739':0.034620463599999984,'GMCDA834-16|Apanteles_Malaise6611|BIOUG31505-C10|Costa_Rica|BOLD_ADF6611':0.03300009859999997):0.02866529109999999):0.013623436599999983,(('ASHYG641-10|Apanteles_Janzen21|DHJPAR0031380|Costa_Rica|BOLD_AAM5848':0.0754531477,'MHABR044-09|Apanteles_cockerelli|MIC_000044|United_States|':0.016374291900000004):0.021174639699999998,('GMRBR095-15|Apanteles|BIOUG26005-F01|United_States|BOLD_ACP8999':0.0019423216000000187,'THAME9909-23|Apanteles|BIOUG97839-A01|Thailand|BOLD_ACP8999':0.0020157225999999917):0.08287450730000001):0.01771907490000002):0.0037830519000000007,(('ASHYG494-10|Apanteles_Rodriguez162|DHJPAR0031233|Costa_Rica|BOLD_AAM5738|6':0.050531707400000014,((('GBMNC44385-20|Apanteles_sp._ec3|MN644985||BOLD_AEG2611':0.000002,'GBMNC44389-20|Apanteles_sp._ec1|MN644981||BOLD_AEG2611':0.000002):0.000002,'GBMNC44388-20|Apanteles_sp._ec1|MN644982||BOLD_AEG2611':0.002269191299999973):0.000713,'GBMNC44386-20|Apanteles_sp._ec2|MN644984||BOLD_AEG2611':0.008509485500000025):0.0329233827):0.027010414400000016,'GMCDJ1231-16|Apanteles_Malaise7698|BIOUG31661-G11|Costa_Rica|BOLD_ADF7698':0.08769194450000001):0.005502087599999983):0.005134952100000034):0.005177655199999964,((((((((('AGAKS1428-17|Apanteles_conanchetorum|BIOUG32437-A03|Canada|BOLD_AAC5506|2':0.000002,(('ASGLF167-11|Apanteles_conanchetorum|BIOUG00988-A09|Canada|BOLD_AAC5506|23':0.000002,('BBHYN214-10|Apanteles_conanchetorum|PCPP10-0759|Canada|BOLD_AAC5506':0.000002,((((('CNFNF870-14|Apanteles_conanchetorum|BIOUG10403-A08|Canada|BOLD_AAC5506':0.000002,(('CNFNG1150-14|Apanteles_conanchetorum|BIOUG10661-F02|Canada|BOLD_AAC5506':0.000002,'SMTPD5714-13|Apanteles_conanchetorum|BIOUG08661-F09|Canada|BOLD_AAC5506':0.000002):0.000002,'SMTPO5199-15|Apanteles_conanchetorum|BIOUG25482-H09|Canada|BOLD_AAC5506':0.000002):0.000002):0.000002,'CNFNR2792-14|Apanteles_conanchetorum|BIOUG11909-G05|Canada|BOLD_AAC5506':0.000002):0.000002,'SSROC1944-14|Apanteles_conanchetorum|BIOUG14374-D09|Canada|BOLD_AAC5506':0.000002):0.000002,'CNFNR2271-14|Apanteles_conanchetorum|BIOUG11904-C07|Canada|BOLD_AAC5506|2':0.000002):0.000002,'CNFNR2302-14|Apanteles_conanchetorum|BIOUG11904-F02|Canada|BOLD_AAC5506|2':0.000002):0.000002):0.000002):0.0017308129999999977,'SMTPR1639-16|Apanteles_conanchetorum|BIOUG31054-G08|Canada|BOLD_AAC5506':0.000002):0.000002):0.000002,'PHMTX962-11|Apanteles_conanchetorum|BIOUG00861-G06|Canada|BOLD_AAC5506|4':0.000002):0.000002,'CNFNF270-14|Apanteles_conanchetorum|BIOUG10353-G01|Canada|BOLD_AAC5506':0.000002):0.000002,((((((((('ASGLF353-11|Apanteles_conanchetorum|BIOUG00991-A05|Canada|BOLD_AAC5506':0.003459799699999988,'HESEP836-12|Apanteles_conanchetorum|BIOUG02507-D09|Canada|BOLD_AAC5506':0.000002):0.000002,'MHABR059-09|Apanteles_conanchetorum|MIC_000059|Canada|':0.008811360400000023):0.000003,'CNFNF627-14|Apanteles_conanchetorum|BIOUG10360-E02|Canada|BOLD_AAC5506':0.000002):0.000002,'CNFNR2541-14|Apanteles_conanchetorum|BIOUG11907-B04|Canada|BOLD_AAC5506':0.000002):0.000002,'CNFNR2583-14|Apanteles_conanchetorum|BIOUG11907-E10|Canada|BOLD_AAC5506':0.000002):0.000002,'CNFNF1033-14|Apanteles_conanchetorum|BIOUG10405-G04|Canada|BOLD_AAC5506':0.000002):0.000002,'SMTPJ405-14|Apanteles_conanchetorum|BIOUG16106-E12|Canada|BOLD_AAC5506':0.000002):0.000002,'SMTPR1618-16|Apanteles_conanchetorum|BIOUG31054-E11|Canada|BOLD_AAC5506':0.000002):0.000003,('CNCHZ1094-09|Apanteles_conanchetorum|MIC_000902|Canada|BOLD_AAC5506|7':0.000002,'JSHYO534-11|Apanteles_conanchetorum|BIOUG01252-E11|Canada|BOLD_AAC5506':0.000002):0.000002):0.0017345934999999923):0.0017423156999999967,'CNCHZ1100-09|Apanteles_conanchetorum|MIC_000908|Canada|BOLD_AAC5506|2':0.0017499106000000153):0.000002,'CNCHX240-09|Apanteles_conanchetorum|WMIC_0240|Canada|BOLD_AAC5506':0.000002):0.000002,((((((((((((((('ASBD621-07|Apanteles_Rodriguez161|DHJPAR0013756|Costa_Rica|BOLD_AAK1700':0.000002,('ASHYG181-10|Apanteles_Rodriguez161|DHJPAR0033911|Costa_Rica|BOLD_AAK1700|2':0.000002,'GMCCG1217-17|Apanteles_Rodriguez161|BIOUG36573-E05|Costa_Rica|BOLD_AAK1700':0.000002):0.000002):0.1047681922,('ASCNC253-09|Apanteles|WMIC0063|United_States|BOLD_ADU5245':0.014692356299999987,(((((((((((('CNCHZ286-09|Apanteles_conanchetorum|CAM0096|Canada|BOLD_AAC5507|2':0.0016051039000000156,'CNWLF652-12|Apanteles_conanchetorum|BIOUG04245-B10|Canada|BOLD_AAC5507|3':0.000002):0.000002,'CNWLF631-12|Apanteles_conanchetorum|BIOUG04245-A01|Canada|BOLD_AAC5507':0.000002):0.000002,'CNWLF656-12|Apanteles_conanchetorum|BIOUG04245-C02|Canada|BOLD_AAC5507':0.000002):0.000002,'CNWLM799-13|Apanteles_conanchetorum|BIOUG07019-B11|Canada|BOLD_AAC5507':0.000002):0.000002,'CNWLM1411-13|Apanteles_conanchetorum|BIOUG07067-C07|Canada|BOLD_AAC5507':0.000002):0.000002,'CNWLM309-13|Apanteles_conanchetorum|BIOUG06873-G07|Canada|BOLD_AAC5507':0.000002):0.000002,'SSPAC3799-13|Apanteles_conanchetorum|BIOUG08192-F10|Canada|BOLD_AAC5507':0.0017428064000000187):0.000002,'CNWLM287-13|Apanteles_conanchetorum|BIOUG06873-E09|Canada|BOLD_AAC5507':0.000002):0.000002,'CNPEP1205-14|Apanteles_conanchetorum|BIOUG10961-E03|Canada|BOLD_AAC5507':0.000002):0.000002,('MHABR061-09|Apanteles_conanchetorum|MIC_000061|Canada|':0.000002,'SSPAC13669-13|Apanteles_conanchetorum|BIOUG09238-D12|Canada|BOLD_AAC5507':0.000002):0.0017706276000000187):0.000003,'CNWLN171-13|Apanteles_conanchetorum|BIOUG07067-E03|Canada|BOLD_AAC5507':0.000002):0.02848668339999999,'CNTIE1598-15|Apanteles_conanchetorum|BIOUG21791-A07|Canada|BOLD_ADQ2400':0.013810464899999986):0.0027749490000000265):0.000002):0.008452260599999983,'CNFNR2706-14|Apanteles_conanchetorum|BIOUG11908-H02|Canada|BOLD_AAC5506':0.000002):0.000002,'CNFNG557-14|Apanteles_conanchetorum|BIOUG10550-D04|Canada|BOLD_AAC5506':0.000002):0.000002,'CNFNF871-14|Apanteles_conanchetorum|BIOUG10403-A09|Canada|BOLD_AAC5506':0.000002):0.000002,'CNFNF423-14|Apanteles_conanchetorum|BIOUG10358-C12|Canada|BOLD_AAC5506|2':0.000002):0.000002,'CNFNR2146-14|Apanteles_conanchetorum|BIOUG11903-A01|Canada|BOLD_AAC5506':0.000002):0.000002,'CNFNF441-14|Apanteles_conanchetorum|BIOUG10358-E06|Canada|BOLD_AAC5506':0.000002):0.000002,'CNFNS886-14|Apanteles_conanchetorum|BIOUG12037-E03|Canada|BOLD_AAC5506':0.000002):0.000002,'CNFNS943-14|Apanteles_conanchetorum|BIOUG12038-B01|Canada|BOLD_AAC5506':0.000002):0.000002,'CNFNR2835-14|Apanteles_conanchetorum|BIOUG11910-C01|Canada|BOLD_AAC5506':0.000002):0.000002,'CNFNF2105-14|Apanteles_conanchetorum|BIOUG10479-G03|Canada|BOLD_AAC5506':0.000002):0.000002,((('CNFNF1260-14|Apanteles_conanchetorum|BIOUG10408-B06|Canada|BOLD_AAC5506':0.000002,'CNFNT1471-14|Apanteles_conanchetorum|BIOUG12293-G01|Canada|BOLD_AAC5506':0.000002):0.000002,'CNFNR2834-14|Apanteles_conanchetorum|BIOUG11910-B12|Canada|BOLD_AAC5506':0.000002):0.0014928786999999777,'MHABR062-09|Apanteles_conanchetorum|MIC_000062|United_States||3':0.000002):0.000476):0.000002,'CNFNR2363-14|Apanteles_conanchetorum|BIOUG11905-C04|Canada|BOLD_AAC5506':0.000002):0.000002,'CNFNF984-14|Apanteles_conanchetorum|BIOUG10405-C03|Canada|BOLD_AAC5506':0.000002):0.000002):0.0018820032999999903,('CNFNF286-14|Apanteles_conanchetorum|BIOUG10353-H05|Canada|BOLD_AAC5506':0.000002,'CNFNR2703-14|Apanteles_conanchetorum|BIOUG11908-G11|Canada|BOLD_AAC5506':0.000002):0.000002):0.035461333699999986,((((((((('ASBC288-06|Apanteles_Rodriguez103|DHJPAR0005167|Costa_Rica|':0.000002,'HYMBB598-09|Apanteles_jft09|09BBHYM-598|United_States|BOLD_AAA8871|2':0.000835):0.001893376300000027,((((((('ASWA287-08|Apanteles_jft10|HYM00001001|Canada|BOLD_AAA8871|24':0.000002,(((('CNCHZ524-09|Apanteles_jft10|CAM0334|Canada|BOLD_AAA8871':0.003730023799999982,'HPPPJ530-13|Apanteles|BIOUG07645-D04|Canada|BOLD_AAA8871':0.000002):0.000002,'CNGSG2066-15|Apanteles|BIOUG21831-D11|Canada|BOLD_AAA8871':0.000002):0.000002,'CNGSF2436-15|Apanteles|BIOUG21598-C07|Canada|BOLD_AAA8871':0.000002):0.000002,'CNGRD956-12|Apanteles|BIOUG03408-D04|Canada|BOLD_AAA8871':0.000002):0.000002):0.000002,'CNCHZ526-09|Apanteles_jft10|CAM0336|Canada|BOLD_AAA8871':0.000002):0.000002,'CNCHZ549-09|Apanteles_jft10|CAM0359|Canada|BOLD_AAA8871|2':0.0017221479000000262):0.001706911099999986,('CNCHX663-09|Apanteles_jft10|CNCH0788|United_States|BOLD_AAA8871':0.000002,'CNGSF2758-15|Apanteles|BIOUG21601-F08|Canada|BOLD_AAA8871':0.000002):0.0017174550999999871):0.0017220209000000097,('ASWA304-08|Apanteles_jft09|HYM00001018|Canada|BOLD_AAA8871|3':0.000002,'ASWA339-08|Apanteles_jft09|HYM00001053|Canada|BOLD_AAA8871':0.000002):0.0070460148):0.0017612350000000276,((('BBHYA3460-12|Apanteles|BIOUG02689-G01|United_States|BOLD_AAA8871|4':0.000002,('HYMBB597-09|Apanteles_jft09|09BBHYM-597|United_States|BOLD_AAA8871':0.000002,'SMTPR9778-16|Apanteles|BIOUG31100-D09|United_States|BOLD_AAA8871':0.000002):0.000002):0.008754797599999975,('CNCHY021-07|Apanteles_jft09|HYM00000293|Canada|BOLD_AAA8871|8':0.000002,(('CNCHY026-07|Apanteles_jft09|HYM00000298|Canada|BOLD_AAA8871':0.000002,(('CNSID3451-15|Apanteles|BIOUG19455-A09|Canada|BOLD_AAA8871':0.000002,'CNSIF360-15|Apanteles|BIOUG19546-C06|Canada|BOLD_AAA8871':0.000002):0.0018649129000000153,'GMCVF464-16|Apanteles|BIOUG28257-H04|Canada|BOLD_AAA8871':0.000002):0.000002):0.000002,'CNCHZ891-09|Apanteles_jft09|MIC_000699|Canada|BOLD_AAA8871':0.0034031875000000156):0.000002):0.000002):0.000228,'GBMND18319-21|Apanteles|MT126715|United_States|BOLD_AAA8871':0.000002):0.0014299986999999903):0.0033509018999999807,(('ASWA335-08|Apanteles_jft09|HYM00001049|Canada|BOLD_AAA8871':0.000002,'ASWAU308-08|Apanteles_jft09|HYM00001680|Canada|BOLD_AAA8871':0.000002):0.005361287300000017,((('BBHYA2145-12|Apanteles_jft09|BIOUG02584-H04|United_States|BOLD_ACY5867':0.0017841640999999853,'CNCHY018-07|Apanteles_jft09|HYM00000290|Canada|BOLD_ACY5867|4':0.000002):0.000002,'GMRBE099-15|Apanteles|BIOUG25820-G10|United_States|BOLD_ACY5867':0.000002):0.010389416900000004,'CNCHZ683-09|Apanteles_jft10|MIC_000491|Canada|BOLD_AAB0406|4':0.01999923520000002):0.004017729500000011):0.0018045029000000046):0.000847):0.00925776410000001,(((((('CNCHX1039-09|Apanteles_jft09|CNCH1024|Canada|BOLD_AAA8872|3':0.000002,'CNCHZ352-09|Apanteles_jft09|CAM0162|Canada|BOLD_AAA8872':0.000002):0.0017121969000000181,'MBIOJ406-13|Apanteles_jft09|BIOUG09636-B11|Canada|BOLD_AAA8872':0.001918691600000022):0.000002,'CNCHZ297-09|Apanteles_jft09|CAM0107|Canada|BOLD_AAA8872|15':0.000002):0.0017123740000000165,'SMTPD4611-13|Apanteles_jft09|BIOUG08660-E10|Canada|BOLD_AAA8872':0.000002):0.000002,'CNCHZ200-09|Apanteles_jft09|CAM0010|Canada|BOLD_AAA8872':0.000002):0.012930901599999989,'GMCRJ250-13|Apanteles_Malaise1259|BIOUG07457-F09|Costa_Rica|BOLD_ACJ1259':0.05658647969999997):0.006220825200000002):0.012727590600000005,('ASCNC245-09|Apanteles|WMIC0055|United_States|BOLD_AAK1726':0.011608889000000011,('BBHYA2092-12|Apanteles_jft08|BIOUG02584-C11|United_States|BOLD_AAK1726':0.0017314071000000264,'CNCHY010-07|Apanteles_jft08|HYM00000282|Canada|BOLD_AAK1726|3':0.000002):0.004214413299999997):0.06844728090000002):0.013277866400000005,(('GMODL231-15|Apanteles|BIOUG22762-E11|Canada|BOLD_ACX3939':0.000002,'GMODL402-15|Apanteles|BIOUG22764-D04|Canada|BOLD_ACX3939':0.000002):0.001634699500000003,'GMODL783-15|Apanteles|BIOUG22769-A07|Canada|BOLD_ACX3939':0.000002):0.035263956900000004):0.03501374239999999,'NGNAR132-14|Apanteles|BIOUG10718-C01|Canada|BOLD_ACM2495':0.06704029649999999):0.015814875299999975,((((((('ASHYA199-08|Apanteles_humbertolopezi|DHJPAR0024860|Costa_Rica|BOLD_AAE8607':0.000002,'MXBMC503-11|Apanteles_sp._Sff20|Micro-0503|Mexico|BOLD_AAE8607':0.003449784999999983):0.000002,'ASHYB1782-10|Apanteles_humbertolopezi|DHJPAR0039494|Costa_Rica|BOLD_AAE8607':0.000002):0.03174989680000001,((('GMRAD016-14|Apanteles|BIOUG17247-F09|United_States|BOLD_ACR4516':0.000002,('GMRAE056-14|Apanteles|BIOUG17275-C01|United_States|BOLD_ACR4516':0.000002,'GMRMV060-14|Apanteles|BIOUG15384-D11|United_States|BOLD_ACR4516':0.000002):0.000002):0.016509663600000002,'HYMBB572-09|Apanteles_jft11|09BBHYM-572|United_States|BOLD_AAE6789':0.004322771999999975):0.007216810000000018,'HYMBB879-10|Apanteles_sp.|09BBHYM-1024|United_States|BOLD_AAL7302':0.0225719546):0.007989394699999985):0.00689169810000001,(((((('JICBZ195-16|Apanteles_Malaise9656|BIOUG29181-D01|Costa_Rica|BOLD_ADA9656|2':0.000002,'JIFFH135-16|Apanteles_Malaise9656|BIOUG29401-C02|Costa_Rica|BOLD_ADA9656':0.000002):0.000002,'JICEU130-16|Apanteles_Malaise9656|BIOUG28832-D11|Costa_Rica|BOLD_ADA9656|2':0.000002):0.000002,'PLQAH290-20|Apanteles_Malaise9656|BIOUG53160-A12|Costa_Rica|BOLD_ADA9656':0.0016339000000000214):0.000002,('PLAEO613-21|Apanteles_Malaise9656|BIOUG63789-E08|Costa_Rica|BOLD_ADA9656|16':0.000002,'PLZBP281-20|Apanteles_Malaise9656|BIOUG56342-H05|Costa_Rica|BOLD_ADA9656':0.000002):0.000002):0.000002,'PLZAW340-20|Apanteles_Malaise9656|BIOUG56084-E11|Costa_Rica|BOLD_ADA9656':0.00161544990000001):0.004000205599999973,('JICEX121-16|Apanteles_Malaise9656|BIOUG28875-G09|Costa_Rica|BOLD_ADA9656':0.009793716000000008,('PLAAD5225-18|Apanteles_Malaise9656|BIOUG44620-C05|Costa_Rica|BOLD_ADA9656':0.000002,(('PLECU524-20|Apanteles_Malaise9656|BIOUG57063-G08|Costa_Rica|BOLD_ADA9656':0.0016065954999999743,'PLPCL642-20|Apanteles_Malaise9656|BIOUG61580-G03|Costa_Rica|BOLD_ADA9656|18':0.000002):0.000002,'PLXCN964-20|Apanteles_Malaise9656|BIOUG62756-C02|Costa_Rica|BOLD_ADA9656':0.000002):0.000002):0.000002):0.000884):0.04016811980000001):0.011564589299999983,(('ASHYD1742-10|Apanteles_Rodriguez153|DHJPAR0031818|Costa_Rica|BOLD_AAM5746|4':0.000002,'JICCD1577-16|Apanteles_Rodriguez153|BIOUG29283-C08|Costa_Rica|BOLD_AAM5746':0.000002):0.000002,'PLPCU604-20|Apanteles_Rodriguez153|BIOUG61932-F05|Costa_Rica|BOLD_AAM5746':0.005333142600000063):0.13642148330000003):0.004367184099999977,(((((((((((((((((((('ASSPP001-08|Apanteles_fumiferanae|EE-8-85_P1|Canada|BOLD_AAA8400':0.000002,'ASSPP025-08|Apanteles_fumiferanae|EE-999-88_P3|Canada|BOLD_AAA8400':0.000002):0.000002,'ASSPP032-08|Apanteles_fumiferanae|EE-4576-88_P3|Canada|BOLD_AAA8400':0.001701652900000017):0.000002,'ASSPP130-08|Apanteles_fumiferanae|EE-963-88_MP|Canada|BOLD_AAA8400|6':0.000002):0.000002,('ASSPP004-08|Apanteles_fumiferanae|EE-341-85_P1|Canada|BOLD_AAA8400':0.0016920417999999882,'ASSPP018-08|Apanteles_fumiferanae|EE-94-89_P2|Canada|BOLD_AAA8400|22':0.000002):0.000002):0.000002,(((((('ASSPP006-08|Apanteles_fumiferanae|EE-467-85_P1|Canada|BOLD_AAA8400':0.000002,'ASSPP014-08|Apanteles_fumiferanae|EE-4632-86_P2|Canada|BOLD_AAA8400|2':0.000002):0.000002,'ASSPP026-08|Apanteles_fumiferanae|EE-1063-88_P3|Canada|BOLD_AAA8400':0.000002):0.000002,('CNCHX274-09|Apanteles|WMIC_0274|United_States|BOLD_AAA8400':0.000002,(('HYCND1827-11|Apanteles_fumiferanae|CNCHYM_00117|United_States|BOLD_AAA8400':0.000002,'HYCND1829-11|Apanteles_fumiferanae|CNCHYM_00119|Canada|BOLD_AAA8400':0.0024481221000000053):0.000002,'HYCND1828-11|Apanteles_fumiferanae|CNCHYM_00118|Canada|BOLD_AAA8400':0.000002):0.000002):0.000002):0.000002,'CNCHX281-09|Apanteles|WMIC_0281|United_States|BOLD_AAA8400':0.000002):0.000002,('ASSPQ813-11|Apanteles_fumiferanae|EE-JPB50-10_NS|Canada|BOLD_AAA8400':0.0016295474999999948,'ASSPQ814-11|Apanteles_fumiferanae|EE-JPB51-10_NS|Canada|BOLD_AAA8400':0.0016301543000000196):0.000002):0.000002,'ASSPQ858-11|Apanteles_fumiferanae|EE-JPB95-10_NS|Canada|BOLD_AAA8400|31':0.000002):0.000002):0.000002,'ASSPP012-08|Apanteles_fumiferanae|EE-4415-86_P2|Canada|BOLD_AAA8400':0.000002):0.000002,'CNCHX283-09|Apanteles_jft11|WMIC_0283|United_States|BOLD_AAA8400|2':0.000002):0.000002,'CNCHX284-09|Apanteles_jft11|WMIC_0284|United_States|BOLD_AAA8400':0.001768973900000026):0.000002,'ASSR018-09|Apanteles_milleri|MIC_000206|Canada|BOLD_AAA8400':0.000002):0.000002,(('ASSR004-09|Apanteles_milleri|MIC_000192|Canada|BOLD_AAA8400':0.0015833702999999977,'ASSR010-09|Apanteles_milleri|MIC_000198|Canada||2':0.000002):0.000199,'NGNAY2274-14|Apanteles_fumiferanae|BIOUG12373-D01|Canada|BOLD_AAA8400':0.009443507199999979):0.000002):0.000002,'CNCHX279-09|Apanteles_jft11|WMIC_0279|United_States|BOLD_AAA8400':0.000002):0.000002,'CNMIH1916-14|Apanteles_fumiferanae|BIOUG12651-H05|Canada|BOLD_AAA8400':0.000002):0.000002,'CNMIG152-14|Apanteles_fumiferanae|BIOUG12460-E09|Canada|BOLD_AAA8400':0.000002):0.000002,'CNCHX289-09|Apanteles|WMIC_0289|United_States|BOLD_AAA8400':0.000002):0.000002,'SSGBC1988-14|Apanteles_fumiferanae|BIOUG14731-H06|Canada|BOLD_AAA8400':0.000002):0.000002,('ASSR003-09|Apanteles_milleri|MIC_000191|Canada|':0.000002,'ASSR019-09|Apanteles_milleri|MIC_000207|Canada|':0.000002):0.000002):0.000002,'MHABR109-09|Apanteles_huberi|MIC_000109|Canada||6':0.000002):0.0057218821999999725,('CNWLH050-12|Apanteles_fumiferanae|BIOUG04326-C09|Canada|BOLD_AAA8400':0.000002,'CNWLN705-13|Apanteles_fumiferanae|BIOUG07344-C09|Canada|BOLD_AAA8400':0.0018937860000000084):0.007155586699999994):0.01055421270000001,(('ASSPP084-08|Apanteles_milleri|EE-5444-85_P1|Canada|BOLD_AAD5420':0.000002,((('ASSPP085-08|Apanteles_milleri|EE-6886-86_P1|Canada|BOLD_AAD5420':0.0019115108000000158,'ASSPP086-08|Apanteles_milleri|EE-5009-86_P2|Canada|BOLD_AAD5420':0.000002):0.000002,'ASSPP087-08|Apanteles_milleri|EE-3121-86_P1|Canada|BOLD_AAD5420':0.000002):0.001488297999999999,'ASSR077-09|Apanteles_fumiferanae|MIC_000265|Canada|':0.000002):0.000351):0.000002,'ASSPP088-08|Apanteles_milleri|EE-4789-89_P2|Canada|BOLD_AAD5420':0.000002):0.023136086200000017):0.0014069406000000173,((((('ASSR082-09|Apanteles_fumiferanae|MIC_000270|Canada|':0.000002,(('ASSR087-09|Apanteles_fumiferanae|MIC_000275|Canada|':0.000002,(('CNBFF1153-15|Apanteles_fumiferanae|BIOUG19803-E04|Canada|BOLD_ACT3011':0.000002,'CNCHV553-10|Apanteles_fumiferanae|CAM0506|Canada|BOLD_ACT3011|2':0.000002):0.000002,'HYCND1826-11|Apanteles_fumiferanae|CNCHYM_00116|United_States|BOLD_ACT3011':0.000002):0.015110968499999988):0.000002,'ASSR088-09|Apanteles_fumiferanae|MIC_000276|Canada|':0.000002):0.000002):0.000003,((((((('CNBFG569-15|Apanteles|BIOUG19893-F01|Canada|BOLD_AAA8403':0.000002,'CNBFM1211-15|Apanteles|BIOUG20357-A02|Canada|BOLD_AAA8403':0.000002):0.000002,'CNBFH438-15|Apanteles|BIOUG19900-C02|Canada|BOLD_AAA8403':0.000002):0.000002,'CNBFO631-15|Apanteles|BIOUG20669-D08|Canada|BOLD_AAA8403':0.000002):0.000002,'CNBFO681-15|Apanteles|BIOUG20669-H10|Canada|BOLD_AAA8403':0.000002):0.0019719000000000264,'DSWAS982-07|Apanteles_jft43|HYM00000663|Canada|':0.000002):0.000003,'HYCND1870-11|Apanteles_milleri|CNCHYM_00160|United_States|BOLD_AAA8403':0.002700174700000002):0.000002,'HYCND1869-11|Apanteles_milleri|CNCHYM_00159|United_States|BOLD_AAA8403':0.000002):0.000002):0.000002,'ASSR083-09|Apanteles_fumiferanae|MIC_000271|Canada|BOLD_AAA8403':0.000002):0.000002,'CNBFI299-15|Apanteles|BIOUG20021-G02|Canada|BOLD_AAA8403':0.000002):0.0182225486,'ASSR095-09|Apanteles_fumiferanae|MIC_000283|Canada|':0.000002):0.000002):0.007994023999999988):0.00797268969999998,(((('CNLMQ832-14|Apanteles|BIOUG14288-A08|Canada|BOLD_AAV2152':0.000002,('OPPEQ461-17|Apanteles|BIOUG35044-C07|Canada|BOLD_AAV2152':0.000002,'OPPKG622-17|Apanteles|BIOUG34245-E09|Canada|BOLD_AAV2152|11':0.000002):0.000002):0.035573143699999976,'PLPDL207-20|Apanteles_Malaise1601|BIOUG62626-C12|Costa_Rica|BOLD_ADH1601':0.031353223099999994):0.018397450400000015,('JCCCB688-16|Apanteles_Malaise7726|BIOUG29863-B11|Costa_Rica|BOLD_ADB7726':0.000002,('JCCCC1661-16|Apanteles_Malaise7726|BIOUG29902-C06|Costa_Rica|BOLD_ADB7726':0.000002,'PLPCX564-20|Apanteles_Malaise7726|BIOUG61956-G09|Costa_Rica|BOLD_ADB7726|2':0.000002):0.000002):0.039381265200000015):0.009518764199999974,('HYCND1882-11|Apanteles_nephoptericis|CNCHYM_00172|Canada|':0.000002,'HYCND1883-11|Apanteles_nephoptericis|CNCHYM_00173|Canada|':0.002356557799999992):0.06182090829999998):0.010054015299999997):0.015752814999999976):0.006280169999999974,(('GBMIN74050-17|Apanteles_subandinus|KX443090||BOLD_AAV2170':0.000002,'GBMIN74052-17|Apanteles_subandinus|KX443089||BOLD_AAV2170':0.000002):0.000002,(((('NZMG205-11|Apanteles_subandinus|NZAC04045387|New_Zealand|BOLD_AAV2170':0.000002,'NZMG227-11|Apanteles_subandinus|NZAC04044456|New_Zealand|BOLD_AAV2170':0.000002):0.000002,'NZMG206-11|Apanteles_subandinus|NZAC04044142|New_Zealand|BOLD_AAV2170':0.000002):0.000002,'WOMIA180-11|Apanteles_subandinus|WAM_0485|Colombia|BOLD_AAV2170|6':0.000002):0.001527498000000016,'NZMG207-11|Apanteles_subandinus|NZAC04045354|New_Zealand|':0.000002):0.000274):0.056030536600000014):0.009334113600000027,'CNCHZ1121-09|Apanteles_jft24|MIC_000929|Canada|BOLD_AAK1588':0.0672515514):0.0017371451000000038):0.005230078999999999):0.006032202300000011,(((('ASCNC198-09|Apanteles|WMIC0008|United_States|BOLD_AAH1144':0.000002,'SMTPR2744-16|Apanteles|BIOUG31058-B05|Canada|BOLD_AAH1144':0.000002):0.000002,'ASGLF204-11|Apanteles|BIOUG00988-D10|Canada|BOLD_AAH1144':0.000002):0.000002,'SMTPD385-13|Apanteles|BIOUG08375-G11|Canada|BOLD_AAH1144':0.000002):0.06970125789999998,((('BBHYJ303-10|Apanteles|10BBCHY-1262|Canada|BOLD_AAU9335|3':0.000002,('CNKTD2302-15|Apanteles|BIOUG18478-F10|Canada|BOLD_AAU9335|2':0.000002,'CNYOL355-15|Apanteles|BIOUG19882-D01|Canada|BOLD_AAU9335':0.000002):0.000002):0.000002,'OPPDG1587-17|Apanteles|BIOUG33641-E09|Canada|BOLD_AAU9335':0.001754005000000003):0.000003,'GMOLF291-19|Apanteles|BIOUG45075-D09|Canada|BOLD_AAU9335':0.0017244721999999935):0.05753310970000003):0.016676056800000005):0.011302192600000038):0.00844139349999995,((((((((((((((('ACGBA2855-12|Apanteles_hectorsolisi|DHJPAR0049313|Costa_Rica|BOLD_AAT8848':0.005415254199999997,'ASHYH1978-14|Apanteles_hectorsolisi|DHJPAR0055431|Costa_Rica|BOLD_AAT8848|6':0.0017005649000000345):0.1286164365,'ASHYH2105-14|Apanteles_Janzen212|DHJPAR0055558|Costa_Rica|BOLD_ACP6760':0.1413942036):0.00344998019999998,'ASHYH2771-14|Apanteles_Janzen100|DHJPAR0056034|Costa_Rica|BOLD_ACR3397':0.1265021866):0.028637144900000022,(((('ACGBA4426-13|Apanteles_monicachavarriae|DHJPAR0051834|Costa_Rica|BOLD_AAM1102|7':0.000002,('ASHYD2590-10|Apanteles_monicachavarriae|DHJPAR0039017|Costa_Rica|BOLD_AAM1102':0.000002,'ASHYD2596-10|Apanteles_monicachavarriae|DHJPAR0039023|Costa_Rica|BOLD_AAM1102':0.000002):0.00172548589999999):0.10600238989999994,('ASHYB2061-10|Apanteles_adelinamoralesae|DHJPAR0039774|Costa_Rica|BOLD_AAN2541':0.000003,'ASHYB2063-10|Apanteles_adelinamoralesae|DHJPAR0039776|Costa_Rica|BOLD_AAN2541':0.003846560299999968):0.15402787680000002):0.012741666900000004,('AUMIC087-18|Apanteles|Extraction202|Australia|BOLD_AAU8268':0.001577100400000031,(('AUMIC090-18|Apanteles|Extraction205|Australia|BOLD_AAU8268':0.0018548929999999686,(('AUMIC410-18|Apanteles|Extraction624|Australia|BOLD_AAU8268':0.0015107865000000276,'AUMIC1442-24|Braconidae|Extraction1455|Australia|BOLD_AAU8268':0.0023874723000000264):0.000065,'AUMIC1443-24|Braconidae|Extraction1456|Australia|BOLD_AAU8268|3':0.000002):0.000003):0.000002,('AUMIC1445-24|Braconidae|Extraction1458|Australia|BOLD_AAU8268|8':0.000002,'NSWHO4562-18|Apanteles|BIOUG37613-C02|Australia|BOLD_AAU8268':0.000002):0.000002):0.000002):0.1296659811):0.004995057000000025,'GMARF1278-14|Apanteles|BIOUG13184-C11|Argentina|BOLD_ACM9970|2':0.17833478640000006):0.024175195799999993):0.004035365999999985,((((((('ACGBA3739-13|Apanteles_ronaldgutierrezi|DHJPAR0051147|Costa_Rica|BOLD_AAF8051':0.000002,'ASHYF1814-11|Apanteles_ronaldgutierrezi|DHJPAR0041908|Costa_Rica|BOLD_AAF8051':0.000002):0.000002,'ACGBA4429-13|Apanteles_ronaldgutierrezi|DHJPAR0051837|Costa_Rica|BOLD_AAF8051':0.000002):0.000002,'ACGBA4474-13|Apanteles_ronaldgutierrezi|DHJPAR0051882|Costa_Rica|BOLD_AAF8051|10':0.000002):0.000002,'ASHYB1577-09|Apanteles_ronaldgutierrezi|DHJPAR0034284|Costa_Rica|BOLD_AAF8051':0.000002):0.000002,'ACGBA3762-13|Apanteles_ronaldgutierrezi|DHJPAR0051170|Costa_Rica|BOLD_AAF8051':0.000002):0.008688793899999936,'ASHYH914-11|Apanteles_ronaldgutierrezi|DHJPAR0043156|Costa_Rica|BOLD_AAF8051':0.0013058196999999883):0.08946156650000003,(('CNCBA078-10|Apanteles|CNCH2533|South_Korea|BOLD_AAH1346':0.000002,'CNCBA132-10|Apanteles|CNCH2587|South_Korea|BOLD_AAH1346':0.000002):0.08859699649999991,'MHMYC2516-15|Apanteles_Janzen36|DHJPAR0056436|Costa_Rica|BOLD_ACT0576':0.16157694519999993):0.011402615800000016):0.020177648599999987):0.011964182599999984,'CNCBA198-10|Apanteles|CNCH2653|Thailand|BOLD_AAH1363':0.10622996340000002):0.012514391000000014,((((('AUMIC1294-24|Braconidae|Extraction1301|Australia|BOLD_AAM7396':0.000002,'AUMIC1506-24|Braconidae|Extraction1545|Australia|BOLD_AAM7396':0.003423462200000005):0.000002,(('AUMIC1491-24|Braconidae|Extraction1522|Australia|BOLD_AAM7396':0.000002,'OZBOL431-21|Microgastrinae|CCDB-38103-E3|Australia|BOLD_AAM7396':0.0017097646999999494):0.000002,'HYQT492-10|Apanteles|gvc14123-1L|Australia|BOLD_AAM7396':0.005328003399999948):0.0017046795999999809):0.19388790089999997,('INLEP3035-16|Apanteles|INDOBIOSYS-CCDB26091-H06|Indonesia|BOLD_ADK3901':0.004490330200000003,'INLEP3098-16|Apanteles|INDOBIOSYS-CCDB26089-E10|Indonesia|BOLD_ADK3901':0.008475942299999928):0.04583782930000002):0.09908849889999993,'GMMGN2386-14|Apanteles|BIOUG16250-H11|Malaysia|BOLD_ACQ5498':0.2496390973000001):0.02938396030000001,(('GMBCA4621-15|Apanteles|BIOUG21400-H09|Bangladesh|BOLD_AAV2115':0.000002,(((('GMBCA5020-15|Apanteles|BIOUG21418-C08|Bangladesh|BOLD_AAV2115':0.000002,('THAMG370-23|Apanteles|BIOUG98107-H01|Thailand|BOLD_AAV2115':0.000002,'WOMIC285-10|Apanteles|JMIC_0285|Thailand|BOLD_AAV2115':0.000002):0.0020751587000000238):0.000002,'GMBCD1620-15|Apanteles|BIOUG23210-H09|Bangladesh|BOLD_AAV2115':0.000002):0.000003,'GMBCM299-15|Apanteles|BIOUG25321-B02|Bangladesh|BOLD_AAV2115|2':0.000002):0.000003,'GMBCF4049-15|Apanteles|BIOUG24165-D07|Bangladesh|BOLD_AAV2115':0.000002):0.000002):0.021806890700000026,('GMBCF3933-15|Apanteles|BIOUG24117-B10|Bangladesh|BOLD_ACY5862':0.000002,'GMBCI3195-15|Apanteles|BIOUG24792-A12|Bangladesh|BOLD_ACY5862':0.000002):0.010266657600000006):0.042702661899999994):0.023562310899999994):0.00480743119999999,((((('AUMIC282-18|Apanteles|Extraction45|Australia|BOLD_ADL4093':0.0016288084000000147,'AUMIC1239-24|Braconidae|Extraction1232|Australia|BOLD_ADL4093|2':0.000002):0.10432998370000002,('AUMIC330-18|Apanteles|Extraction539|Australia|BOLD_ADL3948|2':0.0135913607,'AUMIC1233-24|Braconidae|Extraction1226|Australia|BOLD_ADL3948':0.006623424300000014):0.0669861511):0.017514023499999976,((((('CNCBA041-10|Apanteles|CNCH2496|South_Korea|BOLD_AAH1336':0.003459274999999984,('CNCBA120-10|Apanteles|CNCH2575|South_Korea|BOLD_AAH1336':0.000002,'CNCBA153-10|Apanteles|CNCH2608|South_Korea|BOLD_AAH1336|3':0.000002):0.000002):0.030111294700000013,'CNCHX370-09|Apanteles|WMIC_0370|Taiwan|BOLD_AAI4394':0.01929911270000001):0.006865388199999989,'WOMIC499-10|Apanteles|JMIC_0499|Thailand|BOLD_AAV2122':0.04301398299999998):0.021783352600000028,(((('CNCBA069-10|Apanteles|CNCH2524|South_Korea|BOLD_AAH1327':0.001793810100000015,'CNCBA085-10|Apanteles|CNCH2540|South_Korea|BOLD_AAH1327|2':0.000002):0.003469946800000012,'ICGF045-22|Apanteles|HA313|Japan|BOLD_AEO3009|2':0.016711810699999996):0.028596730899999978,'CNCHW650-09|Apanteles|CNCH2060|Thailand|BOLD_AAH1265|2':0.024131981000000025):0.018038306000000004,'WOMIA374-11|Apanteles|GOU_0604|China|BOLD_AAV2144':0.056709960700000006):0.0016655107999999919):0.014063531100000026,'CNCBA129-10|Apanteles|CNCH2584|South_Korea|BOLD_AAH1344|2':0.035139904200000016):0.005455110500000027):0.007165635399999981,'WOMIC581-10|Apanteles|WAM_0031|Thailand|BOLD_ACG3896':0.08332902339999998):0.01443437609999998,'PLYAB455-20|Apanteles_Malaise7530|BIOUG56455-G03|Costa_Rica|BOLD_AEE7530':0.16019427329999997):0.022313362700000006):0.008395595199999994,((('ASPN276-07|Apanteles_Whitfield03|USNM00499255|Papua_New_Guinea|BOLD_AAJ1536':0.000002,'ASPN322-07|Apanteles_Whitfield03|USNM00504210|Papua_New_Guinea|BOLD_AAJ1536':0.000002):0.09487557689999992,'GBMNA31580-19|Apanteles_solox|KY441885||BOLD_ADG3168':0.13490494190000002):0.04211073059999998,('CNCHW828-09|Apanteles|CNCH2238|Thailand|BOLD_AAH1297':0.09938563649999999,('GBAH20796-19|Apanteles_syleptae|MH059611||BOLD_ADS8466':0.05009876029999999,'WOMIC104-10|Apanteles|JMIC_0104|Republic_of_the_Congo|BOLD_AAZ0634':0.048980038000000004):0.02076798070000002):0.03146376470000001):0.016578532199999996):0.005144661699999997,((('CNCHV582-10|Apanteles_sodalis|CBRA0490|Canada|BOLD_AAN1859':0.000003,'MHABR012-09|Apanteles_sodalis|MIC_000012|Canada||4':0.000002):0.02356487530000001,(('CNCHV586-10|Apanteles_sodalis|CBRA0494|Canada|BOLD_AAM7223|2':0.0017648257000000278,'HYCNE025-11|Apanteles_sodalis|CNCHYM_00215|Canada|BOLD_AAM7223':0.000002):0.0034728659000000106,'CNCHV587-10|Apanteles_sodalis|CBRA0495|Canada|BOLD_AAM7223':0.008018094099999984):0.023911027099999982):0.047144161100000026,(('GBMNE1050-21|Apanteles_sodalis|MZ960056|India|BOLD_ADV1686':0.0018663949000000124,'GBMNE65054-22|Apanteles_sodalis|ON383211|India|BOLD_ADV1686':0.000002):0.000002,'GBMNE65055-22|Apanteles_sodalis|ON383217|India|BOLD_ADV1686':0.000002):0.08539725910000001):0.034915386699999995):0.009095308600000018,((((((('CNCBA093-10|Apanteles|CNCH2548|South_Korea|BOLD_AAH1273':0.000002,'CNCHW719-09|Apanteles|CNCH2129|Thailand|BOLD_AAH1273':0.000002):0.000002,'CNCBA117-10|Apanteles|CNCH2572|South_Korea|BOLD_AAH1273':0.000002):0.0016593141999999839,('CNCBA160-10|Apanteles|CNCH2615|South_Korea|BOLD_AAH1273':0.000002,'CNCBA164-10|Apanteles|CNCH2619|South_Korea|BOLD_AAH1273|5':0.000002):0.000002):0.03874204809999998,'INLEP3415-16|Apanteles|INDOBIOSYS-CCDB25222-H06|Indonesia|BOLD_ADF9875|2':0.032379007199999976):0.00982274430000002,('CNCHW739-09|Apanteles|CNCH2149|Thailand|BOLD_AAH1275':0.000002,'CNCHW742-09|Apanteles|CNCH2152|Thailand|BOLD_AAH1275':0.000002):0.053102264600000004):0.01776888529999998,'CNCHW690-09|Apanteles|CNCH2100|Thailand|BOLD_AAH1269':0.15419419680000007):0.017496249500000005,((((((((((((((('CNCHW492-09|Apanteles|CNCH1522|Thailand|BOLD_AAH1213':0.000002,(((('CNCHW734-09|Apanteles|CNCH2144|Thailand|BOLD_AAH1213':0.000002,'CNCHW743-09|Apanteles|CNCH2153|Thailand|BOLD_AAH1213':0.000002):0.000002,'CNCHW844-09|Apanteles|CNCH2254|Thailand|BOLD_AAH1213|4':0.000002):0.000002,'GBMNA31587-19|Apanteles_sp._4_SY-2018|KY441892||BOLD_AAH1213':0.000002):0.0013965258999999453,'GMIBA281-17|Apanteles|BIOUG32946-A02|Indonesia|BOLD_AAH1213':0.000002):0.000052):0.000002,'GMIAK7561-18|Apanteles|BIOUG40027-F10|Indonesia|BOLD_AAH1213':0.000002):0.000002,'CNCHW730-09|Apanteles|CNCH2140|Thailand|BOLD_AAH1213':0.000002):0.000002,'GMIAC8543-18|Apanteles|BIOUG38536-D12|Indonesia|BOLD_AAH1213':0.000002):0.000002,'GMIBI180-17|Apanteles|BIOUG35892-A09|Indonesia|BOLD_AAH1213|3':0.000002):0.000002,'GMIBH1080-18|Apanteles|BIOUG38761-G08|Indonesia|BOLD_AAH1213':0.000002):0.000002,'GMIBJ1118-18|Apanteles|BIOUG38767-B11|Indonesia|BOLD_AAH1213':0.000002):0.000002,'GMMGD2261-14|Apanteles|BIOUG14771-G05|Malaysia|BOLD_AAH1213':0.000002):0.000002,'GMIAB617-17|Apanteles|BIOUG32215-D12|Indonesia|BOLD_AAH1213':0.000002):0.000002,'CNCHW754-09|Apanteles|CNCH2164|Thailand|BOLD_AAH1213':0.005227765100000004):0.000065,('CNCHW676-09|Apanteles|CNCH2086|Thailand|BOLD_AAH1213|2':0.000002,'CNCHW735-09|Apanteles|CNCH2145|Thailand|BOLD_AAH1213':0.001820959799999966):0.000002):0.001655506600000023,'GMIBE1243-18|Apanteles|BIOUG40875-H10|Indonesia|BOLD_AAH1213':0.000002):0.000002,('GMIBJ1045-18|Apanteles|BIOUG38766-D09|Indonesia|BOLD_AAH1213':0.000002,'GMIBK578-17|Apanteles|BIOUG36101-C05|Indonesia|BOLD_AAH1213':0.000002):0.003422622600000036):0.13235650599999993,(('CNCHW731-09|Apanteles|CNCH2141|Thailand|BOLD_AAH1274':0.000002,'GBMNA31573-19|Apanteles_opacus|KY441878||BOLD_AAH1274|2':0.000002):0.0029085615999999703,'CNCHW738-09|Apanteles|CNCH2148|Thailand|BOLD_AAH1274':0.000002):0.06478295499999998):0.047336106200000005,'INLEP3112-16|Apanteles|INDOBIOSYS-CCDB26089-F12|Indonesia|BOLD_ADJ8576|2':0.11373921719999996):0.08991826419999999):0.025838434600000015):0.0024527791000000243,(((((('CNCBA047-10|Apanteles_kubensis|CNCH2502|South_Korea|BOLD_AAH1340':0.000002,'GMRUB296-16|Apanteles_kubensis|BIOUG27804-B05|Russia|BOLD_AAH1340':0.000002):0.0017029203000000215,'CNCBA067-10|Apanteles_kubensis|CNCH2522|South_Korea|BOLD_AAH1340':0.0017029195000000108):0.000002,'CNCBA071-10|Apanteles_kubensis|CNCH2526|South_Korea|BOLD_AAH1340':0.000002):0.000002,('GBDTA348-21|Apanteles_kubensis|ZSM-HYM-33153-F03|Germany|BOLD_AAH1340':0.000002,('GBDTA13760-21|Apanteles_kubensis|ZSM-HYM-42376-G08|Germany|BOLD_AAH1340':0.000002,'HYCND1846-11|Apanteles_kubensis|CNCHYM_00136|Ukraine|BOLD_AAH1340':0.000002):0.000002):0.0017031922999999893):0.05219396650000002,(('THAMI1795-23|Apanteles|BIOUG99568-G09|Thailand|BOLD_AAV2123':0.000002,'THAMI1912-23|Apanteles|BIOUG99570-A08|Thailand|BOLD_AAV2123':0.000002):0.000002,'WOMIC501-10|Apanteles|JMIC_0501|Thailand|BOLD_AAV2123':0.0018034666999999782):0.05284244570000002):0.007979499599999995,(('INLEP3099-16|Apanteles|INDOBIOSYS-CCDB26089-E11|Indonesia|BOLD_ADK8298':0.0936664035,'INLEP3411-16|Apanteles|INDOBIOSYS-CCDB25222-H02|Indonesia|BOLD_ADK6184':0.13957030840000006):0.01958173499999999,'INLEP3351-16|Apanteles|INDOBIOSYS-CCDB25222-C02|Indonesia|BOLD_ADJ9146':0.0755001099):0.007514681299999992):0.01064468520000006):0.007886025799999974,(((('AMTPA299-15|Apanteles_lenea|BC-ZSM-HYM-24058-B02|Germany|BOLD_AAB1923':0.000002,'AMTPB1283-15|Apanteles_lenea|BC-ZSM-HYM-24118-D12|Germany|BOLD_AAB1923':0.000002):0.000002,'AMTPA485-15|Apanteles_lenea|BC-ZSM-HYM-24060-A10|Germany|BOLD_AAB1923':0.000002):0.000002,(((('AMTPB1282-15|Apanteles_lenea|BC-ZSM-HYM-24118-D11|Germany|BOLD_AAB1923':0.0020943409999999996,(('GMBUE226-14|Apanteles_lenea|BIOUG15309-D08|Bulgaria|BOLD_AAB1923':0.000002,'GMBUE1487-14|Apanteles_lenea|BIOUG15371-C02|Bulgaria|BOLD_AAB1923':0.000002):0.000002,('GMBUF735-14|Apanteles_lenea|BIOUG15446-E07|Bulgaria|BOLD_AAB1923':0.000002,'GMBUG884-14|Apanteles_lenea|BIOUG15619-F06|Bulgaria|BOLD_AAB1923|2':0.000002):0.000002):0.000002):0.000002,'GMBUE1587-14|Apanteles_lenea|BIOUG15372-C07|Bulgaria|BOLD_AAB1923':0.000002):0.000002,'GMBUE1359-14|Apanteles_lenea|BIOUG15354-H04|Bulgaria|BOLD_AAB1923':0.000002):0.000002,((('CGBTA481-08|Apanteles_lenea|CGTURK-0481|Turkey|BOLD_AAB1923':0.000002,'HYCND1856-11|Apanteles_lenea|CNCHYM_00146|Russia|BOLD_AAB1923':0.000002):0.000002,'CNCBR670-09|Apanteles_lenea|CNCH1795|Sweden|BOLD_AAB1923':0.000002):0.000002,'HYCND1857-11|Apanteles_lenea|CNCHYM_00147|Russia|BOLD_AAB1923':0.000002):0.000002):0.0019093444000000126):0.018525334999999976,((((((('ASWA211-08|Apanteles_brunnistigma|07PROBE-20013|Canada|BOLD_AAA9665|12':0.000002,(('ASWAT333-08|Apanteles_brunnistigma|07PROBE-20793|Canada|BOLD_AAA9665':0.000002,('ASWAV919-08|Apanteles_brunnistigma|07PROBE-22378|Canada|BOLD_AAA9665':0.000002,'ASWAV963-08|Apanteles_brunnistigma|07PROBE-22422|Canada|BOLD_AAA9665':0.000002):0.000002):0.000002,((('ASWAX995-08|Apanteles_brunnistigma|07PROBE-23429|Canada|BOLD_AAA9665|2':0.0017549908000000225,('CNCBR672-09|Apanteles_brunnistigma|CNCH1797|Sweden|BOLD_AAA9665':0.000002,'GMGRF4548-13|Apanteles_brunnistigma|BIOUG07803-E01|Germany|BOLD_AAA9665':0.0019965182000000192):0.0017471307999999963):0.000002,('CNCHV426-10|Apanteles_brunnistigma|07PROBE-24567|Canada|BOLD_AAA9665':0.0017448441999999842,'JBHCI378-11|Apanteles_brunnistigma|BIOUG00732-E07|Canada|BOLD_AAA9665':0.0017445967999999978):0.000002):0.000002,'CNCBR671-09|Apanteles_brunnistigma|CNCH1796|Sweden|BOLD_AAA9665':0.001760060100000016):0.000002):0.000002):0.000002,'FCHAR3727-19|Apanteles_brunnistigma|CHARS00406-B01|Canada|BOLD_AAA9665':0.000002):0.000002,('CNCBR666-09|Apanteles_brunnistigma|CNCH1791|Sweden|BOLD_AAA9665':0.000002,'CNCBR673-09|Apanteles_brunnistigma|CNCH1798|Sweden|BOLD_AAA9665':0.0017893123000000122):0.007398073700000007):0.0017112528000000071,(((('GMGMC1357-14|Apanteles_brunnistigma|BIOUG16528-A10|Germany|BOLD_AAA9665':0.000002,'GMGML638-14|Apanteles_brunnistigma|BIOUG17263-B11|Germany|BOLD_AAA9665':0.000002):0.000002,'GMGML692-14|Apanteles_brunnistigma|BIOUG17263-G05|Germany|BOLD_AAA9665|2':0.000002):0.000002,'HYCND1784-11|Apanteles_brunnistigma|CNCHYM_00075|Ukraine|BOLD_AAA9665':0.000002):0.003609686100000009,'HYCND1783-11|Apanteles_brunnistigma|CNCHYM_00074|Ukraine|BOLD_AAA9665':0.000002):0.0018282339999999841):0.003225544899999988,((('ASWAT354-08|Apanteles_brunnistigma|07PROBE-20814|Canada|BOLD_AAA9665|6':0.000002,(('ASWAV876-08|Apanteles_brunnistigma|07PROBE-22335|Canada|BOLD_AAA9665|2':0.000002,('ASWAV877-08|Apanteles_brunnistigma|07PROBE-22336|Canada|BOLD_AAA9665':0.000002,((((('CNKLD4011-15|Apanteles_brunnistigma|BIOUG18173-G11|Canada|BOLD_AAA9665':0.0020016570999999983,('CNKLG2922-15|Apanteles_brunnistigma|BIOUG18904-D09|Canada|BOLD_AAA9665|2':0.000002,'CNNHE2030-14|Apanteles_brunnistigma|BIOUG17473-G01|Canada|BOLD_AAA9665':0.000002):0.000002):0.000002,'CNKLF1576-15|Apanteles_brunnistigma|BIOUG18417-A04|Canada|BOLD_AAA9665':0.000002):0.000002,'CNKLG2886-15|Apanteles_brunnistigma|BIOUG18904-A09|Canada|BOLD_AAA9665':0.000002):0.000002,'CNNHE2143-14|Apanteles_brunnistigma|BIOUG17474-H07|Canada|BOLD_AAA9665':0.000002):0.000002,'GMOZB1213-17|Apanteles_brunnistigma|BIOUG36377-C04|Canada|BOLD_AAA9665':0.000002):0.000002):0.000002):0.000002,'ASWAV923-08|Apanteles_brunnistigma|07PROBE-22382|Canada|BOLD_AAA9665':0.000002):0.000002):0.000002,('ASWAX983-08|Apanteles_brunnistigma|07PROBE-23417|Canada|BOLD_AAA9665|22':0.000002,'GBIOC898-19|Apanteles_brunnistigma|BIOUG39688-A11|Canada|BOLD_AAA9665|2':0.000002):0.000002):0.000002,'DSWAS997-07|Apanteles_brunnistigma|HYM00000678|Canada|BOLD_AAA9665':0.000002):0.004188395499999997):0.010678308299999995,('CNCBR680-09|Apanteles|CNCH1805|Sweden|BOLD_AAI4395':0.004950006900000026,'CNCHV506-10|Apanteles_jft44|07PROBE-24647|Canada|BOLD_AAI4395':0.007852769799999992):0.0210110389):0.021226561199999994,((((((((((((((('CGBTB094-09|Apanteles_obscurus|CGTURK-1115|Turkey|BOLD_AAH1023|9':0.000002,'CGBTB489-09|Apanteles_obscurus|CGTURK-1510|Turkey|BOLD_AAH1023':0.0017932024000000268):0.000003,'HYCND1887-11|Apanteles_obscurus|CNCHYM_00177|Russia|BOLD_AAH1023':0.000002):0.000002,'HYCND1891-11|Apanteles_obscurus|CNCHYM_00181|Russia|BOLD_AAH1023':0.000002):0.000002,('CGBTB109-09|Apanteles_obscurus|CGTURK-1130|Turkey|BOLD_AAH1023':0.0018062677999999832,'CGBTB447-09|Apanteles_obscurus|CGTURK-1468|Turkey|BOLD_AAH1023':0.000002):0.000002):0.000002,'CGBTB186-09|Apanteles_obscurus|CGTURK-1207|Turkey|BOLD_AAH1023|19':0.000002):0.000002,'CGBTB110-09|Apanteles_obscurus|CGTURK-1131|Turkey|BOLD_AAH1023':0.000002):0.000002,'GMBUG471-14|Apanteles_obscurus|BIOUG15615-C09|Bulgaria|BOLD_AAH1023':0.000002):0.000002,('GMBUE1696-14|Apanteles_obscurus|BIOUG15373-D09|Bulgaria|BOLD_AAH1023':0.0020116703999999985,('GMBUE2051-14|Apanteles_obscurus|BIOUG15377-B08|Bulgaria|BOLD_AAH1023':0.000002,'GMGMN1537-14|Apanteles_obscurus|BIOUG17467-C06|Germany|BOLD_AAH1023':0.000002):0.000002):0.0020084694999999986):0.000002,'GMBUE2079-14|Apanteles_obscurus|BIOUG15377-D12|Bulgaria|BOLD_AAH1023|3':0.000002):0.000002,'GMBUE1460-14|Apanteles_obscurus|BIOUG15370-H10|Bulgaria|BOLD_AAH1023':0.000002):0.000002,'GMGMI1355-14|Apanteles_obscurus|BIOUG17135-B08|Germany|BOLD_AAH1023':0.000002):0.000002,'GMGMA1504-14|Apanteles_obscurus|BIOUG16220-F12|Germany|BOLD_AAH1023':0.000002):0.000002,'GMGMJ1424-14|Apanteles_obscurus|BIOUG17098-H03|Germany|BOLD_AAH1023':0.000002):0.000002,'GMBUG527-14|Apanteles_obscurus|BIOUG15615-H05|Bulgaria|BOLD_AAH1023':0.000002):0.004258670600000014,((('GMGMH928-14|Apanteles_obscurus|BIOUG16995-H09|Germany|BOLD_AAH1023':0.000002,'GMGMK766-14|Apanteles_obscurus|BIOUG17179-G03|Germany|BOLD_AAH1023':0.000002):0.000002,'GMGMM748-14|Apanteles_obscurus|BIOUG17304-F07|Germany|BOLD_AAH1023':0.000002):0.000002,'GMGMM755-14|Apanteles_obscurus|BIOUG17304-G02|Germany|BOLD_AAH1023':0.000002):0.001968579000000026):0.03421854969999999):0.0084785463):0.046625381700000024):0.009544848900000014,((('ASQAS159-11|Apanteles|BF000145|South_Africa|BOLD_AAV7597':0.09374160110000002,(('CNCBA345-10|Apanteles|CNCH2800|Republic_of_the_Congo|BOLD_AAH1390':0.0034650484000000037,'CNCHV190-10|Apanteles|CNCH3120|Republic_of_the_Congo|BOLD_AAH1390':0.015997310799999997):0.07374603029999999,'WOMIC599-10|Apanteles|WAM_0049|Republic_of_the_Congo|BOLD_AAV2139':0.08706227059999999):0.01212333929999998):0.008264730200000014,(((('CNCBA306-10|Apanteles|CNCH2761|Republic_of_the_Congo|BOLD_AAH1375':0.000002,'CNCBA309-10|Apanteles|CNCH2764|Republic_of_the_Congo|BOLD_AAH1375':0.000002):0.000002,('CNCBA353-10|Apanteles|CNCH2808|Republic_of_the_Congo|BOLD_AAH1375':0.000002,(('CNCHV100-10|Apanteles|CNCH3030|Republic_of_the_Congo|BOLD_AAH1375':0.000002,'CNCHV110-10|Apanteles|CNCH3040|Republic_of_the_Congo|BOLD_AAH1375|2':0.000002):0.000002,'CNCHV106-10|Apanteles|CNCH3036|Republic_of_the_Congo|BOLD_AAH1375':0.000002):0.000002):0.0017468877999999854):0.0694536234,(((((('CNCBA308-10|Apanteles|CNCH2763|Republic_of_the_Congo|BOLD_AAH1377':0.000002,'CNCHV105-10|Apanteles|CNCH3035|Republic_of_the_Congo|BOLD_AAH1377':0.000002):0.000002,(('CNCBA341-10|Apanteles|CNCH2796|Republic_of_the_Congo|BOLD_AAH1377':0.000002,'CNCHV098-10|Apanteles|CNCH3028|Republic_of_the_Congo|BOLD_AAH1377':0.0017339024999999952):0.000003,'CNCBA342-10|Apanteles|CNCH2797|Republic_of_the_Congo|BOLD_AAH1377':0.000002):0.000003):0.0017316099999999945,'WOMIC121-10|Apanteles|JMIC_0121|Republic_of_the_Congo|BOLD_AAH1377':0.000002):0.000002,'CNCBA316-10|Apanteles|CNCH2771|Republic_of_the_Congo|BOLD_AAH1377':0.000002):0.06087664599999998,(('GMSAR1698-13|Apanteles|BIOUG09564-A07|South_Africa|BOLD_ACL1652':0.000002,'GMSAS1369-13|Apanteles|BIOUG09609-C12|South_Africa|BOLD_ACL1652':0.000002):0.002439235599999978,('GMSAR1741-13|Apanteles|BIOUG09564-E02|South_Africa|BOLD_ACK5262|3':0.000002,'GMSJV235-18|Apanteles|BIOUG38722-E04|South_Africa|BOLD_ACK5262':0.000002):0.010745940100000018):0.022036947699999976):0.010026972700000025,'GMSAW1261-14|Apanteles|BIOUG14714-C01|South_Africa|BOLD_ACO6527':0.08042780030000002):0.0018991396999999965):0.000520,'CNCHV851-10|Apanteles|CASENT2163424|Madagascar|BOLD_AAM7238':0.14929462179999997):0.017965213199999996):0.01886574670000002,(((('AUMIC247-18|Apanteles|Extraction414|Australia|BOLD_ADL3155':0.0017670414000000023,'AUMIC254-18|Apanteles|Extraction420|Australia|BOLD_ADL3155|9':0.000002):0.05710596750000002,((((((((((((('CNCBA220-10|Apanteles_hemara|CNCH2675|United_Arab_Emirates|BOLD_AAB1927':0.000002,('MAMTV077-14|Apanteles_hemara|BIOUG15341-F02|Pakistan|BOLD_AAB1927':0.002024246200000024,'MAMTY262-14|Apanteles_hemara|BIOUG15395-G03|Pakistan|BOLD_AAB1927':0.000002):0.004105426400000001):0.000002,'CNCBA226-10|Apanteles_hemara|CNCH2681|United_Arab_Emirates|BOLD_AAB1927|3':0.000002):0.001494981800000017,'CNCBA239-10|Apanteles_sp.|CNCH2694|Yemen|':0.000002):0.000250,'CNCHV618-10|Apanteles_hemara|CASENT2163191|Madagascar|BOLD_AAB1927':0.0017437618999999738):0.000002,('CNCBA263-10|Apanteles_hemara|CNCH2718|Yemen|BOLD_AAB1927':0.000002,'CNCBA350-10|Apanteles_hemara|CNCH2805|Republic_of_the_Congo|BOLD_AAB1927':0.000002):0.000002):0.000002,'KMPUJ3721-19|Apanteles_hemara|BIOUG48779-G06|South_Africa|BOLD_AAB1927|2':0.000002):0.000002,('GMSJD792-18|Apanteles|BIOUG38211-F08|South_Africa|BOLD_AAB1927|12':0.000002,('KMPUD2086-19|Apanteles|BIOUG46246-H07|South_Africa|BOLD_AAB1927':0.000002,'WOMIC759-10|Apanteles_hemara|WAM_0209|Yemen|BOLD_AAB1927':0.000002):0.000002):0.000002):0.000002,'KMPUJ3666-19|Apanteles_hemara|BIOUG48779-B11|South_Africa|BOLD_AAB1927':0.000002):0.000002,'CNCBA268-10|Apanteles_hemara|CNCH2723|Yemen|BOLD_AAB1927':0.000002):0.000002,'GMSUP503-15|Apanteles_hemara|BIOUG26965-F11|Saudi_Arabia|BOLD_AAB1927':0.000002):0.000002,'GMKMY1354-15|Apanteles_hemara|BIOUG27193-G05|Kenya|BOLD_AAB1927':0.000002):0.000002,'CNCHV817-10|Apanteles_hemara|CASENT2163390|Madagascar|BOLD_AAB1927':0.000002):0.01239704279999998,((((((('GBAH22478-19|Apanteles_sp._FN5|KX399319||BOLD_AAB1927':0.0038229558000000274,'GMEGA097-14|Apanteles_hemara|BIOUG12233-A02|Egypt|BOLD_AAB1927':0.000002):0.000002,'GMEGB471-14|Apanteles_hemara|BIOUG14228-D06|Egypt|BOLD_AAB1927|2':0.000002):0.000002,'GMEGT728-14|Apanteles_hemara|BIOUG15317-A04|Egypt|BOLD_AAB1927':0.000002):0.000002,'GMEGT742-14|Apanteles_hemara|BIOUG15317-B06|Egypt|BOLD_AAB1927|2':0.000002):0.000002,'GMEGT731-14|Apanteles_hemara|BIOUG15317-A07|Egypt|BOLD_AAB1927':0.000002):0.000002,'GMEGO203-14|Apanteles_hemara|BIOUG15127-G09|Egypt|BOLD_AAB1927':0.000002):0.000002,'GMEGO200-14|Apanteles_hemara|BIOUG15127-G06|Egypt|BOLD_AAB1927':0.000002):0.005674256099999997):0.06146696600000001):0.016678624099999984,'SYC9033-14|Apanteles|sc_09173|French_Polynesia|BOLD_ACN5744':0.04642089049999998):0.00934893240000001,(('CNCHV606-10|Apanteles|CASENT2163179|Madagascar|BOLD_AAM7224':0.000002,'GMMDE1071-15|Apanteles|BIOUG18918-A06|Madagascar|BOLD_AAM7224':0.000002):0.025879509799999978,(((('CNCHX856-09|Apanteles|CNCH0841|Zimbabwe|BOLD_ACK4200':0.000002,(('GMSAB783-13|Apanteles|BIOUG08949-E12|South_Africa|BOLD_ACK4200':0.000002,'GMSJH286-18|Apanteles|BIOUG38484-H08|South_Africa|BOLD_ACK4200|4':0.000002):0.000002,'GMSAC332-13|Apanteles|BIOUG09042-A01|South_Africa|BOLD_ACK4200':0.0018482327000000076):0.0018481920000000263):0.000003,'KMPUB026-18|Apanteles|BIOUG43348-C11|South_Africa|BOLD_ACK4200':0.000002):0.000002,'KMPOC014-18|Apanteles|BIOUG42527-E11|South_Africa|BOLD_ACK4200':0.000002):0.006165106699999978,('GMSAB830-13|Apanteles|BIOUG08950-A12|South_Africa|BOLD_ACK3986':0.000002,'KMPUD5803-19|Apanteles|BIOUG46632-C04|South_Africa|BOLD_ACK3986':0.000002):0.043595276299999985):0.0032843771000000133):0.024642826800000017):0.0201790409):0.004792787899999984):0.004704253800000002,(((((('CNCBA361-10|Apanteles|CNCH2816|Republic_of_the_Congo|BOLD_AAH1393':0.0016662198999999323,'WOMIC232-10|Apanteles|JMIC_0232|Republic_of_the_Congo|BOLD_AAH1393':0.000002):0.000002,'SYC6967-14|Apanteles|sc_07069|French_Polynesia|BOLD_AAH1393':0.0018450481999999768):0.026353294600000077,'GMBCC1872-15|Apanteles|BIOUG22503-D01|Bangladesh|BOLD_ACV5385':0.007744817999999987):0.07942160749999999,'GMMGD1587-14|Apanteles|BIOUG14708-F08|Malaysia|BOLD_ACO4784':0.09415103190000002):0.047155550599999985,('HYQT656-10|Microgastrinae|gvc14969-1L|Australia|BOLD_AAU8509':0.022991165699999927,'INLEP4788-16|Apanteles|INDOBIOSYS-CCDB25377-D02|Indonesia|BOLD_ADB1658':0.018051812499999986):0.15162761170000005):0.04366298000000002,'GMMGI003-14|Apanteles|BIOUG15256-A03|Malaysia|BOLD_ACP4307':0.06649763469999997):0.000002):0.004512040299999964):0.0037172531000000397,(((((((('ASMII13755-22|Apanteles|BIOUG85706-G03|Australia|BOLD_ADL3302':0.0029775135999999813,'AUMIC068-18|Apanteles|Extraction181|Australia|BOLD_ADL3302':0.0041471920999999745):0.1021200417,('ASPN300-07|Apanteles_Whitfield06|USNM00503896|Papua_New_Guinea|BOLD_AAH1080':0.000002,('ASPNI510-09|Apanteles|USNM00680334|Papua_New_Guinea|BOLD_AAH1080':0.0018607719000000023,'ASPNI527-09|Apanteles|USNM00680367|Papua_New_Guinea|BOLD_AAH1080':0.000002):0.000002):0.0625334139):0.0070031096000000015,(('GBMNA31575-19|Apanteles_inunctus|KY441880||BOLD_ADG1290':0.010585036200000009,(((('GMBCK723-15|Apanteles|BIOUG25161-E03|Bangladesh|BOLD_ACY2520':0.0018891426000000044,'GMBCM745-15|Apanteles|BIOUG25325-G08|Bangladesh|BOLD_ACY2520':0.000002):0.000002,'GMBCM2446-15|Apanteles|BIOUG25197-H02|Bangladesh|BOLD_ACY2520':0.000002):0.000002,'GMBCM2447-15|Apanteles|BIOUG25197-H03|Bangladesh|BOLD_ACY2520':0.0040022724000000065):0.002008649600000023,'GMBCK1295-15|Apanteles|BIOUG25190-D07|Bangladesh|BOLD_ACY2520':0.000002):0.029988990800000004):0.09116093689999999,'INLEP4708-16|Apanteles|INDOBIOSYS-CCDB25376-E05|Indonesia|BOLD_ADJ6873':0.061889809100000026):0.009911563299999981):0.013275745399999983,('ASPN221-07|Apanteles_Whitfield07|USNM00494252|Papua_New_Guinea|BOLD_AAH1133':0.000002,(('ASPN329-07|Apanteles_Whitfield07|USNM00504262|Papua_New_Guinea|BOLD_AAH1133':0.000002,'ASPNJ357-09|Apanteles|USNM00645274|Papua_New_Guinea|BOLD_AAH1133':0.000002):0.0036835910999999943,'ASPNJ360-09|Apanteles|USNM00645379|Papua_New_Guinea|BOLD_AAH1133':0.000002):0.000002):0.10712007670000001):0.010448109700000041,'CNCBA238-10|Apanteles_jft03|CNCH2693|Yemen|BOLD_AAB1934':0.06686410520000002):0.018424631399999947,((('CNCHX865-09|Apanteles|CNCH0850|Zimbabwe|BOLD_AAH1177|3':0.000002,'GMSJF193-18|Apanteles|BIOUG38230-D01|South_Africa|BOLD_AAH1177':0.000002):0.000002,'KMPXV629-19|Apanteles|BIOUG47348-C05|South_Africa|BOLD_AAH1177|3':0.0018472328999999954):0.03508125610000001,'GMMDL1446-15|Apanteles|BIOUG20216-E07|Madagascar|BOLD_ACU2715':0.11886095029999999):0.037959410599999965):0.004450620200000033,'GBAH20794-19|Apanteles_sagax|MH059606||BOLD_ADV7881':0.07346335679999999):0.0050919881,((('ASPNJ191-09|Apanteles|USNM00491805|Papua_New_Guinea|BOLD_AAH1127':0.1977380346,('WOMIC040-10|Apanteles|JMIC_0040|Thailand|BOLD_AAV2078':0.0648352788,'WOMIC095-10|Apanteles|JMIC_0095|Thailand|BOLD_AAV2100':0.04624392420000001):0.01788851720000001):0.027219685800000004,(((('ASWA341-08|Apanteles_jft12|HYM00001055|Canada|BOLD_AAB8748|14':0.000002,'CNCHZ1098-09|Apanteles_jft12|MIC_000906|Canada|BOLD_AAB8748|2':0.0018860920000000059):0.000002,'CNCHZ901-09|Apanteles_jft12|MIC_000709|Canada|BOLD_AAB8748':0.000002):0.000002,'ELPCG5035-17|Apanteles_jft12|BIOUG32596-A06|Canada|BOLD_AAB8748':0.000002):0.03438693319999997,(((('ASWAY530-08|Apanteles_fumiferanae|HYM00000759.2|Canada|':0.000002,('CNCHZ087-09|Apanteles_fumiferanae|MIC_000370|Canada|':0.000002,'JBHCJ588-11|Apanteles_fumiferanae|BIOUG00782-C06|Canada|BOLD_AAB8749':0.003124445500000017):0.000677):0.000003,(('CCHAR218-19|Apanteles|CHARS00104-H01|Canada|BOLD_AAB8749':0.000002,('CNTGC2635-15|Apanteles_fumiferanae|BIOUG19214-D02|Canada|BOLD_AAB8749':0.000002,'CNTMA090-14|Apanteles_fumiferanae|BIOUG11049-H06|Canada|BOLD_AAB8749':0.000002):0.000002):0.000002,'CNCHZ1215-09|Apanteles_jft12|CAM0595|United_States|BOLD_AAB8749':0.000002):0.000002):0.013871414299999996,'HYCND1785-11|Apanteles_brunnistigma|CNCHYM_00076|Ukraine|BOLD_AEI4493':0.0208138618):0.004721205200000023,'CGBTB116-09|Apanteles|CGTURK-1137|Turkey|BOLD_AAH1038':0.03002601840000002):0.02343252539999996):0.008554323400000063):0.0224629972,(('CNCHV178-10|Apanteles|CNCH3108|Republic_of_the_Congo|BOLD_AAH1433':0.002235457399999974,'CNCHV189-10|Apanteles|CNCH3119|Republic_of_the_Congo|BOLD_AAH1433':0.003289656799999985):0.10514815570000002,(('GBMNA31578-19|Apanteles_cato|KY441883||BOLD_ADG1544':0.050872109300000024,('THAMF3287-23|Apanteles|BIOUG96837-C11|Thailand|BOLD_AAV2130':0.0034777726999999925,'WOMIC548-10|Apanteles|JMIC_0548|Thailand|BOLD_AAV2130':0.003565407099999973):0.03426319):0.008215130700000017,(((('MAHYM1516-13|Apanteles|NIBGE_HYM-01515|Pakistan|BOLD_ABY2679|6':0.000002,('MAMTL120-12|Apanteles_PK01|BIOUG02543-D01|Pakistan|BOLD_ABY2679':0.000002,'PMNHB079-14|Apanteles|BIOUG17511-A12|Pakistan|BOLD_ABY2679':0.000002):0.0016947985999999915):0.000002,'MAMTM013-13|Apanteles_PK01|BIOUG04746-B01|Pakistan|BOLD_ABY2679':0.000002):0.000002,'PMNHF072-15|Apanteles|BIOUG17824-B07|Pakistan|BOLD_ABY2679':0.000002):0.000002,'PMNHH065-15|Apanteles|BIOUG17835-H03|Pakistan|BOLD_ABY2679':0.000002):0.034301101499999986):0.04502344330000002):0.02239362410000001):0.0018275164999999594):0.0033286043999999904):0.000002,(((('GMBCA4356-15|Apanteles|BIOUG21398-B06|Bangladesh|BOLD_ACU8379':0.000002,'GMBCM1641-15|Apanteles|BIOUG25344-C02|Bangladesh|BOLD_ACU8379':0.000002):0.000002,'GMBCA4680-15|Apanteles|BIOUG21416-E09|Bangladesh|BOLD_ACU8379':0.000002):0.000002,'GMBCB1996-15|Apanteles|BIOUG21661-B02|Bangladesh|BOLD_ACU8379':0.000002):0.000002,'GMBCA4460-15|Apanteles|BIOUG21399-C03|Bangladesh|BOLD_ACU8379':0.000002):0.095892639):0.0066182390999999785,(((('CNCBA215-10|Apanteles_jft34|CNCH2670|United_Arab_Emirates|BOLD_AAB1925':0.000002,'WOMIC375-10|Apanteles_jft34|JMIC_0375|United_Arab_Emirates|BOLD_AAB1925':0.000002):0.08992840169999994,('CNCHV850-10|Apanteles|CASENT2163423|Madagascar|BOLD_AAM7237':0.001793009000000012,'GMMDL1505-15|Apanteles|BIOUG20217-B07|Madagascar|BOLD_AAM7237':0.000002):0.09831727679999996):0.023163046399999998,(((((((('GBAH20787-19|Apanteles_galleriae|MH059612||BOLD_AAG1400':0.000002,((('GBAH20788-19|Apanteles_galleriae|MH059613||BOLD_AAG1400':0.0016150575000000167,'NZMG202-11|Apanteles_galleriae|NZAC04044257|New_Zealand|BOLD_AAG1400':0.0017618495999999761):0.000003,('NZMG201-11|Apanteles_galleriae|NZAC04044347|New_Zealand|BOLD_AAG1400':0.000002,'NZMG203-11|Apanteles_galleriae|NZAC04045394|New_Zealand|BOLD_AAG1400':0.000002):0.001723812300000016):0.000002,'MARKB091-21|Apanteles_galleriae|MRS_JFT0380|Malta|BOLD_AAG1400':0.000002):0.000003):0.000002,'MARKB239-21|Apanteles_galleriae|CNCHYM45392|United_Kingdom|BOLD_AAG1400':0.000002):0.000002,'GBDTA14497-21|Apanteles_galleriae|ZSM-HYM-42384-E09|Germany|BOLD_AAG1400':0.000002):0.000002,'GBDTA392-21|Apanteles_galleriae|ZSM-HYM-33154-A12|Germany|BOLD_AAG1400|2':0.000002):0.000002,'GMMDK2665-15|Apanteles_galleriae|BIOUG19945-C12|Madagascar|BOLD_AAG1400':0.000002):0.0015932144999999953,'MAHYM475-10|Apanteles_galleriae|NIBGE_HYM-00475|Pakistan|BOLD_AAG1400':0.0016325667000000044):0.0014326255000000065,('GBAH20789-19|Apanteles_galleriae|MH754700|Argentina|BOLD_AAG1400':0.0032081660000000123,('GBAH22366-19|Apanteles_galleriae|JN790942|India|BOLD_AAG1400':0.000002,'INDBR002-11|Apanteles_galleriae|AG811|India|BOLD_AAG1400':0.000002):0.007062799700000011):0.001983230200000019):0.019954547900000008,'MAHYM473-10|Apanteles|NIBGE_HYM-00473|Pakistan|BOLD_AAQ3112|2':0.00947054479999998):0.06878583979999997):0.0067734213000000265,((('GMBCM3065-15|Apanteles|BIOUG25416-A03|Bangladesh|BOLD_ACY2825':0.0018284928999999783,'THAMA10327-22|Apanteles|BIOUG94523-E09|Thailand|BOLD_ACY2825':0.005090846199999999):0.000002,('THAMA10324-22|Apanteles|BIOUG94523-E06|Thailand|BOLD_ACY2825':0.000002,'THAMD18399-22|Apanteles|BIOUG96801-D05|Thailand|BOLD_ACY2825|2':0.000002):0.000002):0.000002,'THAMB4412-22|Apanteles|BIOUG94161-E11|Thailand|BOLD_ACY2825':0.0016555352000000023):0.06397458719999999):0.021199908399999967):0.0088504103,(((((((((((((('ASMII8316-22|Apanteles|BIOUG85142-E03|Australia|BOLD_ADH8678':0.003103218100000027,'AUMIC109-18|Apanteles|Extraction232|Australia|BOLD_ADH8678':0.007150531099999968):0.000003,(((('AUMIC126-18|Apanteles|Extraction257|Australia|BOLD_ADH8678':0.0033904847999999266,'AUMIC136-18|Apanteles|Extraction267|Australia|BOLD_ADH8678|2':0.0033876105000000267):0.000002,'AUMIC1252-24|Braconidae|Extraction1250|Australia|BOLD_ADH8678|2':0.000002):0.000002,(('AUMIC1313-24|Braconidae|Extraction1321|Australia|':0.003957312699999993,'OZBOL401-21|Microgastrinae|CCDB-38103-B9|Australia|BOLD_ADH8678':0.0016658375000000447):0.000002,('GCQT658-17|Apanteles|gvcT09164|Australia|BOLD_ADH8678':0.000002,'GCQT712-17|Apanteles|gvcT09245|Australia|BOLD_ADH8678':0.000002):0.005777325599999994):0.000002):0.005343739700000016,('AUMIC1337-24|Braconidae|Extraction1345|Australia|BOLD_ADH8678':0.0016889794000000125,'AUMIC1338-24|Braconidae|Extraction1346|Australia|BOLD_ADH8678':0.000002):0.005109023199999951):0.003614937200000057):0.08726362709999996,(('SYC3966-14|Apanteles|sc_04046|French_Polynesia|BOLD_ACN6200|4':0.000002,'SYC6193-14|Apanteles|sc_06292|French_Polynesia|BOLD_ACN6200':0.000002):0.000003,'SYC5513-14|Apanteles|sc_05598|French_Polynesia|BOLD_ACN6200':0.000002):0.21881187230000004):0.030253253699999982,('CNCHV176-10|Apanteles|CNCH3106|Republic_of_the_Congo|BOLD_AAH1431':0.000002,'WOMIC154-10|Apanteles|JMIC_0154|Republic_of_the_Congo|BOLD_AAH1431':0.000002):0.060090489299999994):0.02682443470000001,((('AUMIC048-18|Apanteles|Extraction153|Australia|BOLD_ADL2832':0.05747208079999999,('AUMIC1155-24|Braconidae|Extraction1109|Australia|BOLD_AFQ4941|3':0.010078698300000022,('AUMIC1310-24|Braconidae|Extraction1318|Australia|BOLD_AFQ4941':0.000002,'AUMIC1345-24|Braconidae|Extraction1353|Australia|':0.000002):0.009263275899999979):0.0496985828):0.03939142670000001,'CNCBA237-10|Apanteles_sp.|CNCH2692|Yemen|BOLD_AAB1933':0.0561843742):0.003511704999999976,(('CNCBA233-10|Apanteles_sp.|CNCH2688|Yemen|BOLD_ACC7357':0.000465,'GMPQE1019-19|Apanteles|BIOUG48892-B07|Pakistan|BOLD_ACC7357':0.005370416499999975):0.02875968000000001,('GMSUO357-15|Apanteles|BIOUG26699-E03|Saudi_Arabia|BOLD_ABX6928':0.000002,'WOMIC795-10|Apanteles_sp.|WAM_0245|Yemen|BOLD_ABX6928':0.000002):0.03671131510000003):0.020776001200000005):0.000002):0.002472163500000013,(((('CNCBA225-10|Apanteles_jft02|CNCH2680|United_Arab_Emirates|BOLD_AAB1929':0.024273575800000002,'CNCBA231-10|Apanteles_sp.|CNCH2686|Yemen|BOLD_ACC7090':0.023793182700000026):0.05447426329999999,'WOMIC371-10|Apanteles_jft30|JMIC_0371|United_Arab_Emirates|BOLD_ABY2594':0.051724215399999995):0.04024847250000002,('GMAHT228-18|Apanteles|BIOUG41497-E07|Australia':0.04683248379999999,(('KMPJA058-18|Apanteles|BIOUG42899-E10|South_Africa|BOLD_ADN6156':0.004020844000000023,'KMPWR1407-19|Apanteles|BIOUG46821-F11|South_Africa|BOLD_ADN6156':0.000002):0.0035752882000000263,'KMPND155-18|Apanteles|BIOUG43399-G05|South_Africa|BOLD_ADN6156':0.000002):0.00773711869999999):0.007416340600000015):0.0028630931999999998,'KMPWT1386-19|Apanteles|BIOUG46843-E06|South_Africa|BOLD_ADS6765|6':0.04943126120000002):0.001788439899999994):0.000426,'KMPWU910-19|Apanteles|BIOUG48328-G06|South_Africa|BOLD_ADZ2877':0.04760901610000001):0.012648065399999964,(('KMPGS467-19|Apanteles|BIOUG47708-C01|South_Africa|BOLD_ADY7151':0.0117862138,(('KMPLR068-19|Apanteles|BIOUG47106-D07|South_Africa|BOLD_ADY7151':0.000002,'KMPSU966-19|Apanteles|BIOUG47482-G03|South_Africa|BOLD_ADY7151':0.000002):0.000002,'KMPNP774-19|Apanteles|BIOUG47659-C03|South_Africa|BOLD_ADY7151':0.000002):0.000002):0.007336743400000012,'KMPJU248-19|Apanteles|BIOUG48451-C01|South_Africa|BOLD_ADY7151':0.014382720100000024):0.03609535509999995):0.00724711560000002,('CNCBA228-10|Apanteles_sp.|CNCH2683|Yemen|BOLD_ACC7356':0.008272671499999995,('CNCBA229-10|Apanteles_sp.|CNCH2684|Yemen|':0.006316424300000012,'KMPMF052-19|Apanteles|BIOUG45899-F08|South_Africa|BOLD_ACC7356':0.000411):0.001224565600000005):0.041820571799999984):0.009790091599999995,(((('CNCBA244-10|Apanteles_sp.|CNCH2699|Oman||2':0.000002,'CNCHX813-09|Apanteles_jft20|CNCH0798|United_Arab_Emirates|BOLD_AAD2300|2':0.000002):0.0017821048000000173,(((('CNCBA245-10|Apanteles_sp.|CNCH2700|Oman||3':0.000002,'CNCHX815-09|Apanteles_jft20|CNCH0800|United_Arab_Emirates|BOLD_AAD2300':0.001553462399999983):0.000234,'CNCHX812-09|Apanteles_jft20|CNCH0797|United_Arab_Emirates|BOLD_AAD2300':0.001792743200000002):0.000002,'CNCHX811-09|Apanteles_jft20|CNCH0796|United_Arab_Emirates|BOLD_AAD2300|4':0.000002):0.000002,('CNCHX806-09|Apanteles_jft20|CNCH0791|United_Arab_Emirates|BOLD_AAD2300':0.0017967288999999886,'CNCHX814-09|Apanteles_jft20|CNCH0799|United_Arab_Emirates|BOLD_AAD2300':0.0017900115000000216):0.000002):0.000002):0.001199926600000012,'CNCHX810-09|Apanteles_jft20|CNCH0795|United_Arab_Emirates|BOLD_AAD2300':0.0023968147000000273):0.10122082560000001,'VAQT650-09|Apanteles|gvc12161-1L|Australia|BOLD_AAG8006':0.0689783739):0.022030158000000022):0.021542107099999985,(((((((((((((((((('ASPN238-07|Apanteles|USNM00497188|Papua_New_Guinea|BOLD_AAD2366':0.000002,('ASPN243-07|Apanteles_Whitfield17|USNM00497291|Papua_New_Guinea|BOLD_AAD2366':0.000002,'ASPN250-07|Apanteles_Whitfield17|USNM_ENT_00497327|Papua_New_Guinea|BOLD_AAD2366':0.0021963812999999943):0.000002):0.004294774700000004,(('ASPNI564-09|Apanteles|USNM_ENT_00680499|Papua_New_Guinea|BOLD_AAD2366':0.001966120299999985,(('AUMIC973-24|Braconidae|Extraction882|Australia|BOLD_AAD2366':0.000002,(('AUMIC1062-24|Braconidae|Extraction1000|Australia|BOLD_AAD2366':0.0017602460000000208,'AUMIC1212-24|Braconidae|Extraction1199|Australia|BOLD_AAD2366':0.000002):0.0013978535999999986,'HYCND1892-11|Apanteles|2':0.000002):0.000361):0.005460269899999981,'AUMIC1135-24|Braconidae|Extraction1083|Australia|BOLD_AAD2366':0.000002):0.005541838799999976):0.000002,('ASPNI653-09|Apanteles|USNM_ENT_00680756|Papua_New_Guinea|BOLD_AAD2366':0.0017934546999999745,'AUMIC1186-24|Braconidae|Extraction1163|Australia|BOLD_AAD2366':0.0037518913999999848):0.0037311313999999762):0.000002):0.001818288800000012,('ASPNI690-09|Apanteles|USNM00680861|Papua_New_Guinea|BOLD_AAD2366|2':0.005498333500000008,'ASPNI693-09|Apanteles|USNM00680864|Papua_New_Guinea|BOLD_AAD2366':0.000002):0.005500108800000014):0.001810433300000025,('ASPNI748-09|Apanteles|USNM_ENT_00681092|Papua_New_Guinea|BOLD_AAD2366|2':0.000002,'ASPNJ010-09|Apanteles|USNM00209089|Papua_New_Guinea|BOLD_AAD2366':0.0019071969000000188):0.0018142406000000166):0.000002,(((((((((('ASPN269-07|Apanteles|USNM00497804|Papua_New_Guinea|BOLD_AAD2366|2':0.000002,'ASPNJ142-09|Apanteles|USNM00454365|Papua_New_Guinea|BOLD_AAD2366':0.0019154417999999729):0.000003,'ASPNJ368-09|Apanteles|USNM00645561|Papua_New_Guinea|BOLD_AAD2366':0.000002):0.000002,'ASPNJ369-09|Apanteles|USNM00645577|Papua_New_Guinea|BOLD_AAD2366|2':0.000002):0.003723168100000007,'ASPN656-09|Apanteles_Whitfield17|PNGDISSECT044-p|Papua_New_Guinea|BOLD_AAD2366':0.0018553713000000194):0.000002,'ASPN314-07|Apanteles_Whitfield17|USNM_ENT_00504075|Papua_New_Guinea|BOLD_AAD2366':0.000002):0.000002,'ASPN330-07|Apanteles_Whitfield17|USNM_ENT_00504975|Papua_New_Guinea|BOLD_AAD2366':0.000002):0.000002,'ASPN676-09|Apanteles_Whitfield17|PNGDISSECT054-p|Papua_New_Guinea|BOLD_AAD2366':0.000002):0.000002,(((('ASPN366-07|Apanteles|USNM_ENT_00506255|Papua_New_Guinea|BOLD_AAD2366|4':0.000002,(('ASPNJ062-09|Apanteles|USNM00267942|Papua_New_Guinea|BOLD_AAD2366':0.000002,'ASPNJ085-09|Apanteles|USNM00269618|Papua_New_Guinea|BOLD_AAD2366':0.000002):0.000002,'ASPNJ063-09|Apanteles|USNM00267943|Papua_New_Guinea|BOLD_AAD2366':0.000002):0.000002):0.000002,'ASPNJ121-09|Apanteles|USNM00454198|Papua_New_Guinea|BOLD_AAD2366':0.000002):0.000002,'ASPNJ074-09|Apanteles|USNM00268042|Papua_New_Guinea|BOLD_AAD2366':0.000002):0.000002,'ASPN674-09|Apanteles_Whitfield17|PNGDISSECT053-p|Papua_New_Guinea|BOLD_AAD2366|8':0.000002):0.000002):0.005553226500000008,'ASPNI708-09|Apanteles|USNM_ENT_00680910|Papua_New_Guinea|BOLD_AAD2366':0.003640498900000011):0.0018264680000000255,('ASPN334-07|Apanteles_Whitfield17|USNM00504998|Papua_New_Guinea|BOLD_AAD2366':0.0031105169999999793,('ASPN846-09|Apanteles_Whitfield17|USNM_ENT_00680439|Papua_New_Guinea|BOLD_AAD2366':0.000002,'ASPNI532-09|Apanteles|USNM_ENT_00680388|Papua_New_Guinea|BOLD_AAD2366':0.000002):0.000002):0.005545105100000003):0.000002):0.000002,(('ASPN574-09|Apanteles_Whitfield17|PNGDISSECT006-p|Papua_New_Guinea|BOLD_AAD2366':0.007478682600000008,'ASPNI677-09|Apanteles|USNM_ENT_00680823|Papua_New_Guinea|BOLD_AAD2366':0.0018003045000000162):0.00182767020000002,('ASPN590-09|Apanteles_Whitfield17|PNGDISSECT014-p|Papua_New_Guinea|BOLD_AAD2366':0.003655906099999995,'ASPNJ215-09|Apanteles|USNM_ENT_00492648|Papua_New_Guinea|BOLD_AAD2366':0.005549600499999974):0.000002):0.0036509739000000208):0.0018311033000000254,'ASPNI727-09|Apanteles|USNM_ENT_00680957|Papua_New_Guinea|BOLD_AAD2366':0.016930118900000013):0.0017342674999999974,('AUMIC110-18|Apanteles|Extraction233|Australia|BOLD_AAD2366':0.005611599299999992,('AUMIC183-18|Apanteles|Extraction328|Australia|BOLD_AAD2366|6':0.000002,(('AUMIC478-18|Apanteles|Extraction723|Australia|BOLD_AAD2366':0.0018342945,'GCQT689-17|Apanteles|gvcT09199|Australia|BOLD_AAD2366':0.000002):0.005582004600000023,'AUMIC1412-24|Braconidae|Extraction1425|Australia|BOLD_AAD2366':0.000002):0.000002):0.000002):0.003948034400000022):0.0033428960999999924,('ASPNI921-09|Apanteles|USNM00681988|Papua_New_Guinea|BOLD_AAD2366':0.010196984199999981,'AUMIC103-18|Apanteles|Extraction221|Australia|BOLD_AFO8520':0.018586279900000002):0.009762787699999997):0.005003003299999975,'AUMIC1218-24|Braconidae|Extraction1210|Australia|BOLD_AAD2366|2':0.004697837699999985):0.025010496400000026,'AUMIC1230-24|Braconidae|Extraction1223|Australia|BOLD_AFR5983':0.04694878279999998):0.013191518000000013,('AUHYM012-22|Braconidae|CRex08|Australia|BOLD_AEZ9092':0.000002,'AUMIC1220-24|Braconidae|Extraction1212|Australia|BOLD_AEZ9092':0.000002):0.043564043900000016):0.007186570800000014,'ASPN346-07|Apanteles_Whitfield16|USNM00505071|Papua_New_Guinea|BOLD_AAK2094':0.0520700617):0.010098693900000011,(('SYC2093-14|Apanteles|sc_02171|French_Polynesia|BOLD_ACN5921':0.0480857643,'SYC8663-14|Apanteles|sc_08800|French_Polynesia|BOLD_ACN5495':0.014024754600000022):0.026212157100000022,(('SYC2117-14|Apanteles|sc_02195|French_Polynesia|BOLD_ACN4855':0.000002,'SYC2247-14|Apanteles|sc_02325|French_Polynesia|BOLD_ACN4855|2':0.000002):0.000003,'SYC2877-14|Apanteles|sc_02956|French_Polynesia|BOLD_ACN4855':0.000002):0.03447426619999999):0.012442389100000006):0.005099692900000008,'SYC5310-14|Apanteles|sc_05395|French_Polynesia|BOLD_ACN6549':0.05370088709999998):0.010082629700000012,'AUMIC1157-24|Braconidae|Extraction1112|Australia|BOLD_AFQ8413':0.05616818680000002):0.018699299000000003,(('AUMIC577-23|Microgastrinae|22-ME37|Australia|BOLD_AFF1781|12':0.016823049199999995,(('GBAH22958-19|Apanteles_sp._CN-2016|LC179615|Vietnam||reversed':0.000002,((('GBAH22962-19|Apanteles_sp._CN-2016|LC179619|Vietnam||reversed':0.010662479999999974,('GBAH22966-19|Apanteles_sp._CN-2016|LC179623|Vietnam||reversed':0.007260268999999986,'GMBCD1139-15|Apanteles|BIOUG23205-H03|Bangladesh|BOLD_ACJ8648':0.0015988236999999739):0.000226):0.000002,'GBMNA24580-19|Apanteles_sp._GTB274DN1854|MH395863|India|BOLD_ACJ8648':0.000002):0.000002,('GBAH22964-19|Apanteles_sp._CN-2016|LC179621|Vietnam||reversed':0.003743780299999999,'GBMIN74054-17|Apanteles_taragamae|KU510321|India|BOLD_ACJ8648':0.0013582088999999908):0.0010850459999999784):0.000002):0.020979223699999994,'SYC6893-14|Apanteles|sc_06995|French_Polynesia|BOLD_ACN2975':0.033027030999999984):0.018137345799999982):0.021269066900000022,(('GBAH22370-19|Apanteles_taragamae|JX083404||BOLD_ADM0372|2':0.000003,'GBAHB103-13|Apanteles_machaeralis|JQ844449||BOLD_ADM0372|2':0.000002):0.09239689529999995,'GBMNE65877-22|Apanteles_sp._1_NA-2022b|ON991737|India|BOLD_ADM0372':0.013621045900000017):0.039322034800000016):0.05699367620000001):0.005224558599999984,(((('AUMIC025-18|Apanteles|Extraction122|Australia|BOLD_ADL4962|3':0.001817676800000001,'AUMIC492-18|Apanteles|Extraction741|Australia|BOLD_ADL4962':0.0024169197000000198):0.018016888399999986,'AUMIC729-23|Microgastrinae|22-ME174|Australia|BOLD_AFF1514|2':0.010071545999999987):0.0107647924,'AUMIC098-18|Apanteles|Extraction215|Australia|':0.03507041529999999):0.10421085990000001,((('AUMIC333-18|Apanteles|Extraction541|Australia|BOLD_ADL5338':0.10519465840000003,'AUMIC971-24|Braconidae|Extraction880|Australia|BOLD_AFR6637':0.059169527300000024):0.006153478099999998,('AUMIC474-18|Apanteles|Extraction715|Australia|BOLD_ADL3396':0.0943892865,(('CNCHW464-09|Apanteles|CNCH1494|Thailand|BOLD_AAH1198':0.0032358596000000017,'GMIAK7817-18|Apanteles|BIOUG40145-D05|Indonesia|BOLD_AAH1198|2':0.005566905700000013):0.0710302317,'WOMIA377-11|Apanteles|GOU_0607|China|BOLD_AAV2146':0.10743615619999997):0.024131422999999985):0.012251832600000068):0.004106524,('AUMIC910-23|Microgastrinae|22-ME355|Australia|BOLD_AFF0137':0.044911831700000016,('GMIAG409-17|Apanteles|BIOUG32521-D02|Indonesia|BOLD_ACF6770':0.000002,'GMIAI527-17|Apanteles|BIOUG32681-F04|Indonesia|BOLD_ACF6770':0.000002):0.08587606330000003):0.015359102800000024):0.008045425399999973):0.0065848323999999625):0.000003):0.00800631260000001,'GMMGN2341-14|Apanteles|BIOUG16250-E02|Malaysia|BOLD_ACQ8378':0.07976839280000003):0.007066298299999996,'GBMNA31582-19|Apanteles_solox|KY441887||BOLD_ADG2090':0.09136369519999998):0.00997784610000002,(((('ASPN342-07|Apanteles_Whitfield22|USNM00505056|Papua_New_Guinea|BOLD_AAD2367':0.1102157789,('WOMIC130-10|Apanteles|JMIC_0130|Republic_of_the_Congo|BOLD_AAV2106':0.001833101700000006,'WOMIC234-10|Apanteles|JMIC_0234|Republic_of_the_Congo|BOLD_AAV2106':0.000002):0.06666939129999999):0.01833696039999999,'WOMIC107-10|Apanteles|JMIC_0107|Republic_of_the_Congo|BOLD_AAZ0635':0.07569830700000002):0.013941130999999995,'AUMIC476-18|Apanteles|Extraction719|Australia|BOLD_ADL5064|2':0.21355280260000004):0.03647502629999999,((((((('AUMIC056-18|Apanteles|Extraction163|Australia|BOLD_ADL3000':0.000002,'GCQT1820-17|Apanteles|gvcT10245|Australia|BOLD_ADL3000':0.003330872500000026):0.000002,'AUMIC1223-24|Braconidae|Extraction1215|Australia|BOLD_ADL3000':0.0014992450999999907):0.03977340530000001,('GBMIN74048-17|Apanteles_sp._AAZ_051|KT699082||BOLD_ADG2925':0.000002,'GBMIN74049-17|Apanteles_sp._AAZ_053|KT699084||BOLD_ADG2925':0.0026632127999999256):0.07185123199999993):0.07661101010000004,'GMBCJ2511-15|Apanteles|BIOUG26199-D05|Bangladesh|BOLD_ADB5403':0.13340488350000002):0.029427894899999973,'AUMIC081-18|Apanteles|Extraction194|Australia|BOLD_ADI5121':0.11386083400000002):0.013628947800000013,(('MAHYM399-10|Apanteles|NIBGE_HYM-00399|Pakistan|BOLD_AAQ3075':0.000002,'MAMTP1909-13|Apanteles_PK04|BIOUG05252-G01|Pakistan|BOLD_AAQ3075':0.000002):0.003979001900000001,'MAMTO040-13|Apanteles_PK04|BIOUG04750-D04|Pakistan|BOLD_AAQ3075':0.000002):0.19395818339999998):0.006899745200000029,((((('ACGBA10442-19|Apanteles_isidrovillegasi|DHJPAR0064190|Costa_Rica|BOLD_AAY4704|2':0.000002,'ASHYF1969-11|Apanteles_isidrovillegasi|DHJPAR0042063|Costa_Rica|BOLD_AAY4704':0.000002):0.0034452483999999894,'ASHYD2594-10|Apanteles_isidrovillegasi|DHJPAR0039021|Costa_Rica|BOLD_AAY4704':0.000002):0.14351836120000006,(('ASPN232-07|Apanteles|USNM00496719|Papua_New_Guinea|BOLD_AAN5850':0.000002,(('ASPNJ068-09|Apanteles|USNM00268020|Papua_New_Guinea|BOLD_AAN5850':0.000002,'ASPNJ363-09|Apanteles|USNM00645476|Papua_New_Guinea|BOLD_AAN5850':0.0027852272000000178):0.0031896324999999837,'ASPNJ274-09|Apanteles|USNM00640017|Papua_New_Guinea|BOLD_AAN5850':0.000002):0.000002):0.05255819020000002,'GMIBB115-17|Apanteles|BIOUG33413-H07|Indonesia|BOLD_ADH6360':0.03957920949999999):0.07419731500000004):0.02616476109999999,(('ASBAC586-05|Apanteles_andreacalvoaeDHJ01|DHJPAR0001602|Costa_Rica|BOLD_AAE6783':0.0026009575000000007,('ASBAC589-05|Apanteles_andreacalvoaeDHJ01|DHJPAR0001605|Costa_Rica|BOLD_AAE6783|7':0.000002,'ASHYB2694-15|Apanteles_andreacalvoaeDHJ01|DHJPAR0057760|Costa_Rica|BOLD_AAE6783':0.000002):0.000002):0.007463612700000011,('ASBRD648-07|Apanteles_andreacalvoaeDHJ02|DHJPAR0013013|Costa_Rica|BOLD_AAE6783':0.000002,'ASHYD2941-14|Apanteles_andreacalvoaeDHJ02|DHJPAR0053771|Costa_Rica|BOLD_AAE6783':0.000002):0.0015616251000000192):0.14308469850000005):0.011631336799999947,('ASPNI660-09|Apanteles|USNM00680784|Papua_New_Guinea|BOLD_AAH1095':0.15028604820000002,((((((((('AACTA4990-20|Apanteles|BIOUG53913-C09|Australia|BOLD_AAG8155|2':0.000002,'GCQT1101-17|Apanteles|gvcT07569|Australia|BOLD_AAG8155':0.000002):0.000002,'OZBOL422-21|Microgastrinae|CCDB-38103-D6|Australia|BOLD_AAG8155':0.000002):0.000002,'HYQT277-09|Apanteles|gvc12749-1L|Australia|BOLD_AAG8155|9':0.000002):0.000002,(('ASMII204-22|Apanteles|BIOUG84481-B02|Australia|BOLD_AAG8155|2':0.000002,('GCQT1055-17|Apanteles|gvcT08289|Australia|BOLD_AAG8155':0.000002,'HYQT226-09|Apanteles|gvc12515-1L|Australia|BOLD_AAG8155':0.000002):0.000002):0.000002,'VAQT711-09|Apanteles|gvc12511-1L|Australia|BOLD_AAG8155|2':0.000002):0.0017858536999999508):0.0017841924000000509,'HYQT374-10|Apanteles|gvc13297-1L|Australia|BOLD_AAG8155|2':0.000002):0.180723168,((((('ASMII3877-22|Microgastrinae|BIOUG84500-G05|Australia|BOLD_AAM7397|2':0.000002,'HYQTB354-12|Microgastrinae|gvc18214-1L|Australia|BOLD_AAM7397':0.000002):0.0017829806000000392,'AUMIC1395-24|Braconidae|Extraction1408|Australia|BOLD_AAM7397':0.000002):0.000002,'HYQT198-09|Microgastrinae|gvc12229-1L|Australia|BOLD_AAM7397':0.000002):0.000002,('ASMII9771-22|Microgastrinae|BIOUG85143-G09|Australia|BOLD_AAM7397':0.001788830900000038,'AUMIC972-24|Braconidae|Extraction881|Australia|BOLD_AAM7397|4':0.000002):0.000002):0.0024778513,'CNCHW953-09|Hymenoptera|COI-5P':0.000002):0.08865686029999997):0.10910777560000001,('ASHYA015-08|Apanteles_victorbarrantesi|DHJPAR0024676|Costa_Rica|BOLD_AAE6770':0.000002,'ASHYA022-08|Apanteles_victorbarrantesi|DHJPAR0024683|Costa_Rica|BOLD_AAE6770|3':0.000002):0.11139380710000002):0.018002764700000007,(((((('AUMIC085-18|Apanteles|Extraction2|Australia|BOLD_ADI3291':0.0017884932000000187,'AUMIC354-18|Apanteles|Extraction562|Australia|BOLD_ADI3291':0.0036277426999999918):0.000002,(('AUMIC865-23|Microgastrinae|22-ME310|Australia|BOLD_ADI3291':0.001809340699999995,'AUMIC1295-24|Braconidae|Extraction1302|Australia|BOLD_ADI3291|2':0.0018009864999999903):0.000002,'AUMIC928-23|Microgastrinae|22-ME373|Australia|BOLD_ADI3291|4':0.000002):0.000002):0.001797922800000018,'AUMIC1262-24|Braconidae|Extraction1261|Australia|BOLD_ADI3291|2':0.000002):0.000002,'AUMIC1265-24|Braconidae|Extraction1264|Australia|BOLD_ADI3291':0.001785449699999997):0.0017248428000000149,'AUMIC734-23|Microgastrinae|22-ME179|Australia|BOLD_ADI3291':0.003740208799999978):0.08137493490000003,('HYCND1808-11|Apanteles_deplanatus|CNCHYM_00098|Mexico|BOLD_AAZ9355':0.000003,'HYCND1809-11|Apanteles_deplanatus|CNCHYM_00099|Mexico|BOLD_AAZ9355':0.0020577761000000194):0.13629671390000003):0.04187465709999999):0.0116848061,(((((((((((((((((('ASMII1795-22|Apanteles_ippeus|BIOUG84493-H01|Australia|BOLD_ACD8377':0.000002,'AUMIC1538-24|Braconidae|Extraction1592|Australia|BOLD_ACD8377|8':0.000002):0.000002,('AUMIC086-18|Apanteles_ippeus|Extraction20|Australia|BOLD_ACD8377':0.001792930399999948,'AUMIC173-18|Apanteles_ippeus|Extraction315|Australia|BOLD_ACD8377':0.0017916289999999613):0.000002):0.0017933488999999359,(('AUMIC295-18|Apanteles_ippeus|Extraction476|Australia|BOLD_ACD8377':0.00179044159999997,'AUMIC316-18|Apanteles_ippeus|Extraction517|Australia|BOLD_ACD8377':0.0036180282999999647):0.000002,('AUMIC1528-24|Braconidae|Extraction1581|Australia|BOLD_ACD8377':0.000002,'OZBOL399-21|Microgastrinae|CCDB-38103-B7|Australia|BOLD_ACD8377|2':0.000002):0.000002):0.000002):0.0017927549000000265,'AUMIC508-18|Apanteles_ippeus|Extraction8|Australia|BOLD_ACD8377':0.001792599400000039):0.000002,'AUMIC511-18|Apanteles_ippeus|Extraction82|Australia|BOLD_ACD8377':0.0017958807000000299):0.000002,(('AUMIC113-18|Apanteles_ippeus|Extraction24|Australia|BOLD_ACD8377':0.001788896799999995,'AUMIC1531-24|Braconidae|Extraction1584|Australia|BOLD_ACD8377':0.0017964755000000054):0.000002,('AUMIC1318-24|Braconidae|Extraction1326|Australia|BOLD_ACD8377':0.0017888946999999877,'AUMIC1532-24|Braconidae|Extraction1585|Australia|BOLD_ACD8377':0.0017944592999999953):0.000002):0.000002):0.000002,'AUMIC1298-24|Braconidae|Extraction1305|Australia|BOLD_ACD8377|6':0.000002):0.000002,(('AUMIC322-18|Apanteles_ippeus|Extraction525|Australia|BOLD_ACD8377|2':0.000002,('AUMIC742-23|Microgastrinae|22-ME187|Australia|BOLD_ACD8377|2':0.000002,'OZBOL381-21|Microgastrinae|CCDB-38103-A1|Australia|BOLD_ACD8377':0.0018028643999999927):0.0017989371999999615):0.0017944493000000006,('AUMIC510-18|Apanteles_ippeus|Extraction81|Australia|BOLD_ACD8377':0.000002,'OZBOL382-21|Microgastrinae|CCDB-38103-A2|Australia|BOLD_ACD8377':0.0018049138000000298):0.0017948467999999718):0.000002):0.000002,'AUMIC355-18|Apanteles_ippeus|Extraction563|Australia|BOLD_ACD8377':0.00179274610000002):0.0017941971999999584,'AUMIC513-18|Apanteles_ippeus|Extraction84|Australia|BOLD_ACD8377':0.0017961016999999968):0.000002,((('AUMIC329-18|Apanteles_ippeus|Extraction538|Australia|BOLD_ACD8377':0.0015723655000000059,'AUMIC799-23|Microgastrinae|22-ME244|Australia||2':0.000002):0.000221,'AUMIC1355-24|Braconidae|Extraction1365|Australia|BOLD_ACD8377':0.001811990500000027):0.000002,('AUMIC1299-24|Braconidae|Extraction1306|Australia|BOLD_ACD8377':0.0017857450000000608,'AUMIC1319-24|Braconidae|Extraction1327|Australia|BOLD_ACD8377':0.0017935787000000203):0.000002):0.000002):0.000002,(('AUMIC735-23|Microgastrinae|22-ME180|Australia|BOLD_ACD8377':0.0017941351999999355,'OZBOL440-21|Microgastrinae|CCDB-38103-E12|Australia|BOLD_ACD8377':0.0018020631999999814):0.000002,('AUMIC1143-24|Braconidae|Extraction1095|Australia|BOLD_ACD8377':0.0017979761999999955,'AUMIC1317-24|Braconidae|Extraction1325|Australia|BOLD_ACD8377':0.001796231399999959):0.000002):0.000002):0.000002,'AUMIC1539-24|Braconidae|Extraction1593|Australia|BOLD_ACD8377|24':0.000002):0.000002,'OZBOL6321-22|Microgastrinae|CCDB-38118-D7|Australia|BOLD_ACD8377|3':0.000002):0.000002,'OZBOL397-21|Microgastrinae|CCDB-38103-B5|Australia|BOLD_ACD8377':0.000002):0.000002,('AUMIC1537-24|Braconidae|Extraction1590|Australia|BOLD_ACD8377|3':0.000002,'GBMIN29264-13|Apanteles_ippeus|JQ240187||BOLD_ACD8377':0.000002):0.0017673805999999792):0.0035910469000000056,'AUMIC184-18|Apanteles_ippeus|Extraction329|Australia|BOLD_ACD8377':0.000002):0.06036771280000003,((((((((((((((((('ACGAZ452-11|Apanteles_manuelpereirai|DHJPAR0045231|Costa_Rica|BOLD_ABX6539':0.000002,'ASHYB1552-09|Apanteles_manuelpereirai|DHJPAR0034259|Costa_Rica|BOLD_ABX6539|3':0.000002):0.0017269674000000013,'ASHYB1503-09|Apanteles_manuelpereirai|DHJPAR0034210|Costa_Rica|BOLD_ABX6539':0.000002):0.000003,((('ASBA139-06|Apanteles_manuelpereirai|DHJPAR0002625|Costa_Rica|BOLD_ABX6539':0.000002,'ASHYC096-08|Apanteles_manuelpereirai|DHJPAR0020901|Costa_Rica|BOLD_ABX6539':0.000002):0.000002,'ASBR314-06|Apanteles_manuelpereirai|DHJPAR0004629|Costa_Rica|BOLD_ABX6539|3':0.000002):0.000002,'ASBC115-06|Apanteles_manuelpereirai|DHJPAR0004994|Costa_Rica|BOLD_ABX6539':0.000002):0.0017287118000000046):0.000002,'ASHYD3819-14|Apanteles_manuelpereirai|DHJPAR0054654|Costa_Rica|BOLD_ABX6539':0.000002):0.0017261892000000056,('ASBA410-06|Apanteles_manuelpereirai|DHJPAR0002990|Costa_Rica|BOLD_ABX6539':0.000002,'ASBA476-06|Apanteles_manuelpereirai|DHJPAR0003056|Costa_Rica|BOLD_ABX6539':0.000002):0.000002):0.000002,'ASBD313-07|Apanteles_manuelpereirai|DHJPAR0012806|Costa_Rica|BOLD_ABX6539|2':0.000002):0.000002,'CRBLC38838-22|Apanteles_manuelpereirai|BIOUG91474-F04|Costa_Rica|BOLD_ABX6539':0.005411231299999986):0.003972899799999985,(((('ASBA406-06|Apanteles_manuelpereirai|DHJPAR0002986|Costa_Rica|BOLD_ABX6539':0.000002,((('ASBA412-06|Apanteles_manuelpereirai|DHJPAR0002992|Costa_Rica|BOLD_ABX6539':0.000002,('ASBAC644-05|Apanteles_manuelpereirai|DHJPAR0001660|Costa_Rica|BOLD_ABX6539|3':0.000002,'ASBR847-06|Apanteles_manuelpereirai|DHJPAR0004837|Costa_Rica|BOLD_ABX6539':0.000002):0.000002):0.000002,'ASBC451-06|Apanteles_manuelpereirai|DHJPAR0005330|Costa_Rica|BOLD_ABX6539':0.000002):0.000002,'ASBA413-06|Apanteles_manuelpereirai|DHJPAR0002993|Costa_Rica|BOLD_ABX6539|6':0.000002):0.000002):0.000002,(('ASBC106-06|Apanteles_manuelpereirai|DHJPAR0004985|Costa_Rica|BOLD_ABX6539':0.000002,'ASHYB1514-09|Apanteles_manuelpereirai|DHJPAR0034221|Costa_Rica|BOLD_ABX6539':0.000002):0.000002,('ASBR860-06|Apanteles_manuelpereirai|DHJPAR0004850|Costa_Rica|BOLD_ABX6539':0.000002,'ASHYA721-08|Apanteles_manuelpereirai|DHJPAR0025382|Costa_Rica|BOLD_ABX6539|14':0.000002):0.000002):0.000002):0.0017197586000000098,('ASHYD1865-10|Apanteles_manuelpereirai|DHJPAR0038292|Costa_Rica|BOLD_ABX6539|4':0.000002,'CRBOA4294-23|Apanteles_manuelpereirai|BIOUG97261-B07|Costa_Rica|BOLD_ABX6539':0.000002):0.000002):0.000002,('ASBD312-07|Apanteles_manuelpereirai|DHJPAR0012805|Costa_Rica|BOLD_ABX6539':0.000002,('ASHYB578-08|Apanteles_manuelpereirai|DHJPAR0020691|Costa_Rica|BOLD_ABX6539':0.000002,'ASHYD2940-14|Apanteles_manuelpereirai|DHJPAR0053770|Costa_Rica|BOLD_ABX6539':0.000002):0.000002):0.0017049626000000262):0.00302721789999999):0.03586582200000005,'ASBR854-06|Apanteles_Rodriguez94|DHJPAR0004844|Costa_Rica|BOLD_AAK2059':0.03178305620000005):0.018311795699999966,'ASBAC549-05|Apanteles_marianopereirai|DHJPAR0001565|Costa_Rica|':0.04568974749999999):0.007630240100000019,((((((('ASBA356-06|Apanteles_eldarayae|DHJPAR0002936|Costa_Rica|BOLD_AAC1151':0.0016628313000000006,('ASBC347-06|Apanteles_eldarayae|DHJPAR0005226|Costa_Rica|':0.007677842499999921,'ASBD566-07|Apanteles_eldarayae|DHJPAR0013701|Costa_Rica|BOLD_AAC1151':0.000002):0.000002):0.000002,'ASHYB561-08|Apanteles_eldarayae|DHJPAR0020674|Costa_Rica|BOLD_AAC1151':0.000002):0.000002,(((('ASBA361-06|Apanteles_eldarayae|DHJPAR0002941|Costa_Rica|BOLD_AAC1151':0.000002,('ASBA499-06|Apanteles_eldarayae|DHJPAR0003079|Costa_Rica|BOLD_AAC1151':0.0016723596000000063,'ASBC936-07|Apanteles_eldarayae|DHJPAR0012473|Costa_Rica|BOLD_AAC1151':0.000002):0.000002):0.000002,'ASBA411-06|Apanteles_eldarayae|DHJPAR0002991|Costa_Rica|BOLD_AAC1151':0.000002):0.000002,('ASBA538-06|Apanteles_eldarayae|DHJPAR0003964|Costa_Rica|BOLD_AAC1151':0.003316820300000023,'ASBD303-07|Apanteles_eldarayae|DHJPAR0012796|Costa_Rica|BOLD_AAC1151':0.000002):0.000002):0.000002,'ASBC365-06|Apanteles_eldarayae|DHJPAR0005244|Costa_Rica|BOLD_AAC1151':0.000002):0.000002):0.000002,'ASBC945-07|Apanteles_eldarayae|DHJPAR0012482|Costa_Rica|BOLD_AAC1151':0.000002):0.000002,((('ASBD304-07|Apanteles_eldarayae|DHJPAR0012797|Costa_Rica|BOLD_AAC1151':0.000002,'MHMYK10908-15|Apanteles_eldarayae|DHJPAR0058208|Costa_Rica|BOLD_AAC1151':0.000002):0.000002,'ASBR320-06|Apanteles_eldarayae|DHJPAR0004635|Costa_Rica|BOLD_AAC1151|2':0.000002):0.000002,'ASBR312-06|Apanteles_eldarayae|DHJPAR0004627|Costa_Rica|BOLD_AAC1151':0.000002):0.000002):0.000003,'ASBA489-06|Apanteles_eldarayae|DHJPAR0003069|Costa_Rica|BOLD_AAC1151':0.000002):0.0022072656999999607,(('ASBA702-06|Apanteles_eldarayae|DHJPAR0004034|Costa_Rica|BOLD_AAC1151':0.000002,'ASBAC620-05|Apanteles_eldarayae|DHJPAR0001636|Costa_Rica|BOLD_AAC1151':0.000002):0.000002,'ASBAC640-05|Apanteles_eldarayae|DHJPAR0001656|Costa_Rica|BOLD_AAC1151|9':0.000002):0.000002):0.12364174970000003):0.0032619400999999715,((((('ACGBA5438-15|Apanteles_guillermopereirai|DHJPAR0057528|Costa_Rica|BOLD_AAC8285':0.000002,('ASBA597-06|Apanteles_guillermopereirai|DHJPAR0004023|Costa_Rica|BOLD_AAC8285':0.000002,('ASBAC556-05|Apanteles_guillermopereirai|DHJPAR0001572|Costa_Rica|BOLD_AAC8285':0.000002,'ASBC740-07|Apanteles_guillermopereirai|DHJPAR0012277|Costa_Rica|BOLD_AAC8285':0.0035571421000000214):0.000002):0.000002):0.001774354199999939,'ASBR315-06|Apanteles_guillermopereirai|DHJPAR0004630|Costa_Rica|BOLD_AAC8285':0.000002):0.000002,('ASBAC596-05|Apanteles_guillermopereirai|DHJPAR0001612|Costa_Rica|BOLD_AAC8285':0.000002,('ASBC754-07|Apanteles_guillermopereirai|DHJPAR0012291|Costa_Rica|BOLD_AAC8285':0.000002,('ASBD903-07|Apanteles_guillermopereirai|DHJPAR0020112|Costa_Rica|BOLD_AAC8285':0.000002,'ASBD920-07|Apanteles_guillermopereirai|DHJPAR0020129|Costa_Rica|BOLD_AAC8285':0.000002):0.000002):0.000002):0.00357847609999995):0.0017700171999999181,((('ASBA431-06|Apanteles_guillermopereirai|DHJPAR0003011|Costa_Rica|BOLD_AAC8285':0.00191431750000004,'ASBAC613-05|Apanteles_guillermopereirai|DHJPAR0001629|Costa_Rica|BOLD_AAC8285|3':0.000002):0.000003,'ASBA454-06|Apanteles_guillermopereirai|DHJPAR0003034|Costa_Rica|BOLD_AAC8285':0.000002):0.000002,'ASHYD908-08|Apanteles_guillermopereirai|DHJPAR0030906|Costa_Rica|BOLD_AAC8285':0.000002):0.000002):0.05057471689999993,(((('ASBA498-06|Apanteles_joseperezi|DHJPAR0003078|Costa_Rica|BOLD_AAE3006':0.000002,'ASBA564-06|Apanteles_joseperezi|DHJPAR0003990|Costa_Rica|BOLD_AAE3006':0.000002):0.000002,'ASBA509-06|Apanteles_joseperezi|DHJPAR0003089|Costa_Rica|BOLD_AAE3006':0.000002):0.000002,('ASBA559-06|Apanteles_joseperezi|DHJPAR0003985|Costa_Rica|BOLD_AAE3006':0.0019055310000000159,'ASBAC563-05|Apanteles_joseperezi|DHJPAR0001579|Costa_Rica|BOLD_AAE3006':0.000002):0.000002):0.000002,'ASBA528-06|Apanteles_joseperezi|DHJPAR0003954|Costa_Rica|BOLD_AAE3006':0.000002):0.048903581799999984):0.03432123409999999):0.004237829199999987,(((((('ACGBA6158-16|Apanteles_ruthfrancoaeDHJ02|DHJPAR0059741|Costa_Rica|BOLD_AAB2664|6':0.000002,('ACGBA10311-19|Apanteles_ruthfrancoaeDHJ02|DHJPAR0064059|Costa_Rica|BOLD_AAB2664':0.000002,'ASBAC1018-06|Apanteles_ruthfrancoaeDHJ02|DHJPAR0012044|Costa_Rica|BOLD_AAB2664':0.000002):0.000002):0.0036996503000000236,(((('ASBA535-06|Apanteles_duniagarciae|DHJPAR0003961|Costa_Rica|BOLD_AAB2664':0.000002,'ASBC770-07|Apanteles_duniagarciae|DHJPAR0012307|Costa_Rica|BOLD_AAB2664':0.000002):0.000002,'ASHYD3753-14|Apanteles_duniagarciae|DHJPAR0054588|Costa_Rica|BOLD_AAB2664':0.000002):0.000002,('ASBA548-06|Apanteles_duniagarciae|DHJPAR0003974|Costa_Rica|BOLD_AAB2664':0.000002,('ASBA551-06|Apanteles_duniagarciae|DHJPAR0003977|Costa_Rica|':0.000002,'ASBAC639-05|Apanteles_duniagarciae|DHJPAR0001655|Costa_Rica|BOLD_AAB2664':0.000002):0.000002):0.000002):0.000002,'ASBC392-06|Apanteles_duniagarciae|DHJPAR0005271|Costa_Rica|BOLD_AAB2664':0.000002):0.007242622300000001):0.005610933799999995,((((('ASBA384-06|Apanteles_ruthfrancoaeDHJ01|DHJPAR0002964|Costa_Rica|BOLD_AAB2664':0.000002,(('ASBA452-06|Apanteles_ruthfrancoaeDHJ01|DHJPAR0003032|Costa_Rica|BOLD_AAB2664':0.000002,(((('ASBA495-06|Apanteles_ruthfrancoaeDHJ01|DHJPAR0003075|Costa_Rica|BOLD_AAB2664':0.004285777699999993,'ASBA743-06|Apanteles_ruthfrancoaeDHJ01|DHJPAR0004075|Costa_Rica|':0.000002):0.000002,'ASBAC622-05|Apanteles_ruthfrancoaeDHJ01|DHJPAR0001638|Costa_Rica|BOLD_AAB2664':0.000002):0.000002,'ASBAC638-05|Apanteles_ruthfrancoaeDHJ01|DHJPAR0001654|Costa_Rica|BOLD_AAB2664|2':0.000002):0.000002,'ASBC375-06|Apanteles_ruthfrancoaeDHJ01|DHJPAR0005254|Costa_Rica|BOLD_AAB2664':0.000002):0.000002):0.000002,'ASBD645-07|Apanteles_ruthfrancoaeDHJ01|DHJPAR0013780|Costa_Rica|BOLD_AAB2664':0.000002):0.000002):0.000002,'ASBA453-06|Apanteles_ruthfrancoaeDHJ01|DHJPAR0003033|Costa_Rica|BOLD_AAB2664':0.000002):0.000002,'ASBA478-06|Apanteles_ruthfrancoaeDHJ01|DHJPAR0003058|Costa_Rica|BOLD_AAB2664|7':0.000002):0.000002,'ASBAC629-05|Apanteles_ruthfrancoaeDHJ01|DHJPAR0001645|Costa_Rica|BOLD_AAB2664|3':0.000002):0.0017996160000000039,'ASBD308-07|Apanteles_ruthfrancoaeDHJ01|DHJPAR0012801|Costa_Rica|BOLD_AAB2664':0.000002):0.000002):0.00180090049999998,'ACGBA10458-19|Apanteles_ruthfrancoaeDHJ01|DHJPAR0064206|Costa_Rica|BOLD_AAB2664|3':0.000002):0.000002,'ASBA456-06|Apanteles_ruthfrancoaeDHJ01|DHJPAR0003036|Costa_Rica|BOLD_AAB2664|2':0.000002):0.000003,(('ASBA493-06|Apanteles_ruthfrancoaeDHJ01|DHJPAR0003073|Costa_Rica|BOLD_AAB2664':0.000002,'ASBA529-06|Apanteles_ruthfrancoaeDHJ01|DHJPAR0003955|Costa_Rica|BOLD_AAB2664':0.000002):0.00980830399999999,'ASBAC635-05|Apanteles_ruthfrancoaeDHJ01|DHJPAR0001651|Costa_Rica|':0.02599480980000002):0.002135826499999993):0.05317796920000001):0.008211361400000006,(((((((((('ACGBA2775-12|Apanteles_carolinacanoae|DHJPAR0049233|Costa_Rica|BOLD_AAE2842':0.000002,('ASBC114-06|Apanteles_carolinacanoae|DHJPAR0004993|Costa_Rica|BOLD_AAE2842':0.000002,(((((('ASBC325-06|Apanteles_carolinacanoae|DHJPAR0005204|Costa_Rica|':0.000002,'PLTEE128-20|Apanteles_carolinacanoae|BIOUG61654-D12|Costa_Rica|BOLD_AAE2842':0.013206293199999997):0.000002,'ASBC327-06|Apanteles_carolinacanoae|DHJPAR0005206|Costa_Rica|':0.000002):0.000002,'JICCG1055-16|Apanteles_carolinacanoae|BIOUG29474-B01|Costa_Rica|BOLD_AAE2842':0.000002):0.000002,'JICCG1054-16|Apanteles_carolinacanoae|BIOUG29474-A12|Costa_Rica|BOLD_AAE2842':0.000002):0.000002,'JICCH1900-16|Apanteles_carolinacanoae|BIOUG29536-A04|Costa_Rica|BOLD_AAE2842':0.000002):0.000002,'JICCE1275-16|Apanteles_carolinacanoae|BIOUG29416-G06|Costa_Rica|BOLD_AAE2842':0.000002):0.000002):0.000002):0.000002,(('ASBAC709-06|Apanteles_carolinacanoae|DHJPAR0002198|Costa_Rica|':0.000002,'ASHYH1356-13|Apanteles_carolinacanoae|DHJPAR0052244|Costa_Rica|BOLD_AAE2842':0.001785647399999979):0.000002,'JICCG1053-16|Apanteles_carolinacanoae|BIOUG29474-A11|Costa_Rica|BOLD_AAE2842':0.000002):0.000002):0.000002,'MHMYC2498-15|Apanteles_carolinacanoae|DHJPAR0056418|Costa_Rica|BOLD_AAE2842|15':0.000002):0.000002,'MHMYC2467-15|Apanteles_carolinacanoae|DHJPAR0056387|Costa_Rica|BOLD_AAE2842|2':0.000002):0.000002,'PLECJ2536-20|Apanteles_carolinacanoae|BIOUG57951-G01|Costa_Rica|BOLD_AAE2842|11':0.000002):0.000002,('ASBC374-06|Apanteles_carolinacanoae|DHJPAR0005253|Costa_Rica|':0.000002,'ASBC465-06|Apanteles_carolinacanoae|DHJPAR0005344|Costa_Rica|BOLD_AAE2842':0.000002):0.000002):0.000002,'ASBC440-06|Apanteles_carolinacanoae|DHJPAR0005319|Costa_Rica|BOLD_AAE2842':0.000002):0.002552992799999987,'ASBAC651-05|Apanteles_carolinacanoae|DHJPAR0001667|Costa_Rica|BOLD_AAE2842|4':0.000002):0.02094363650000003,(((('ASBA402-06|Apanteles_harryramirezi|DHJPAR0002982|Costa_Rica|BOLD_AAE3605':0.000002,'PLWAL374-20|Apanteles_harryramirezi|BIOUG56230-H04|Costa_Rica|BOLD_AAE3605':0.000002):0.000002,'ASBRD616-07|Apanteles_harryramirezi|DHJPAR0012981|Costa_Rica|BOLD_AAE3605':0.000002):0.000002,'ASBRD654-07|Apanteles_harryramirezi|DHJPAR0013019|Costa_Rica|BOLD_AAE3605|2':0.000002):0.0017790801999999495,'ASBRD649-07|Apanteles_harryramirezi|DHJPAR0013014|Costa_Rica|BOLD_AAE3605':0.000002):0.028473091000000006):0.03546500949999998,(((((('ACGBA5403-15|Apanteles_anabellecordobae|DHJPAR0057493|Costa_Rica|BOLD_AAB4227':0.000002,((((('ASBA188-06|Apanteles_anabellecordobae|DHJPAR0002674|Costa_Rica|BOLD_AAB4227':0.000002,('ASBR287-06|Apanteles_anabellecordobae|DHJPAR0004602|Costa_Rica|BOLD_AAB4227':0.000002,'ASHYB552-08|Apanteles_anabellecordobae|DHJPAR0020665|Costa_Rica|BOLD_AAB4227':0.000002):0.0037219258000000255):0.000002,'ASBC439-06|Apanteles_anabellecordobae|DHJPAR0005318|Costa_Rica|BOLD_AAB4227':0.002061015200000016):0.000003,'ASHYD780-08|Apanteles_anabellecordobae|DHJPAR0030778|Costa_Rica|BOLD_AAB4227':0.000002):0.000003,'ASBC437-06|Apanteles_anabellecordobae|DHJPAR0005316|Costa_Rica|BOLD_AAB4227':0.000002):0.000001,'ASBR057-06|Apanteles_anabellecordobae|DHJPAR0004184|Costa_Rica|BOLD_AAB4227|2':0.000002):0.000002):0.000002,'ASBR056-06|Apanteles_anabellecordobae|DHJPAR0004183|Costa_Rica|BOLD_AAB4227':0.000002):0.000002,'ASHYD918-08|Apanteles_anabellecordobae|DHJPAR0030916|Costa_Rica|BOLD_AAB4227':0.000002):0.000002,((((((((((('ASBA463-06|Apanteles_anabellecordobae|DHJPAR0003043|Costa_Rica|BOLD_AAB4227':0.0019056162000000154,'ASBA555-06|Apanteles_anabellecordobae|DHJPAR0003981|Costa_Rica|':0.000002):0.000003,'ASBA542-06|Apanteles_anabellecordobae|DHJPAR0003968|Costa_Rica|':0.000002):0.000002,'ASBA534-06|Apanteles_anabellecordobae|DHJPAR0003960|Costa_Rica|':0.000002):0.000002,(('ASBA531-06|Apanteles_anabellecordobae|DHJPAR0003957|Costa_Rica|BOLD_AAB4227':0.000002,'ASBC335-06|Apanteles_anabellecordobae|DHJPAR0005214|Costa_Rica|':0.0022568959):0.000002,'ASBA571-06|Apanteles_anabellecordobae|DHJPAR0003997|Costa_Rica|BOLD_AAB4227':0.000002):0.000002):0.0019247481999999927,'ASBA547-06|Apanteles_anabellecordobae|DHJPAR0003973|Costa_Rica|BOLD_AAB4227':0.000002):0.000002,'ASBA537-06|Apanteles_anabellecordobae|DHJPAR0003963|Costa_Rica|BOLD_AAB4227':0.000002):0.000002,'ASBAC535-05|Apanteles_anabellecordobae|DHJPAR0001551|Costa_Rica|BOLD_AAB4227':0.000002):0.000002,'ASBAC612-05|Apanteles_anabellecordobae|DHJPAR0001628|Costa_Rica|BOLD_AAB4227|3':0.000002):0.000002,'ASHYD881-08|Apanteles_anabellecordobae|DHJPAR0030879|Costa_Rica|BOLD_AAB4227':0.000002):0.000002,'ASBC408-06|Apanteles_anabellecordobae|DHJPAR0005287|Costa_Rica|BOLD_AAB4227':0.000002):0.000002,('ASBAC1000-06|Apanteles_anabellecordobae|DHJPAR0012026|Costa_Rica|BOLD_AAB4227':0.000002,'ASBC748-07|Apanteles_anabellecordobae|DHJPAR0012285|Costa_Rica|BOLD_AAB4227':0.000002):0.000002):0.000002):0.001855689100000002,'ASHYB2732-15|Apanteles_anabellecordobae|DHJPAR0057798|Costa_Rica|BOLD_AAB4227':0.000002):0.0031703265999999952,'ASBC429-06|Apanteles_anabellecordobae|DHJPAR0005308|Costa_Rica|BOLD_AAB4227':0.019885821800000036):0.044713965999999994):0.032193345799999995):0.00244658590000002,(((((((((('ACGBA10321-19|Apanteles_osvaldoespinozai|DHJPAR0064069|Costa_Rica|BOLD_AAA3684':0.000002,((((((((((('ASBA544-06|Apanteles_osvaldoespinozai|DHJPAR0003970|Costa_Rica|BOLD_AAA3684':0.000002,((('ASBA566-06|Apanteles_osvaldoespinozai|DHJPAR0003992|Costa_Rica|BOLD_AAA3684':0.0018983335000000157,'ASHYB1499-09|Apanteles_osvaldoespinozai|DHJPAR0034206|Costa_Rica|BOLD_AAA3684':0.0017190165000000035):0.000002,'ASBAC707-06|Apanteles_osvaldoespinozai|DHJPAR0002196|Costa_Rica|BOLD_AAA3684':0.000002):0.000002,'ASBC592-06|Apanteles_osvaldoespinozai|DHJPAR0011950|Costa_Rica|BOLD_AAA3684':0.000002):0.000002):0.000002,'ASBA570-06|Apanteles_osvaldoespinozai|DHJPAR0003996|Costa_Rica|BOLD_AAA3684':0.000002):0.000002,'ASBC600-06|Apanteles_osvaldoespinozai|DHJPAR0011958|Costa_Rica|BOLD_AAA3684':0.000002):0.000002,'ASBC603-06|Apanteles_osvaldoespinozai|DHJPAR0011961|Costa_Rica|BOLD_AAA3684|4':0.000002):0.000002,'ASBD904-07|Apanteles_osvaldoespinozai|DHJPAR0020113|Costa_Rica|BOLD_AAA3684':0.000002):0.000002,'ASBAC852-06|Apanteles_osvaldoespinozai|DHJPAR0002341|Costa_Rica|':0.000002):0.000002,'ASBC607-06|Apanteles_osvaldoespinozai|DHJPAR0011965|Costa_Rica|BOLD_AAA3684':0.000002):0.000002,'ASBA594-06|Apanteles_osvaldoespinozai|DHJPAR0004020|Costa_Rica|BOLD_AAA3684':0.000002):0.000002,'ASBA569-06|Apanteles_osvaldoespinozai|DHJPAR0003995|Costa_Rica|BOLD_AAA3684|3':0.000002):0.000002,'ASBA583-06|Apanteles_osvaldoespinozai|DHJPAR0004009|Costa_Rica|BOLD_AAA3684':0.000002):0.000002,'ASBAC706-06|Apanteles_osvaldoespinozai|DHJPAR0002195|Costa_Rica|BOLD_AAA3684':0.000002):0.000002):0.000002,'ASBA595-06|Apanteles_osvaldoespinozai|DHJPAR0004021|Costa_Rica|BOLD_AAA3684':0.000002):0.000002,'ASBAC685-06|Apanteles_osvaldoespinozai|DHJPAR0002174|Costa_Rica|':0.000002):0.000002,'ASBA582-06|Apanteles_osvaldoespinozai|DHJPAR0004008|Costa_Rica|BOLD_AAA3684':0.000002):0.000002,'ASBR852-06|Apanteles_osvaldoespinozai|DHJPAR0004842|Costa_Rica|BOLD_AAA3684':0.000002):0.000002,(((('ACGBA11145-20|Apanteles_osvaldoespinozai|DHJPAR0065178|Costa_Rica|BOLD_AAA3684':0.000002,'ASBC466-06|Apanteles_osvaldoespinozai|DHJPAR0005345|Costa_Rica|BOLD_AAA3684':0.000002):0.000002,'ASBD305-07|Apanteles_osvaldoespinozai|DHJPAR0012798|Costa_Rica|BOLD_AAA3684':0.000002):0.000002,('ASBRD638-07|Apanteles_osvaldoespinozai|DHJPAR0013003|Costa_Rica|BOLD_AAA3684':0.000002,'ASHYD3760-14|Apanteles_osvaldoespinozai|DHJPAR0054595|Costa_Rica|BOLD_AAA3684|22':0.000002):0.000002):0.000002,((('ASBA424-06|Apanteles_osvaldoespinozai|DHJPAR0003004|Costa_Rica|BOLD_AAA3684':0.000002,'ASBA475-06|Apanteles_osvaldoespinozai|DHJPAR0003055|Costa_Rica|BOLD_AAA3684':0.0017181755999999826):0.000002,'ASBA472-06|Apanteles_osvaldoespinozai|DHJPAR0003052|Costa_Rica|BOLD_AAA3684':0.000002):0.000002,'ASBA492-06|Apanteles_osvaldoespinozai|DHJPAR0003072|Costa_Rica|BOLD_AAA3684|5':0.000002):0.000002):0.000002):0.0016365385000000066,'ASBAC608-05|Apanteles_osvaldoespinozai|DHJPAR0001624|Costa_Rica|BOLD_AAA3684|3':0.000002):0.000002,'ASBA158-06|Apanteles_osvaldoespinozai|DHJPAR0002644|Costa_Rica|':0.000002):0.000003,(((('ASBA155-06|Apanteles_osvaldoespinozai|DHJPAR0002641|Costa_Rica|BOLD_AAA3684':0.000002,('ASBC423-06|Apanteles_osvaldoespinozai|DHJPAR0005302|Costa_Rica|BOLD_AAA3684':0.0017999867999999863,'ASBC467-06|Apanteles_osvaldoespinozai|DHJPAR0005346|Costa_Rica|BOLD_AAA3684':0.000002):0.000002):0.000002,('ASHYB164-08|Apanteles_osvaldoespinozai|DHJPAR0025825|Costa_Rica|BOLD_AAA3684':0.000002,'ASHYD3806-14|Apanteles_osvaldoespinozai|DHJPAR0054641|Costa_Rica|BOLD_AAA3684|40':0.000002):0.000002):0.000002,('ASBA386-06|Apanteles_osvaldoespinozai|DHJPAR0002966|Costa_Rica|BOLD_AAA3684|4':0.000002,(('ASBA501-06|Apanteles_osvaldoespinozai|DHJPAR0003081|Costa_Rica|BOLD_AAA3684|4':0.000002,'ASBC417-06|Apanteles_osvaldoespinozai|DHJPAR0005296|Costa_Rica|':0.000002):0.000002,(((('ASBA554-06|Apanteles_osvaldoespinozai|DHJPAR0003980|Costa_Rica|BOLD_AAA3684':0.000002,('ASBA703-06|Apanteles_osvaldoespinozai|DHJPAR0004035|Costa_Rica|BOLD_AAA3684':0.000002,'ASBAC619-05|Apanteles_osvaldoespinozai|DHJPAR0001635|Costa_Rica|BOLD_AAA3684|3':0.000002):0.000002):0.000002,((('ASBA574-06|Apanteles_osvaldoespinozai|DHJPAR0004000|Costa_Rica|BOLD_AAA3684':0.000002,((('ASBA704-06|Apanteles_osvaldoespinozai|DHJPAR0004036|Costa_Rica|BOLD_AAA3684':0.000002,'ASHYF1582-11|Apanteles_osvaldoespinozai|DHJPAR0041676|Costa_Rica|BOLD_AAA3684':0.000002):0.000002,'ASBC328-06|Apanteles_osvaldoespinozai|DHJPAR0005207|Costa_Rica|BOLD_AAA3684':0.000002):0.000002,'ASBAC521-05|Apanteles_osvaldoespinozai|DHJPAR0001537|Costa_Rica|BOLD_AAA3684':0.000002):0.000002):0.000002,'ASBA589-06|Apanteles_osvaldoespinozai|DHJPAR0004015|Costa_Rica|BOLD_AAA3684|3':0.000002):0.000002,'ASBA575-06|Apanteles_osvaldoespinozai|DHJPAR0004001|Costa_Rica|BOLD_AAA3684':0.000002):0.000002):0.000002,('ASBAC527-05|Apanteles_osvaldoespinozai|DHJPAR0001543|Costa_Rica|BOLD_AAA3684|6':0.000002,('ASBC344-06|Apanteles_osvaldoespinozai|DHJPAR0005223|Costa_Rica|BOLD_AAA3684':0.000002,'ASHYB2010-10|Apanteles_osvaldoespinozai|DHJPAR0039723|Costa_Rica|BOLD_AAA3684':0.000002):0.000002):0.000002):0.000002,'ASBC343-06|Apanteles_osvaldoespinozai|DHJPAR0005222|Costa_Rica|BOLD_AAA3684':0.000002):0.000002):0.000002):0.000002):0.0016379319000000003,('ASBC463-06|Apanteles_edwinapui|DHJPAR0005342|Costa_Rica|BOLD_AAA3684':0.004927618700000025,'ASHYB384-08|Apanteles_edwinapuii|DHJPAR0020609|Costa_Rica|BOLD_AAA3684':0.000002):0.03068050360000002):0.000002):0.0016424985999999864,(('ASBA525-06|Apanteles_osvaldoespinozai|DHJPAR0003951|Costa_Rica|BOLD_AAA3684|2':0.000002,('ASBA550-06|Apanteles_osvaldoespinozai|DHJPAR0003976|Costa_Rica|BOLD_AAA3684':0.000002,('ASBA576-06|Apanteles_osvaldoespinozai|DHJPAR0004002|Costa_Rica|BOLD_AAA3684':0.000002,'ASBAC621-05|Apanteles_osvaldoespinozai|DHJPAR0001637|Costa_Rica|BOLD_AAA3684':0.000002):0.000002):0.000002):0.000002,'MHMYN8469-16|Apanteles_osvaldoespinozai|DHJPAR0058869|Costa_Rica|BOLD_AAA3684':0.000002):0.000002):0.08436480740000002):0.026049314599999984,((((('ACGBA6677-16|Apanteles_luciariosae|DHJPAR0060256|Costa_Rica|BOLD_ACV4289':0.0038124979999999975,(((((((('ASBAC816-06|Apanteles_luciariosae|DHJPAR0002305|Costa_Rica|BOLD_ACV4289':0.000002,'ASBAC843-06|Apanteles_luciariosae|DHJPAR0002332|Costa_Rica|BOLD_ACV4289':0.0018779830999999803):0.000002,'ASBAC845-06|Apanteles_luciariosae|DHJPAR0002334|Costa_Rica|BOLD_ACV4289':0.000002):0.000002,'ASBC122-06|Apanteles_luciariosae|DHJPAR0005001|Costa_Rica|BOLD_ACV4289|2':0.000002):0.000002,'ASBC100-06|Apanteles_luciariosae|DHJPAR0004979|Costa_Rica|BOLD_ACV4289':0.000002):0.000002,'ASBR886-06|Apanteles_luciariosae|DHJPAR0004876|Costa_Rica|BOLD_ACV4289':0.000002):0.000002,((('ASBAC826-06|Apanteles_luciariosae|DHJPAR0002315|Costa_Rica|BOLD_ACV4289':0.000002,'BLPAA6644-17|Apanteles_luciariosae|DHJPAR0061876|Costa_Rica|BOLD_ACV4289|6':0.000002):0.000002,'ASBC099-06|Apanteles_luciariosae|DHJPAR0004978|Costa_Rica|BOLD_ACV4289':0.000002):0.000002,'ASHYD960-08|Apanteles_luciariosae|DHJPAR0030958|Costa_Rica|BOLD_ACV4289':0.000002):0.000002):0.000002,'PLWAG216-20|Apanteles_luciariosae|BIOUG55975-D04|Costa_Rica|BOLD_ACV4289':0.000002):0.000002,('ASHYH2979-15|Apanteles_luciariosae|DHJPAR0056622|Costa_Rica|BOLD_ACV4289':0.0025105581000000043,'MHMYK11060-15|Apanteles_luciariosae|DHJPAR0058265|Costa_Rica|BOLD_ACV4289':0.000002):0.000002):0.009741326100000003):0.0016389043999999742,((('ACGBA8217-17|Apanteles_freddyquesadaiDHJ02|DHJPAR0061834|Costa_Rica|BOLD_AAC5219|6':0.000002,(((((('ASBAC827-06|Apanteles_freddyquesadaiDHJ02|DHJPAR0002316|Costa_Rica|BOLD_AAC5219':0.006122050399999968,'ASBAC848-06|Apanteles_freddyquesadaiDHJ02|DHJPAR0002337|Costa_Rica|BOLD_AAC5219':0.000002):0.000003,'ASHYB1516-09|Apanteles_freddyquesadaiDHJ02|DHJPAR0034223|Costa_Rica|BOLD_AAC5219':0.000002):0.000002,'ASBC935-07|Apanteles_freddyquesadaiDHJ02|DHJPAR0012472|Costa_Rica|BOLD_AAC5219':0.000002):0.000002,'ASBC617-06|Apanteles_freddyquesadaiDHJ02|DHJPAR0011975|Costa_Rica|BOLD_AAC5219':0.000002):0.000002,'PLABH674-19|Apanteles_freddyquesadaiDHJ02|BIOUG49650-E09|Costa_Rica|BOLD_AAC5219':0.000002):0.000002,(('PLAEN786-21|Apanteles_freddyquesadaiDHJ02|BIOUG64840-F04|Costa_Rica|BOLD_AAC5219':0.000002,'PLWAW241-20|Apanteles_freddyquesadaiDHJ02|BIOUG55830-C07|Costa_Rica|BOLD_AAC5219':0.000002):0.000002,'PLXCG1629-20|Apanteles_freddyquesadaiDHJ02|BIOUG61372-D07|Costa_Rica|BOLD_AAC5219|7':0.000002):0.000002):0.000002):0.000002,'JIFFC172-16|Apanteles_freddyquesadaiDHJ02|BIOUG29209-A06|Costa_Rica|BOLD_AAC5219':0.000002):0.0017543490999999412,(('ASBA333-06|Apanteles_freddyquesadaiDHJ02|DHJPAR0002913|Costa_Rica|BOLD_AAC5219|2':0.000002,(((('ASBA336-06|Apanteles_freddyquesadaiDHJ02|DHJPAR0002916|Costa_Rica|BOLD_AAC5219':0.0021943268999999876,('ASBA341-06|Apanteles_freddyquesadaiDHJ02|DHJPAR0002921|Costa_Rica|BOLD_AAC5219':0.0019560507999999976,'ASBAC839-06|Apanteles_freddyquesadaiDHJ02|DHJPAR0002328|Costa_Rica|BOLD_AAC5219':0.000002):0.000002):0.000002,'ASBA727-06|Apanteles_freddyquesadaiDHJ02|DHJPAR0004059|Costa_Rica|':0.000002):0.000002,'ASBA754-06|Apanteles_freddyquesadaiDHJ02|DHJPAR0004086|Costa_Rica|':0.002993211100000004):0.000002,'ASHYB550-08|Apanteles_freddyquesadaiDHJ02|DHJPAR0020663|Costa_Rica|BOLD_AAC5219':0.000002):0.000002):0.000002,'ASBC397-06|Apanteles_freddyquesadaiDHJ02|DHJPAR0005276|Costa_Rica|BOLD_AAC5219':0.000002):0.004020101399999976):0.010075527899999992):0.014937595999999997,'ASBD615-07|Apanteles_Rodriguez75|DHJPAR0013750|Costa_Rica|':0.000002):0.000002,(('ASBA749-06|Apanteles_Rodriguez75|DHJPAR0004081|Costa_Rica|':0.000002,'ASHYF1796-11|Apanteles_Rodriguez75|DHJPAR0041890|Costa_Rica|':0.000002):0.000002,'ASHYC1867-09|Apanteles_Rodriguez75|DHJPAR0031077|Costa_Rica||2':0.000002):0.018269341500000036):0.014104773299999984,'MHMYK10937-15|Apanteles_freddyquesadaiDHJ01|DHJPAR0058237|Costa_Rica|BOLD_ACZ0120|2':0.01651536859999997):0.03384870070000001):0.037565337099999985,(('ASHYD706-08|Apanteles_marialuisariasae|DHJPAR0027680|Costa_Rica|BOLD_AAF8060':0.000002,'ASHYE1345-09|Apanteles_marialuisariasae|DHJPAR0035523|Costa_Rica|BOLD_AAF8060':0.000002):0.21548060600000002,((((((((((('ACGBA969-12|Apanteles_petronariosae|DHJPAR0046802|Costa_Rica|BOLD_AAD6505':0.000002,'ASBR856-06|Apanteles_petronariosae|DHJPAR0004846|Costa_Rica|BOLD_AAD6505':0.000002):0.000002,('ASBA607-06|Apanteles_petronariosae|DHJPAR0004033|Costa_Rica|BOLD_AAD6505':0.000002,'ASBA753-06|Apanteles_petronariosae|DHJPAR0004085|Costa_Rica|':0.000002):0.000002):0.000002,'ASBA708-06|Apanteles_petronariosae|DHJPAR0004040|Costa_Rica|BOLD_AAD6505':0.000002):0.000002,'ASBA339-06|Apanteles_petronariosae|DHJPAR0002919|Costa_Rica|BOLD_AAD6505':0.000002):0.000002,'MHMYK12430-16|Apanteles_petronariosae|DHJPAR0059046|Costa_Rica|BOLD_AAD6505':0.000002):0.000002,'CRBLC18124-22|Apanteles_petronariosae|BIOUG85495-E10|Costa_Rica|BOLD_AAD6505':0.000002):0.000002,'ACGBA5834-16|Apanteles_petronariosae|DHJPAR0059417|Costa_Rica|BOLD_AAD6505|26':0.000002):0.000002,('ACGBA4729-15|Apanteles_petronariosae|DHJPAR0056852|Costa_Rica|BOLD_AAD6505':0.000002,'ACGBA9353-18|Apanteles_petronariosae|DHJPAR0063019|Costa_Rica|BOLD_AAD6505':0.000002):0.000002):0.0016594179000000153,'MHMYK12447-16|Apanteles_petronariosae|DHJPAR0059063|Costa_Rica|BOLD_AAD6505|4':0.000002):0.029995314399999973,((((((((((((((('ACGBA6197-16|Apanteles_manuelriosi|DHJPAR0059779|Costa_Rica|BOLD_AAB7638':0.0015556452000000665,'ASBD644-07|Apanteles_manuelriosi|DHJPAR0013779|Costa_Rica|':0.000002):0.000200,'MHMYK11073-15|Apanteles_manuelriosi|DHJPAR0058278|Costa_Rica|BOLD_AAB7638':0.000002):0.000002,'ASBD647-07|Apanteles_manuelriosi|DHJPAR0013782|Costa_Rica|':0.000002):0.000002,'ASBD643-07|Apanteles_manuelriosi|DHJPAR0013778|Costa_Rica|BOLD_AAB7638|2':0.000002):0.000002,'ASBA745-06|Apanteles_manuelriosi|DHJPAR0004077|Costa_Rica|BOLD_AAB7638':0.000002):0.000002,'ASBA605-06|Apanteles_manuelriosi|DHJPAR0004031|Costa_Rica|BOLD_AAB7638':0.000002):0.000002,'ASBA334-06|Apanteles_manuelriosi|DHJPAR0002914|Costa_Rica|BOLD_AAB7638|2':0.000002):0.000002,'ASBC108-06|Apanteles_manuelriosi|DHJPAR0004987|Costa_Rica|BOLD_AAB7638':0.000002):0.000002,'ASBR876-06|Apanteles_manuelriosi|DHJPAR0004866|Costa_Rica|BOLD_AAB7638':0.000002):0.000002,('ASBA1535-08|Apanteles_manuelriosi|DHJPAR0020455|Costa_Rica|BOLD_AAB7638':0.000002,'ASHYB1494-09|Apanteles_manuelriosi|DHJPAR0034201|Costa_Rica|BOLD_AAB7638|13':0.000002):0.000002):0.000002,'ASBAC844-06|Apanteles_manuelriosi|DHJPAR0002333|Costa_Rica|BOLD_AAB7638':0.000002):0.000002,'ASBAC832-06|Apanteles_manuelriosi|DHJPAR0002321|Costa_Rica|BOLD_AAB7638':0.000002):0.000002,'ASBAC836-06|Apanteles_manuelriosi|DHJPAR0002325|Costa_Rica|BOLD_AAB7638':0.000002):0.000002,'ASBC937-07|Apanteles_manuelriosi|DHJPAR0012474|Costa_Rica|BOLD_AAB7638':0.000002):0.017414652400000008,(('ACGBA11054-20|Apanteles_calixtomoragai|DHJPAR0064612|Costa_Rica|BOLD_AAB6131':0.000002,'ASBC388-06|Apanteles_calixtomoragai|DHJPAR0005267|Costa_Rica|':0.0052244127000000695):0.000002,(((((((('ASBA606-06|Apanteles_calixtomoragai|DHJPAR0004032|Costa_Rica|BOLD_AAB6131':0.000002,((((('ASBA710-06|Apanteles_calixtomoragai|DHJPAR0004042|Costa_Rica|BOLD_AAB6131':0.000002,'ASBA746-06|Apanteles_calixtomoragai|DHJPAR0004078|Costa_Rica|BOLD_AAB6131':0.000002):0.005070653400000014,'ASBAC582-05|Apanteles_calixtomoragai|DHJPAR0001598|Costa_Rica|BOLD_AAB6131':0.000002):0.000002,'ASBA742-06|Apanteles_calixtomoragai|DHJPAR0004074|Costa_Rica|BOLD_AAB6131':0.000002):0.000003,'ASBD642-07|Apanteles_calixtomoragai|DHJPAR0013777|Costa_Rica|BOLD_AAB6131':0.000002):0.000002,'ASBD641-07|Apanteles_calixtomoragai|DHJPAR0013776|Costa_Rica|BOLD_AAB6131':0.000002):0.000002):0.000002,'ASBC387-06|Apanteles_calixtomoragai|DHJPAR0005266|Costa_Rica|BOLD_AAB6131':0.000002):0.000002,(('ASBAC824-06|Apanteles_calixtomoragai|DHJPAR0002313|Costa_Rica|BOLD_AAB6131':0.000002,'ASBC932-07|Apanteles_calixtomoragai|DHJPAR0012469|Costa_Rica|BOLD_AAB6131':0.000002):0.000002,'ASBAC831-06|Apanteles_calixtomoragai|DHJPAR0002320|Costa_Rica|BOLD_AAB6131':0.000002):0.000002):0.000002,'BLPDF987-19|Apanteles_calixtomoragai|DHJPAR0063211|Costa_Rica|BOLD_AAB6131':0.000002):0.000002,'ASBR290-06|Apanteles_calixtomoragai|DHJPAR0004605|Costa_Rica|BOLD_AAB6131|20':0.000002):0.000002,'ASBR614-06|Apanteles_calixtomoragai|DHJPAR0009347|Costa_Rica|BOLD_AAB6131':0.000002):0.000002,(('ASBA723-06|Apanteles_calixtomoragai|DHJPAR0004055|Costa_Rica|BOLD_AAB6131':0.000002,'ASBC386-06|Apanteles_calixtomoragai|DHJPAR0005265|Costa_Rica|BOLD_AAB6131':0.000002):0.000002,'ASBC385-06|Apanteles_calixtomoragai|DHJPAR0005264|Costa_Rica|BOLD_AAB6131':0.000002):0.000002):0.000002,'ASBAC825-06|Apanteles_calixtomoragai|DHJPAR0002314|Costa_Rica|BOLD_AAB6131':0.000002):0.000002):0.025886021799999992):0.019142816000000007):0.09526978680000003,(('AUMIC077-18|Apanteles|Extraction190|Australia|BOLD_ADL4428':0.000622,('AUMIC1523-24|Braconidae|Extraction1576|Australia|BOLD_ADL4428':0.000002,('AUMIC1524-24|Braconidae|Extraction1577|Australia|BOLD_ADL4428|2':0.000002,'AUMIC1526-24|Braconidae|Extraction1579|Australia|BOLD_ADL4428':0.0015473336000000337):0.0015416340999999667):0.005672895300000036):0.1348616340999999,('AUMIC946-24|Braconidae|Extraction839_2020|Australia|BOLD_AAU8286':0.000002,('AUMIC637-23|Microgastrinae|22-ME97|Australia|BOLD_AAU8286':0.0015574107000000392,((('AACTA5193-20|Apanteles|BIOUG53919-D01|Australia|BOLD_AAU8286|2':0.000002,'HYQT211-09|Apanteles|gvc12398-1L|Australia|BOLD_AAU8286':0.000002):0.000002,'AUMIC1180-24|Braconidae|Extraction1154|Australia|BOLD_AAU8286|5':0.000002):0.000002,(('AUSMA270-14|Apanteles|BIOUG15786-C06|Australia|BOLD_AAU8286':0.000002,'GCQT1802-17|Apanteles|gvcT10210|Australia|BOLD_AAU8286':0.000002):0.000002,((('AUMIC1140-24|Braconidae|Extraction1091|Australia|BOLD_AAU8286|5':0.000002,('AUMIC1226-24|Braconidae|Extraction1218|Australia|':0.000002,'HYAS097-10|Apanteles|09-NSWHH-2200|Australia|BOLD_AAU8286':0.001544147300000076):0.000003):0.000002,'AUMIC1250-24|Braconidae|Extraction1247|Australia|BOLD_AAU8286':0.0016010697999999657):0.0015524284000000277,(('AUMIC253-18|Apanteles|Extraction42|Australia|BOLD_AAU8286|2':0.001554498099999968,(('AUMIC1142-24|Braconidae|Extraction1093|Australia|BOLD_AAU8286':0.000002,'NSWHP4438-19|Apanteles|BIOUG46310-A07|Australia|BOLD_AAU8286|3':0.000002):0.001547295900000023,'AUSMA277-14|Apanteles|BIOUG15786-D01|Australia|BOLD_AAU8286':0.000002):0.000002):0.000002,('AACTA4853-20|Apanteles|BIOUG53911-H02|Australia|BOLD_AAU8286':0.000002,'AUMIC1181-24|Braconidae|Extraction1158|Australia|BOLD_AAU8286|2':0.000002):0.000002):0.000002):0.0015529761999999447):0.000002):0.000002):0.0015579880000000657):0.06391442000000003):0.044278916399999924):0.000002):0.015529224099999961):0.018355539099999985):0.00644118090000001):0.000002):0.00749396400000002):0.007978353199999955):0.018143344800000016):0.000003):0.004062482100000042):0.004217188199999944):0.0037429445000000117):0.010070058100000057):0.030265584499999942):0.02624335790000004):0.000963):0.02638901370000002):0.010160409600000087):0.009477138699999887):0.026152583700000065):0.0067739554999999285):0.000003):0.011003558700000138):0.002164948399999922):0.014841753700000071):0.018516040199999972):0.08348915039999993);
