# Supplementary material for: ﻿DNA barcoding, integrative taxonomy, citizen science, and Bush Blitz surveys combine to reveal 34 new species of Apanteles (Hymenoptera, Braconidae, Microgastrinae) in Australia
Source: Zookeys. 2025 Feb 11;1227:1–128. doi: 10.3897/zookeys.1227.130467 (PMC11836623; doi:10.3897/zookeys.1227.130467)
Supplement: Supplementary material 5 — Material examined [file zookeys-1227-001_article-130467__-s005.xlsx]

## Sheet: Full dataset
Process ID	Sample ID	Museum	Museum accesssion number	Data/Specimen type	Species name	Species type	Sex	Preservation	Delimited species code	COUNTRY	State	Full location	Latitude	Longitude	Elevation	Collector	Collection Method	Final date	Notes
AUMIC051-18	Extraction157	ANIC	32-130197	Holotype	Apanteles apollo sp. nov.	sp. nov.	♀	Pinned	MRSB01	AUSTRALIA	Northern Territory	Gregory Nat Park 8.3 km N Humbert Junction	-16.0406	130.455		ME Irwin, FD Parker, C Lambkin	Malaise in dry bed nr flowing ck	6–12 Jun. 2001
AUMIC479-18	Extraction724	ANIC	32-130236	Holotype	Apanteles artemis sp. nov.	sp. nov.	♀	Pinned	MRSB02	AUSTRALIA	Northern Territory	Gregory NP, 5.7 km N Humbert Junction	-16.0622	130.451		ME Irwin, FD Parker, C Lambkin	Malaise in dry creekbed	6–12 Jun. 2001
AUMIC1279-24	Extraction1279	SAMA	32-47765	Examined material	Apanteles sp. MRSB03	molecular species only, not being described	♂	Pinned	MRSB03	AUSTRALIA	South Australia	Great Victoria Desert, bet Oak Valley and 64km NW	-29.2114	130.496		J. A. Forrest & R. Leijs	Vehicle net	03 Sep. 2015	29°00'24.23"S, 130°15'37.37"E to 29°24'57.70"S, 130°43'51.83"E
AUMIC1282-24	Extraction1282	SAMA	32-47766	Examined material	Apanteles sp. MRSB03	molecular species only, not being described	♂	Pinned	MRSB03	AUSTRALIA	South Australia	Great Victoria Desert, bet Oak Valley and 64km NW	-29.2114	130.496		J. A. Forrest & R. Leijs	Vehicle net	03 Sep. 2015	29°00'24.23"S, 130°15'37.37"E to 29°24'57.70"S, 130°43'51.83"E
AUMIC864-23	22-ME309	SAMA	32-47772	Examined material	Apanteles carpatus (Say, 1836)	Existing species	♀	Pinned	MRSB04	AUSTRALIA	South Australia	Aberfoyle Park, private residence	-35.0641	138.607		BA Parslow	At light indoors	11 May. 2021
OZBOL6285-22	CCDB-38118-A7	SAMA	32-47773	Examined material	Apanteles carpatus (Say, 1836)	Existing species	♀	Pinned	MRSB04	AUSTRALIA	South Australia	Adelaide	-34.941	138.643		A. Bird	Hand caught	14 Nov. 2021
AUMIC062-18	Extraction174	SAMA	32-47774	Examined material	Apanteles carpatus (Say, 1836)	Existing species	? missing abdomen	In ethanol	MRSB04	AUSTRALIA	South Australia	Cox Scrub Con. Pk.	-35.3319	138.746		E. Fagan-Jeffries	Malaise trap	03–17 Apr. 2016
AUMIC877-23	22-ME322	SAMA	32-47775	Examined material	Apanteles carpatus (Say, 1836)	Existing species	♀	Pinned	MRSB04	AUSTRALIA	South Australia	The University of Adelaide, Darling Building	-34.919	138.603		B. Hedges	Hand caught	25 May. 2021
SMTPI6971-14	BIOUG16066-H08			Sequence only	Apanteles carpatus (Say, 1836)	Existing species			MRSB04	CANADA	British Columbia	Abbotsford, Dasmesh Punjabi School, EQP-CLL-629	49.11	-122.293	6	Renu Tiwana	Malaise Trap	03 Oct. 2014
SMTPI7075-14	BIOUG16111-E07			Sequence only	Apanteles carpatus (Say, 1836)	Existing species			MRSB04	CANADA	British Columbia	Abbotsford, Dasmesh Punjabi School, EQP-CLL-629	49.11	-122.293	6	Renu Tiwana	Malaise Trap	03 Oct. 2014
SMTPI7180-14	BIOUG16112-F05			Sequence only	Apanteles carpatus (Say, 1836)	Existing species			MRSB04	CANADA	British Columbia	Abbotsford, Dasmesh Punjabi School, EQP-CLL-629	49.11	-122.293	6	Renu Tiwana	Malaise Trap	03 Oct. 2014
SMTPL7612-15	BIOUG21972-G04			Sequence only	Apanteles carpatus (Say, 1836)	Existing species			MRSB04	CANADA	Manitoba	Kleefeld, Kleefeld School, EQP-CLL-517	49.498	-96.875	250	Patrick Martens	Malaise Trap	8 May. 2015
BRDNT074-19	BIOUG51582-D02			Sequence only	Apanteles carpatus (Say, 1836)	Existing species			MRSB04	CANADA	Ontario	Guelph, Arboretum	43.542	-80.214		V.Levesque-Beaudin	Emergence Trap + Berlese Funnel	28 Jun. 2019	Tree Swallow nest #2
BRDNT075-19	BIOUG51582-D03			Sequence only	Apanteles carpatus (Say, 1836)	Existing species			MRSB04	CANADA	Ontario	Guelph, Arboretum	43.542	-80.214		V.Levesque-Beaudin	Emergence Trap + Berlese Funnel	28 Jun. 2019	Tree Swallow nest #2
BRDNT089-19	BIOUG51582-E05			Sequence only	Apanteles carpatus (Say, 1836)	Existing species			MRSB04	CANADA	Ontario	Guelph, Arboretum	43.542	-80.214		V.Levesque-Beaudin	Emergence Trap + Berlese Funnel	28 Jun. 2019	Tree Swallow nest #1
BRDNT090-19	BIOUG51582-E06			Sequence only	Apanteles carpatus (Say, 1836)	Existing species			MRSB04	CANADA	Ontario	Guelph, Arboretum	43.542	-80.214		V.Levesque-Beaudin	Emergence Trap + Berlese Funnel	28 Jun. 2019	Tree Swallow nest #1
BRDNT091-19	BIOUG51582-E07			Sequence only	Apanteles carpatus (Say, 1836)	Existing species			MRSB04	CANADA	Ontario	Guelph, Arboretum	43.542	-80.214		V.Levesque-Beaudin	Emergence Trap + Berlese Funnel	28 Jun. 2019	Tree Swallow nest #1
BRDNT092-19	BIOUG51582-E08			Sequence only	Apanteles carpatus (Say, 1836)	Existing species			MRSB04	CANADA	Ontario	Guelph, Arboretum	43.542	-80.214		V.Levesque-Beaudin	Emergence Trap + Berlese Funnel	28 Jun. 2019	Tree Swallow nest #1
AGAKE252-17	BIOUG31773-E03			Sequence only	Apanteles carpatus (Say, 1836)	Existing species			MRSB04	CANADA	Ontario	Guelph, Arkell Research Station	43.5187	-80.1709	320	BIO Collections	Malaise Trap	29 May. 2015	Between corn and soy fields with nearby pasture
AGAKL1018-17	BIOUG32161-B10			Sequence only	Apanteles carpatus (Say, 1836)	Existing species			MRSB04	CANADA	Ontario	Guelph, Arkell Research Station	43.5187	-80.1709	320	BIO Collections	Malaise Trap	17 Jul. 2015	Between corn and soy fields with nearby pasture
AGAKL1808-17	BIOUG32169-E04			Sequence only	Apanteles carpatus (Say, 1836)	Existing species			MRSB04	CANADA	Ontario	Guelph, Arkell Research Station	43.5187	-80.1709	320	BIO Collections	Malaise Trap	17 Jul. 2015	Between corn and soy fields with nearby pasture
JSAUG1452-11	BIOUG01631-B09			Sequence only	Apanteles carpatus (Say, 1836)	Existing species			MRSB04	CANADA	Ontario	Leeds and Grenville, Elizabethtown-Kitley, 4452 Rowsome Rd., Elizabethtown	44.618	-75.775	111	James Sones	Malaise Trap	23 Aug. 2011
JSHYO003-11	BIOUG01088-A03			Sequence only	Apanteles carpatus (Say, 1836)	Existing species			MRSB04	CANADA	Ontario	Leeds and Grenville, Elizabethtown-Kitley, 4452 Rowsome Rd., Elizabethtown	44.621	-75.773	112	James Sones	Malaise Trap	18 Jul. 2010
CNCHZ210-09	CAM0020			Sequence only	Apanteles carpatus (Say, 1836)	Existing species			MRSB04	CANADA	Ontario	Ottawa, Ottawa city garden	45.356	-75.707		H. Goulet		13 Jul. 2007
CNCHZ211-09	CAM0021			Sequence only	Apanteles carpatus (Say, 1836)	Existing species			MRSB04	CANADA	Ontario	Ottawa, Ottawa city garden	45.356	-75.707		H. Goulet		13 Jul. 2007
CNCHZ213-09	CAM0023			Sequence only	Apanteles carpatus (Say, 1836)	Existing species			MRSB04	CANADA	Ontario	Ottawa, Ottawa city garden	45.356	-75.707		H. Goulet		19 Sep. 2007
CNCHZ216-09	CAM0026			Sequence only	Apanteles carpatus (Say, 1836)	Existing species			MRSB04	CANADA	Ontario	Ottawa, Ottawa city garden	45.356	-75.707		H. Goulet		30 Jul. 2007
CNCHZ226-09	CAM0036			Sequence only	Apanteles carpatus (Say, 1836)	Existing species			MRSB04	CANADA	Ontario	Ottawa, Ottawa city garden	45.356	-75.707		H. Goulet		10 Aug. 2007
CNCHZ232-09	CAM0042			Sequence only	Apanteles carpatus (Say, 1836)	Existing species			MRSB04	CANADA	Ontario	Ottawa, Ottawa city garden	45.356	-75.707		H. Goulet		10 Aug. 2007
CNCHZ236-09	CAM0046			Sequence only	Apanteles carpatus (Say, 1836)	Existing species			MRSB04	CANADA	Ontario	Ottawa, Ottawa city garden	45.356	-75.707		H. Goulet		23 Jul. 2007
CNCHZ239-09	CAM0049			Sequence only	Apanteles carpatus (Say, 1836)	Existing species			MRSB04	CANADA	Ontario	Ottawa, Ottawa city garden	45.356	-75.707		H. Goulet		23 Jul. 2007
CNCHZ243-09	CAM0053			Sequence only	Apanteles carpatus (Say, 1836)	Existing species			MRSB04	CANADA	Ontario	Ottawa, Ottawa city garden	45.356	-75.707		H. Goulet		23 Jul. 2007
CNCHZ248-09	CAM0058			Sequence only	Apanteles carpatus (Say, 1836)	Existing species			MRSB04	CANADA	Ontario	Ottawa, Ottawa city garden	45.356	-75.707		H. Goulet		13 Jul. 2007
CNCHZ253-09	CAM0063			Sequence only	Apanteles carpatus (Say, 1836)	Existing species			MRSB04	CANADA	Ontario	Ottawa, Ottawa city garden	45.356	-75.707		H. Goulet		13 Jul. 2007
CNCHZ294-09	CAM0104			Sequence only	Apanteles carpatus (Say, 1836)	Existing species			MRSB04	CANADA	Ontario	Ottawa, Ottawa city garden	45.356	-75.707		H. Goulet		08 Sep. 2007
CNCHZ307-09	CAM0117			Sequence only	Apanteles carpatus (Say, 1836)	Existing species			MRSB04	CANADA	Ontario	Ottawa, Ottawa city garden	45.356	-75.707		H. Goulet		30 Jul. 2007
BARSE446-16	BARS_2015_26_446			Sequence only	Apanteles carpatus (Say, 1836)	Existing species			MRSB04	CANADA	Ontario	Peterborough	44.318	-78.372	267	B. McClenaghan	Malaise Trap	13 Aug. 2015	traps open from dawn until dusk
BARSF512-16	BARS_2015_34_512			Sequence only	Apanteles carpatus (Say, 1836)	Existing species			MRSB04	CANADA	Ontario	Peterborough	44.253	-78.415	262	B. McClenaghan	Malaise Trap	22 Jul. 2015	traps open from dawn until dusk
NZMG199-11	NZAC04045417			Sequence only	Apanteles carpatus (Say, 1836)	Existing species			MRSB04	NEW ZEALAND	AK	Pt Chevalier	-36.854	174.705		JA Berry		03 Feb. 1997
NZMG198-11	NZAC04044445			Sequence only	Apanteles carpatus (Say, 1836)	Existing species			MRSB04	NEW ZEALAND	HB	Clive	-39.592	176.912		W Tucker		09 Aug. 1995
AUMIC240-18	Extraction40	WINC		Examined material	Apanteles sp. nr. carpatus	molecular species only, not being described	♀	In ethanol	MRSB04.B	AUSTRALIA	New South Wales	Eden, Bungo Street	-37.0611	149.903		C. Stephens	Malaise trap	21–27 Dec. 2005	in exotic natic garden blend nr Eucalypt Forest
HYQT720-10	gvc15175-1L			Sequence only	Apanteles sp. nr. carpatus	molecular species only, not being described			MRSB04.B	AUSTRALIA	Queensland	Townsville, Hermit Park	-19.2828	146.801	10	G. Cocks		30 Aug. 2010
AUMIC068-18	Extraction181	QM	T208356	Holotype	Apanteles apricus sp. nov.	sp. nov.	♀	Pinned	MRSB05	AUSTRALIA	Queensland	Cainbable Quarry, OF	-28.145	153.113		F. Turco	Malaise trap	03–19 Feb. 2009
ASMII13755-22	BIOUG85706-G03	WAM	130573	Paratype	Apanteles apricus sp. nov.	sp. nov.	♀	Pinned	MRSB05	AUSTRALIA	Western Australia	Kalumburu	-14.292	126.642		Kalumburu Remote Community School students	Malaise trap	15–22 Mar. 2022	Insect Investigators
AUMIC1236-24	Extraction1229	QM	T261188	Examined material	Apanteles sp. MRSB06	molecular species only, not being described	♂	Pinned	MRSB06	AUSTRALIA	Queensland	Daintree National Park	-16.0765	145.472	28	E. Fagan-Jeffries & J. B. Dorey	Sweeping vegetation	17 Nov. 2019
AUMIC1235-24	Extraction1228	QM	T261189	Examined material	Apanteles sp. MRSB06	molecular species only, not being described	♂	Pinned	MRSB06	AUSTRALIA	Queensland	Daintree National Park	-16.0765	145.472	28	E. Fagan-Jeffries & J. B. Dorey	Sweeping vegetation	17 Nov. 2019
HYQTB014-11	gvc16453-1L	CBG	gvc16453	Examined material	Apanteles sp. MRSB06	molecular species only, not being described	♀	Pinned	MRSB06	AUSTRALIA	Queensland	Townsville, Hermit Park	-19.2828	146.801	10	G. Cocks		18 Mar. 2011
OZBOL460-21	CCDB-38103-G8	ANIC	32-085526	Examined material	Apanteles sp. MRSB07	molecular species only, not being described	♂	Pinned	MRSB07	AUSTRALIA	Northern Territory	Gregory Nat Park 17.4 km N Humbert Junction	-15.9714	130.488		ME Irwin, FD Parker, C Lambkin	Malaise in damp meadow	6–12 Jun. 2001
AUMIC047-18	Extraction152	ANIC	32-130193	Examined material	Apanteles sp. MRSB07	molecular species only, not being described	♀	Pinned	MRSB07	AUSTRALIA	Northern Territory	Gregory NP, Limestone Gorge	-16.0503	130.402		ME Irwin, FD Parker, C Lambkin	Malaise in dry gully	6–13 Jun. 2001
AUMIC044-18	Extraction149	ANIC	32-130191	Examined material	Apanteles sp. MRSB07	molecular species only, not being described	♀	Pinned	MRSB07	AUSTRALIA	Northern Territory	Keep River National Park: Nigli Gap, 1.5 km E Jarrnarm Camp Ground	-15.7617	129.113		ME Irwin, FD Parker, C Lambkin	Malaise over running stream	11–20 Jun. 2001
HYQTB088-11	gvc17038-1L	CBG	gvc17038	Examined material	Apanteles sp. MRSB07	molecular species only, not being described	♀	Pinned	MRSB07	AUSTRALIA	Queensland	Townsville, Hermit Park	-19.283	146.801	10	G. V. Cocks		23 Jun. 2011
HYQTB094-11	gvc17087-1L	CBG	gvc17087	Examined material	Apanteles sp. MRSB07	molecular species only, not being described	♀	Pinned	MRSB07	AUSTRALIA	Queensland	Townsville, Hermit Park	-19.283	146.801	10	G. V. Cocks		05 Jul. 2011
GMBCB2248-15	BIOUG21663-G04			Sequence only	Apanteles sp. MRSB07	molecular species only, not being described			MRSB07	BANGLADESH	Chittagong	University of Chittagong, Vegetable Crop Experimental Field	22.4685	91.7808	31	Santosh Mazumdar	Malaise Trap	08 Apr. 2014
GMIAB619-17	BIOUG32215-E02			Sequence only	Apanteles sp. MRSB07	molecular species only, not being described			MRSB07	INDONESIA	Sumatera Barat	Padang, Limau Manis, PDG 1	-0.909444	100.476			Malaise Trap	20 May. 2016	Kebun Percobaan, UPT UNAND
GMIAD888-17	BIOUG32386-B11			Sequence only	Apanteles sp. MRSB07	molecular species only, not being described			MRSB07	INDONESIA	Sumatera Barat	Padang, Limau Manis, PDG 1	-0.909444	100.476			Malaise Trap	03 Jun. 2016	Kebun Percobaan, UPT UNAND
GMIAE643-17	BIOUG32394-G01			Sequence only	Apanteles sp. MRSB07	molecular species only, not being described			MRSB07	INDONESIA	Sumatera Barat	Padang, Limau Manis, PDG 1	-0.909444	100.476			Malaise Trap	10 Jun. 2016	Kebun Percobaan, UPT UNAND
GMIAF057-17	BIOUG32398-F02			Sequence only	Apanteles sp. MRSB07	molecular species only, not being described			MRSB07	INDONESIA	Sumatera Barat	Padang, Limau Manis, PDG 1	-0.909444	100.476			Malaise Trap	24 Jun. 2016	Kebun Percobaan, UPT UNAND
GMIAG495-17	BIOUG32523-C04			Sequence only	Apanteles sp. MRSB07	molecular species only, not being described			MRSB07	INDONESIA	Sumatera Barat	Padang, Limau Manis, PDG 1	-0.909444	100.476			Malaise Trap	01 Jul. 2016	Kebun Percobaan, UPT UNAND
GMIAH671-17	BIOUG32672-F09			Sequence only	Apanteles sp. MRSB07	molecular species only, not being described			MRSB07	INDONESIA	Sumatera Barat	Padang, Limau Manis, PDG 1	-0.909444	100.476			Malaise Trap	08 Jul. 2016	Kebun Percobaan, UPT UNAND
GMIAI114-17	BIOUG32676-D03			Sequence only	Apanteles sp. MRSB07	molecular species only, not being described			MRSB07	INDONESIA	Sumatera Barat	Padang, Limau Manis, PDG 1	-0.909444	100.476			Malaise Trap	15 Jul. 2016	Kebun Percobaan, UPT UNAND
GMIAK347-17	BIOUG32740-B10			Sequence only	Apanteles sp. MRSB07	molecular species only, not being described			MRSB07	INDONESIA	Sumatera Barat	Padang, Limau Manis, PDG 1	-0.909444	100.476			Malaise Trap	30 Jul. 2016	Kebun Percobaan, UPT UNAND
GMIAK7671-18	BIOUG40029-H01			Sequence only	Apanteles sp. MRSB07	molecular species only, not being described			MRSB07	INDONESIA	Sumatera Barat	Padang, Limau Manis, PDG 1	-0.909444	100.476			Malaise Trap	30 Jul. 2016	Kebun Percobaan, UPT UNAND
GMIAK837-17	BIOUG32783-D01			Sequence only	Apanteles sp. MRSB07	molecular species only, not being described			MRSB07	INDONESIA	Sumatera Barat	Padang, Limau Manis, PDG 1	-0.909444	100.476			Malaise Trap	30 Jul. 2016	Kebun Percobaan, UPT UNAND
GMMBI660-16	BIOUG31262-G10			Sequence only	Apanteles sp. MRSB07	molecular species only, not being described			MRSB07	MALAYSIA	Selangor	University of Malaya, Botanical Gardens	3.1295	101.657		John Wilson	Malaise Trap	01 Dec. 2014
GMMBI979-16	BIOUG31352-B09			Sequence only	Apanteles sp. MRSB07	molecular species only, not being described			MRSB07	MALAYSIA	Selangor	University of Malaya, Botanical Gardens	3.1295	101.657		John Wilson	Malaise Trap	01 Dec. 2014
ASPNI615-09	USNM00680631			Sequence only	Apanteles sp. MRSB07	molecular species only, not being described			MRSB07	PAPUA NEW GUINEA	Madang	Wanang	-5.25	145.27	115	local collectors		28 May. 2007
ASPNI700-09	USNM00680889			Sequence only	Apanteles sp. MRSB07	molecular species only, not being described			MRSB07	PAPUA NEW GUINEA	Madang	Wanang	-5.25	145.27	115	local collectors		16 Feb. 2007
CNCHW725-09	CNCH2135			Sequence only	Apanteles sp. MRSB07	molecular species only, not being described			MRSB07	THAILAND	Chanthaburi	Forest Insect Centre, Soi Dao	13.0024	102.285	197
CNCHW473-09	CNCH1503			Sequence only	Apanteles sp. MRSB07	molecular species only, not being described			MRSB07	THAILAND	Trang	Khoa Chang, Forest Research Station	7.55056	99.7897	75	D. Lohman		26 Jan. 2005
GBMNA31586-19	KY441891			Sequence only	Apanteles sp. MRSB07	molecular species only, not being described			MRSB07	UKNOWN
GBMNA31579-19	KY441884			Sequence only	Apanteles sp. MRSB07	molecular species only, not being described			MRSB07	UKNOWN
GBMNA31584-19	KY441889			Sequence only	Apanteles sp. MRSB07	molecular species only, not being described			MRSB07	UKNOWN
AUMIC1479-24	Extraction1505	QM	T261190	Examined material	Apanteles sp. MRSB08	molecular species only, not being described	♀	In ethanol	MRSB08	AUSTRALIA	Queensland	Kuranda	-16.8135	145.643	317	M. S. Moulds	Malaise trap	8 Jan.–11 Feb. 2020
AUMIC1502-24	Extraction1537	QM	T261191	Examined material	Apanteles sp. MRSB08	molecular species only, not being described	♀	In ethanol	MRSB08	AUSTRALIA	Queensland	Kuranda	-16.8135	145.643	317	M. S. Moulds	Malaise trap	12 Feb.–6 Apr. 2020
AUMIC159-18	Extraction294	QM	T261192	Examined material	Apanteles sp. MRSB08	molecular species only, not being described	♀	Pinned	MRSB08	AUSTRALIA	Queensland	Kuranda	-16.8154	145.643		M.S. Moulds	Malaise trap	22 Jan.–8 Feb. 2017
AUMIC486-18	Extraction733	QM	T261193	Examined material	Apanteles sp. MRSB08	molecular species only, not being described	♀	Pinned	MRSB08	AUSTRALIA	Queensland	Kuranda	-16.8154	145.643		M.S. Moulds	Malaise trap	18 Apr.–8 Jul. 2017
AUMIC1495-24	Extraction1530	QM	T261194	Examined material	Apanteles sp. MRSB08	molecular species only, not being described	♂	Pinned	MRSB08	AUSTRALIA	Queensland	Kuranda	-16.8135	145.643	317	M. S. Moulds	Malaise trap	12 Feb.–6 Apr. 2020
AUMIC1507-24	Extraction1547	QM	T261195	Examined material	Apanteles sp. MRSB08	molecular species only, not being described	♂	Pinned	MRSB08	AUSTRALIA	Queensland	Kuranda	-16.8135	145.643	317	M. S. Moulds	Malaise trap	12 Feb.–6 Apr. 2020
GMBCB2104-15	BIOUG21662-C03			Sequence only	Apanteles sp. MRSB08	molecular species only, not being described			MRSB08	BANGLADESH	Chittagong	University of Chittagong, Vegetable Crop Experimental Field	22.4685	91.7808	31	Santosh Mazumdar	Malaise Trap	08 Apr. 2014
GMBCC1588-15	BIOUG22502-E01			Sequence only	Apanteles sp. MRSB08	molecular species only, not being described			MRSB08	BANGLADESH	Chittagong	University of Chittagong, Vegetable Crop Experimental Field	22.4685	91.7808	31	Santosh Mazumdar	Malaise Trap	8 May. 2014
GMBCD1125-15	BIOUG23205-G01			Sequence only	Apanteles sp. MRSB08	molecular species only, not being described			MRSB08	BANGLADESH	Chittagong	University of Chittagong, Vegetable Crop Experimental Field	22.468	91.781	31	Santosh Mazumdar	Malaise Trap	07 Jun. 2014
GMBCD1601-15	BIOUG23210-G02			Sequence only	Apanteles sp. MRSB08	molecular species only, not being described			MRSB08	BANGLADESH	Chittagong	University of Chittagong, Vegetable Crop Experimental Field	22.468	91.781	31	Santosh Mazumdar	Malaise Trap	07 Jun. 2014
GMBCD208-15	BIOUG22897-A11			Sequence only	Apanteles sp. MRSB08	molecular species only, not being described			MRSB08	BANGLADESH	Chittagong	University of Chittagong, Vegetable Crop Experimental Field	22.468	91.781	31	Santosh Mazumdar	Malaise Trap	07 Jun. 2014
GMBCD259-15	BIOUG22897-F02			Sequence only	Apanteles sp. MRSB08	molecular species only, not being described			MRSB08	BANGLADESH	Chittagong	University of Chittagong, Vegetable Crop Experimental Field	22.468	91.781	31	Santosh Mazumdar	Malaise Trap	07 Jun. 2014
GMBCE065-15	BIOUG23256-E09			Sequence only	Apanteles sp. MRSB08	molecular species only, not being described			MRSB08	BANGLADESH	Chittagong	University of Chittagong, Vegetable Crop Experimental Field	22.4685	91.7808	31	Santosh Mazumdar	Malaise Trap	07 Jul. 2014
GMBCF3764-15	BIOUG24076-C01			Sequence only	Apanteles sp. MRSB08	molecular species only, not being described			MRSB08	BANGLADESH	Chittagong	University of Chittagong, Vegetable Crop Experimental Field	22.4685	91.7808	31	Santosh Mazumdar	Malaise Trap	07 Aug. 2014
GMBCF3794-15	BIOUG24076-E07			Sequence only	Apanteles sp. MRSB08	molecular species only, not being described			MRSB08	BANGLADESH	Chittagong	University of Chittagong, Vegetable Crop Experimental Field	22.4685	91.7808	31	Santosh Mazumdar	Malaise Trap	07 Aug. 2014
GMBCF3814-15	BIOUG24076-G03			Sequence only	Apanteles sp. MRSB08	molecular species only, not being described			MRSB08	BANGLADESH	Chittagong	University of Chittagong, Vegetable Crop Experimental Field	22.4685	91.7808	31	Santosh Mazumdar	Malaise Trap	07 Aug. 2014
GMBCF3919-15	BIOUG24117-A08			Sequence only	Apanteles sp. MRSB08	molecular species only, not being described			MRSB08	BANGLADESH	Chittagong	University of Chittagong, Vegetable Crop Experimental Field	22.4685	91.7808	31	Santosh Mazumdar	Malaise Trap	07 Aug. 2014
GMBCF3974-15	BIOUG24117-F03			Sequence only	Apanteles sp. MRSB08	molecular species only, not being described			MRSB08	BANGLADESH	Chittagong	University of Chittagong, Vegetable Crop Experimental Field	22.4685	91.7808	31	Santosh Mazumdar	Malaise Trap	07 Aug. 2014
GMBCF3992-15	BIOUG24117-G09			Sequence only	Apanteles sp. MRSB08	molecular species only, not being described			MRSB08	BANGLADESH	Chittagong	University of Chittagong, Vegetable Crop Experimental Field	22.4685	91.7808	31	Santosh Mazumdar	Malaise Trap	07 Aug. 2014
GMBCF3996-15	BIOUG24117-H01			Sequence only	Apanteles sp. MRSB08	molecular species only, not being described			MRSB08	BANGLADESH	Chittagong	University of Chittagong, Vegetable Crop Experimental Field	22.4685	91.7808	31	Santosh Mazumdar	Malaise Trap	07 Aug. 2014
GMBCF4089-15	BIOUG24165-G11			Sequence only	Apanteles sp. MRSB08	molecular species only, not being described			MRSB08	BANGLADESH	Chittagong	University of Chittagong, Vegetable Crop Experimental Field	22.4685	91.7808	31	Santosh Mazumdar	Malaise Trap	07 Aug. 2014
GMBCG2067-15	BIOUG23913-C03			Sequence only	Apanteles sp. MRSB08	molecular species only, not being described			MRSB08	BANGLADESH	Chittagong	University of Chittagong, Vegetable Crop Experimental Field	22.4685	91.7808	31	Santosh Mazumdar	Malaise Trap	07 Sep. 2014
GMBCG2112-15	BIOUG23913-F12			Sequence only	Apanteles sp. MRSB08	molecular species only, not being described			MRSB08	BANGLADESH	Chittagong	University of Chittagong, Vegetable Crop Experimental Field	22.4685	91.7808	31	Santosh Mazumdar	Malaise Trap	07 Sep. 2014
GMBCG371-15	BIOUG23744-C09			Sequence only	Apanteles sp. MRSB08	molecular species only, not being described			MRSB08	BANGLADESH	Chittagong	University of Chittagong, Vegetable Crop Experimental Field	22.4685	91.7808	31	Santosh Mazumdar	Malaise Trap	07 Sep. 2014
GMBCG393-15	BIOUG23744-E07			Sequence only	Apanteles sp. MRSB08	molecular species only, not being described			MRSB08	BANGLADESH	Chittagong	University of Chittagong, Vegetable Crop Experimental Field	22.4685	91.7808	31	Santosh Mazumdar	Malaise Trap	07 Sep. 2014
GMBCH2223-15	BIOUG24275-D10			Sequence only	Apanteles sp. MRSB08	molecular species only, not being described			MRSB08	BANGLADESH	Chittagong	University of Chittagong, Vegetable Crop Experimental Field	22.4685	91.7808	31	Santosh Mazumdar	Malaise Trap	07 Oct. 2014
GMBCH2266-15	BIOUG24275-H05			Sequence only	Apanteles sp. MRSB08	molecular species only, not being described			MRSB08	BANGLADESH	Chittagong	University of Chittagong, Vegetable Crop Experimental Field	22.4685	91.7808	31	Santosh Mazumdar	Malaise Trap	07 Oct. 2014
GMBCH2629-15	BIOUG24432-H06			Sequence only	Apanteles sp. MRSB08	molecular species only, not being described			MRSB08	BANGLADESH	Chittagong	University of Chittagong, Vegetable Crop Experimental Field	22.4685	91.7808	31	Santosh Mazumdar	Malaise Trap	07 Oct. 2014
GMBCI2849-15	BIOUG24469-G05			Sequence only	Apanteles sp. MRSB08	molecular species only, not being described			MRSB08	BANGLADESH	Chittagong	University of Chittagong, Vegetable Crop Experimental Field	22.4685	91.7808	31	Santosh Mazumdar	Malaise Trap	06 Nov. 2014
GMBCI3151-15	BIOUG24785-F03			Sequence only	Apanteles sp. MRSB08	molecular species only, not being described			MRSB08	BANGLADESH	Chittagong	University of Chittagong, Vegetable Crop Experimental Field	22.4685	91.7808	31	Santosh Mazumdar	Malaise Trap	06 Nov. 2014
GMBCJ2515-15	BIOUG26199-D09			Sequence only	Apanteles sp. MRSB08	molecular species only, not being described			MRSB08	BANGLADESH	Chittagong	University of Chittagong, Vegetable Crop Experimental Field	22.4685	91.7808	31	Santosh Mazumdar	Malaise Trap	04 Dec. 2014
GMBCJ2896-15	BIOUG26192-C05			Sequence only	Apanteles sp. MRSB08	molecular species only, not being described			MRSB08	BANGLADESH	Chittagong	University of Chittagong, Vegetable Crop Experimental Field	22.4685	91.7808	31	Santosh Mazumdar	Malaise Trap	04 Dec. 2014
GMBCK221-15	BIOUG25156-B12			Sequence only	Apanteles sp. MRSB08	molecular species only, not being described			MRSB08	BANGLADESH	Chittagong	University of Chittagong, Vegetable Crop Experimental Field	22.4685	91.7808	31	Santosh Mazumdar	Malaise Trap	01 Jan. 2015
GMBCK705-15	BIOUG25161-C09			Sequence only	Apanteles sp. MRSB08	molecular species only, not being described			MRSB08	BANGLADESH	Chittagong	University of Chittagong, Vegetable Crop Experimental Field	22.4685	91.7808	31	Santosh Mazumdar	Malaise Trap	01 Jan. 2015
GMBCM316-15	BIOUG25321-C07			Sequence only	Apanteles sp. MRSB08	molecular species only, not being described			MRSB08	BANGLADESH	Chittagong	University of Chittagong, Vegetable Crop Experimental Field	22.4685	91.7808	31	Santosh Mazumdar	Malaise Trap	26 Feb. 2015
WOMIA368-11	GOU 0598			Sequence only	Apanteles sp. MRSB08	molecular species only, not being described			MRSB08	CHINA	Guangdong	Guangzhou Forest park	23.1525	113.356		L. Masner		05 Oct. 2009
WOMIA370-11	GOU 0600			Sequence only	Apanteles sp. MRSB08	molecular species only, not being described			MRSB08	CHINA	Guangdong		23.6215	113.854	540	L. Masner		30 Nov. 2009
WOMIA379-11	GOU 0609			Sequence only	Apanteles sp. MRSB08	molecular species only, not being described			MRSB08	CHINA	Guangdong		23.6215	113.854	540	L. Masner		30 Nov. 2009
GMIAB592-17	BIOUG32215-B11			Sequence only	Apanteles sp. MRSB08	molecular species only, not being described			MRSB08	INDONESIA	Sumatera Barat	Padang, Limau Manis, PDG 1	-0.909444	100.476			Malaise Trap	20 May. 2016	Kebun Percobaan, UPT UNAND
GMMGN1375-14	BIOUG16196-H10			Sequence only	Apanteles sp. MRSB08	molecular species only, not being described			MRSB08	MALAYSIA	Selangor	Gombak Field Studies Centre	3.317	101.75		John Wilson	Malaise Trap	13 Jul. 2012
GMMBC214-16	BIOUG31185-G10			Sequence only	Apanteles sp. MRSB08	molecular species only, not being described			MRSB08	MALAYSIA	Selangor	University of Malaya, Botanical Gardens	3.1295	101.657		John Wilson	Malaise Trap	15 Jun. 2014
GMMBI1009-16	BIOUG31352-E03			Sequence only	Apanteles sp. MRSB08	molecular species only, not being described			MRSB08	MALAYSIA	Selangor	University of Malaya, Botanical Gardens	3.1295	101.657		John Wilson	Malaise Trap	01 Dec. 2014
GMMBI612-16	BIOUG31262-C10			Sequence only	Apanteles sp. MRSB08	molecular species only, not being described			MRSB08	MALAYSIA	Selangor	University of Malaya, Botanical Gardens	3.1295	101.657		John Wilson	Malaise Trap	01 Dec. 2014
GMMBI613-16	BIOUG31262-C11			Sequence only	Apanteles sp. MRSB08	molecular species only, not being described			MRSB08	MALAYSIA	Selangor	University of Malaya, Botanical Gardens	3.1295	101.657		John Wilson	Malaise Trap	01 Dec. 2014
GMMBP374-16	BIOUG31488-D01			Sequence only	Apanteles sp. MRSB08	molecular species only, not being described			MRSB08	MALAYSIA	Selangor	University of Malaya, Botanical Gardens	3.1295	101.657		John Wilson	Malaise Trap	29 Jun. 2014
MAMTV072-14	BIOUG15341-E09			Sequence only	Apanteles sp. MRSB08	molecular species only, not being described			MRSB08	PAKISTAN	Islamabad	Islamabad, Pakistan Museum of Natural History	33.6863	73.0763	527	M.Rafique, Q.Abbas	Malaise Trap	31 Oct. 2012
CNCBA159-10	CNCH2614			Sequence only	Apanteles sp. MRSB08	molecular species only, not being described			MRSB08	SOUTH KOREA		Chungnam, Daejon-si, Wadong	36.4006	127.444		P. Tripotin		06 Oct. 2006
CNCHW722-09	CNCH2132			Sequence only	Apanteles sp. MRSB08	molecular species only, not being described			MRSB08	THAILAND	Chiang Mai	Montha Tarn Water Fall	18.8156	98.9291	700
CNCHW470-09	CNCH1500			Sequence only	Apanteles sp. MRSB08	molecular species only, not being described			MRSB08	THAILAND	Trang	Khoa Chang, Forest Research Station	7.55056	99.7897	75	D. Lohman		26 Jan. 2005
CNCHW484-09	CNCH1514			Sequence only	Apanteles sp. MRSB08	molecular species only, not being described			MRSB08	THAILAND	Trang	Khoa Chang, Forest Research Station	7.55056	99.7897	75	D. Lohman
GBAH22739-19	KT699085			Sequence only	Apanteles sp. MRSB08	molecular species only, not being described			MRSB08	UKNOWN
GBMNA31576-19	KY441881			Sequence only	Apanteles sp. MRSB08	molecular species only, not being described			MRSB08	UKNOWN
GBMNA31588-19	KY441893			Sequence only	Apanteles sp. MRSB08	molecular species only, not being described			MRSB08	UKNOWN
GBMNA31590-19	KY441895			Sequence only	Apanteles sp. MRSB08	molecular species only, not being described			MRSB08	UKNOWN
AUMIC972-24	Extraction881	QM	T261164	Examined material	Apanteles cuprum sp. nov.	sp. nov.	♂	Pinned	MRSB09	AUSTRALIA	Queensland	Laura	-15.5811	144.458		R. Leijs	Vehicle net	15 Mar. 2017	Vehicle netting from Laura caravan park to Quinkan Bush Blitz Site SSS2 (Welcome Rd)
AUMIC1395-24	Extraction1408	ANIC	32-085574	Holotype	Apanteles cuprum sp. nov.	sp. nov.	♀	Pinned	MRSB09	AUSTRALIA	Northern Territory	Keep River NP, Hazard Creek, 23.7 km SSW Jarrnarm Camp Ground.	-15.9592	129.017		M. E. Irwin, F. D. Parker & C. Lambkin	Malaise trap	3–8 Jun. 2001
ASMII3877-22	BIOUG84500-G05	QM	T261165	Paratype	Apanteles cuprum sp. nov.	sp. nov.	♀	Pinned	MRSB09	AUSTRALIA	Queensland	Gununa, Wellesley Islands	-16.666	139.182		Mornington Island State School P-10 students	Malaise trap	1–8 Mar. 2022	Insect Investigators
ASMII12307-22	BIOUG85154-E04	QM	T261166	Paratype	Apanteles cuprum sp. nov.	sp. nov.	♂	Pinned	MRSB09	AUSTRALIA	Queensland	Mount Molloy	-16.674	145.336		Mount Molloy State School students	Malaise trap	8–15 Mar. 2022	Insect Investigators
ASMII9771-22	BIOUG85143-G09	WAM	130551	Paratype	Apanteles cuprum sp. nov.	sp. nov.	♀	Pinned	MRSB09	AUSTRALIA	Western Australia	Kununurra	-15.769	128.737		East Kimberley Kununurra students	Malaise trap	15–22 Mar. 2022	Insect Investigators
CNCHW953-09	CNCH2363	CNC	CNCH2363	Paratype	Apanteles cuprum sp. nov.	sp. nov.	♀	Pinned	MRSB09	FIJI	Viti Levu	Sigatoka Province, Sigatoka Sand Dunes Nat. Park	-18.1678	177.506	31	Irwin & Schlinger	Malaise Trap	28 Nov.–3 Dec. 2003
HYQT198-09	gvc12229-1L			Sequence only	Apanteles cuprum sp. nov.	sp. nov.			MRSB09	AUSTRALIA	Queensland	Townsville, Hermit Park	-19.2828	146.801	10	G. Cocks		10 Jul. 2009
HYQT498-10	gvc14181-1L			Sequence only	Apanteles cuprum sp. nov.	sp. nov.			MRSB09	AUSTRALIA	Queensland	Townsville, Hermit Park	-19.2828	146.801	10	G. Cocks		10 Apr. 2010
HYQT508-10	gvc14193-1L			Sequence only	Apanteles cuprum sp. nov.	sp. nov.			MRSB09	AUSTRALIA	Queensland	Townsville, Hermit Park	-19.2828	146.801	10	G. Cocks		10 Apr. 2010
HYQT668-10	gvc14998-1L			Sequence only	Apanteles cuprum sp. nov.	sp. nov.			MRSB09	AUSTRALIA	Queensland	Townsville, Hermit Park	-19.2828	146.801	10	G. Cocks		05 Aug. 2010
HYQTB354-12	gvc18214-1L			Sequence only	Apanteles cuprum sp. nov.	sp. nov.			MRSB09	AUSTRALIA	Queensland	Townsville, Hermit Park	-19.283	146.801	10	G. V. Cocks		06 Jan. 2012
AUMIC411-18	Extraction626	QM	T208366	Holotype	Apanteles aurantius sp. nov.	sp. nov.	♀	Pinned	MRSB10	AUSTRALIA	Queensland	Samsonvale Cemetery, 8.5km SSE Dayboro	-27.2703	152.856	50	S. Wright	Malaise trap	22 Oct.–14 Nov. 2014	Casuarina/open forest
AACTA4990-20	BIOUG53913-C09	ANIC	32-085566	Paratype	Apanteles aurantius sp. nov.	sp. nov.	♂	Pinned	MRSB10	AUSTRALIA	Australian Capital Territory	Canberra, Cook, 8 Moss Street	-35.261	149.059	632	P.Hebert,R.Labbee,V.Levesque-Beaudin,J.McCormick,J.Sones,J.Webb		10 Apr. 2011
AUMIC238-18	Extraction39	ANIC	32-085555	Paratype	Apanteles aurantius sp. nov.	sp. nov.	♀	Pinned	MRSB10	AUSTRALIA	New South Wales	Eden, Bungo Street	-37.0611	149.903		C. Stephens	Malaise trap	21–27 Dec. 2005	in exotic natic garden blend nr Eucalypt Forest
ASMII204-22	BIOUG84481-B02	QM	T261167	Paratype	Apanteles aurantius sp. nov.	sp. nov.	♀	Pinned	MRSB10	AUSTRALIA	Queensland	Charters Towers	-20.058	146.272		Columba Catholic College students	Malaise trap	1–8 Mar. 2022	Insect Investigators
AUMIC1214-24	Extraction1201	QM	T261196	Paratype	Apanteles aurantius sp. nov.	sp. nov.	♂	Pinned	MRSB10	AUSTRALIA	Queensland	Eungella National Park, Credition Loop Road	-21.1908	148.542	780	E. Fagan-Jeffries, J. B. Dorey & P. Ruhr	Sweeping vegetation	23 Nov. 2019
OZBOL422-21	CCDB-38103-D6	QM	T261197	Paratype	Apanteles aurantius sp. nov.	sp. nov.	♂	In ethanol	MRSB10	AUSTRALIA	Queensland	Gladstone	-23.8522	151.258	29	E. Fagan-Jeffries	Sweeping	04 Oct. 2020
AUMIC088-18	Extraction203	QM	T208365	Paratype	Apanteles aurantius sp. nov.	sp. nov.	♀	Pinned	MRSB10	AUSTRALIA	Queensland	Samsonvale Cemetery, 8.5km SSE Dayboro	-27.2703	152.856	50	S. Wright	Malaise trap	22 Oct.–14 Nov. 2014	Casuarina/open forest
AUMIC1063-24	Extraction1001	QM	T261198	Paratype	Apanteles aurantius sp. nov.	sp. nov.	♀	Pinned	MRSB10	AUSTRALIA	Queensland	Toowoomba, Kearney Springs Historical Park	-27.5941	151.942	665	E. Fagan-Jeffries, J. B. Dorey & P. Ruhr	Sweeping	26 Nov. 2019
HYQTB106-11	gvc17191-1L	QM	T261264	Paratype	Apanteles aurantius sp. nov.	sp. nov.	? abdomen missing	In ethanol	MRSB10	AUSTRALIA	Queensland	Townsville, Hermit Park	-19.283	146.801	10	G. V. Cocks		21 Jul. 2011
GCQT1055-17	gvcT08289	QM	T261265	Paratype	Apanteles aurantius sp. nov.	sp. nov.	♂	In ethanol	MRSB10	AUSTRALIA	Queensland	Townsville, Hermit Park	-19.2829	146.801	10	Graeme Cocks	UV Light Trap	03 Dec. 2016
GCQT1101-17	gvcT07569	QM	T261266	Paratype	Apanteles aurantius sp. nov.	sp. nov.	♂	In ethanol	MRSB10	AUSTRALIA	Queensland	Townsville, Hermit Park	-19.2829	146.801	10	Graeme Cocks	UV Light Trap	22 Jul. 2016
HYQTB145-12	gvc17332-1L	QM	T261267	Paratype	Apanteles aurantius sp. nov.	sp. nov.	♂	In ethanol	MRSB10	AUSTRALIA	Queensland	Townsville, Hermit Park	-19.283	146.801	10	G. V. Cocks		11 Sep. 2011
AUMIC859-23	22-ME304	QM	T261187	Paratype	Apanteles aurantius sp. nov.	sp. nov.	♀	In ethanol	MRSB10	AUSTRALIA	South Australia	SE Kangaroo Island, Heritage Agreement 1302 S boundary ~5.5km NW D`Estrees Bay	-34.0912	137.557		RV Glatz	Swept from foliage of Leptospermum continentali or dry grass at base of bush	27 Dec. 2017
ASMII6178-22	BIOUG84510-A03	WAM	130552	Paratype	Apanteles aurantius sp. nov.	sp. nov.	♀	Pinned	MRSB10	AUSTRALIA	Western Australia	Newman	-23.363	119.734		South Newman Primary School students	Malaise trap	15–22 Mar. 2022	Insect Investigators
ASMII6217-22	BIOUG84510-D06	WAM	130553	Paratype	Apanteles aurantius sp. nov.	sp. nov.	♀	Pinned	MRSB10	AUSTRALIA	Western Australia	Newman	-23.363	119.734		South Newman Primary School students	Malaise trap	22–29 Mar. 2022	Insect Investigators
HYQT226-09	gvc12515-1L			Sequence only	Apanteles aurantius sp. nov.	sp. nov.			MRSB10	AUSTRALIA	Queensland	Townsville, Hermit Park	-19.2828	146.801	10	G. Cocks		01 Sep. 2009
HYQT261-09	gvc12603-1L			Sequence only	Apanteles aurantius sp. nov.	sp. nov.			MRSB10	AUSTRALIA	Queensland	Townsville, Hermit Park	-19.2828	146.801	10	G. Cocks		20 Sep. 2009
HYQT276-09	gvc12748-1L			Sequence only	Apanteles aurantius sp. nov.	sp. nov.			MRSB10	AUSTRALIA	Queensland	Townsville, Hermit Park	-19.2828	146.801	10	G. Cocks		04 Oct. 2009
HYQT277-09	gvc12749-1L			Sequence only	Apanteles aurantius sp. nov.	sp. nov.			MRSB10	AUSTRALIA	Queensland	Townsville, Hermit Park	-19.2828	146.801	10	G. Cocks		04 Oct. 2009
HYQT374-10	gvc13297-1L			Sequence only	Apanteles aurantius sp. nov.	sp. nov.			MRSB10	AUSTRALIA	Queensland	Townsville, Hermit Park	-19.2828	146.801	10	G. Cocks		05 Dec. 2009
VAQT711-09	gvc12511-1L			Sequence only	Apanteles aurantius sp. nov.	sp. nov.			MRSB10	AUSTRALIA	Queensland	Townsville, Hermit Park	-19.2828	146.801	10	G. Cocks		01 Sep. 2009
AUMIC081-18	Extraction194	QM	T208355	Holotype	Apanteles breviflagellarius sp. nov.	sp. nov.	♀	Pinned	MRSB11	AUSTRALIA	Queensland	Samsonvale Cemetery, 8.5km SSE Dayboro	-27.2703	152.856	50	S. Wright	Malaise trap	8 Feb.–28 Mar. 2015	Casuarina/open forest
AUMIC1148-24	Extraction1102	ANIC	32-085527	Holotype	Apanteles margaritarius sp. nov.	sp. nov.	♀	Pinned	MRSB12	AUSTRALIA	Australian Capital Territory	Canberra, CSIRO Black Mountain, close to Botanic Garden fence	-35.2736	149.102	538	T. Pleines & J. Rodriguez	Malaise trap	31 Jan.–6 Feb. 2018
AUMIC282-18	Extraction45	ANIC	32-085556	Paratype	Apanteles margaritarius sp. nov.	sp. nov.	♀	Pinned	MRSB12	AUSTRALIA	New South Wales	Near Crommellin Biological Field Stn.	-33.5518	151.299		A.D. Austin	Sweeping	18 Feb. 2008
AUMIC1239-24	Extraction1232	ANIC	32-085557	Paratype	Apanteles margaritarius sp. nov.	sp. nov.	♂	Pinned	MRSB12	AUSTRALIA	Queensland	Eungella National Park, Sky Window	-21.1453	148.499	768	E. Fagan-Jeffries, J. B. Dorey & P. Ruhr	Sweeping vegetation	23 Nov. 2019
AUMIC334-18	Extraction542	QM	T261199	Holotype	Apanteles kelpiellus sp. nov.	sp. nov.	♀	Pinned	MRSB13	AUSTRALIA	Queensland	Kuranda	-16.8154	145.643		M.S. Moulds	Malaise trap	16 Mar.–12 Apr. 2017
AUMIC1233-24	Extraction1226	QM	T261200	Paratype	Apanteles kelpiellus sp. nov.	sp. nov.	♂	Pinned	MRSB13	AUSTRALIA	Queensland	Daintree National Park	-16.0765	145.472	28	E. Fagan-Jeffries & J. B. Dorey	Sweeping vegetation	17 Nov. 2019
AUMIC330-18	Extraction539	QM	T261201	Paratype	Apanteles kelpiellus sp. nov.	sp. nov.	♀	Pinned	MRSB13	AUSTRALIA	Queensland	Kuranda	-16.8154	145.643		M.S. Moulds	Malaise trap	16 Mar.–12 Apr. 2017
AUMIC247-18	Extraction414	AM	K.647409	Holotype	Apanteles adustus sp. nov.	sp. nov.	♀	Pinned	MRSB14	AUSTRALIA	New South Wales	Braidwood, Glenmore Rd.	-35.4232	149.771		C. Stephens	Malaise trap	17–29 Dec. 2005	Exotic/Native garden blend in pasture setting
AUMIC204-18	Extraction35	AM	K.647410	Paratype	Apanteles adustus sp. nov.	sp. nov.	♀	Pinned	MRSB14	AUSTRALIA	New South Wales	Braidwood, Glenmore Rd.	-35.4232	149.771		C. Stephens	Malaise trap	17–29 Dec. 2005	Exotic/Native garden blend in pasture setting
AUMIC212-18	Extraction36	AM	K.647411	Paratype	Apanteles adustus sp. nov.	sp. nov.	♀	Pinned	MRSB14	AUSTRALIA	New South Wales	Braidwood, Glenmore Rd.	-35.4232	149.771		C. Stephens	Malaise trap	17–29 Dec. 2005	Exotic/Native garden blend in pasture setting
AUMIC248-18	Extraction415	AM	K.647412	Paratype	Apanteles adustus sp. nov.	sp. nov.	♀	In ethanol	MRSB14	AUSTRALIA	New South Wales	Braidwood, Glenmore Rd.	-35.4232	149.771		C. Stephens	Malaise trap	17–29 Dec. 2005	Exotic/Native garden blend in pasture setting
AUMIC249-18	Extraction416	AM	K.647413	Paratype	Apanteles adustus sp. nov.	sp. nov.	♀	Pinned	MRSB14	AUSTRALIA	New South Wales	Braidwood, Glenmore Rd.	-35.4232	149.771		C. Stephens	Malaise trap	17–29 Dec. 2005	Exotic/Native garden blend in pasture setting
AUMIC250-18	Extraction417	SAMA	32-47776	Paratype	Apanteles adustus sp. nov.	sp. nov.	♀	Pinned	MRSB14	AUSTRALIA	New South Wales	Braidwood, Glenmore Rd.	-35.4232	149.771		C. Stephens	Malaise trap	17–29 Dec. 2005	Exotic/Native garden blend in pasture setting
AUMIC254-18	Extraction420	SAMA	32-47777	Paratype	Apanteles adustus sp. nov.	sp. nov.	♀	In ethanol	MRSB14	AUSTRALIA	New South Wales	Braidwood, Glenmore Rd.	-35.4232	149.771		C. Stephens	Malaise trap	17–29 Dec. 2005	Exotic/Native garden blend in pasture setting
AUMIC233-18	Extraction38	AM	K.647414	Paratype	Apanteles adustus sp. nov.	sp. nov.	♀ (head detached)	In ethanol	MRSB14	AUSTRALIA	New South Wales	Braidwood, Glenmore Rd.	-35.4232	149.771		C. Stephens	Malaise trap	17–29 Dec. 2005	Exotic/Native garden blend in pasture setting
AUMIC252-18	Extraction419	AM	K.647415	Paratype	Apanteles adustus sp. nov.	sp. nov.	♀ (head detached)	In ethanol	MRSB14	AUSTRALIA	New South Wales	Braidwood, Glenmore Rd.	-35.4232	149.771		C. Stephens	Malaise trap	17–29 Dec. 2005	Exotic/Native garden blend in pasture setting
AUMIC093-18	Extraction209	SAMA	32-47778	Paratype	Apanteles adustus sp. nov.	sp. nov.	♂ (head detached)	In ethanol	MRSB14	AUSTRALIA	South Australia	Cox Scrub Con. Pk.	-35.3311	138.747		E. Fagan-Jeffries	Malaise trap	1–14 May. 2016
AUMIC1223-24	Extraction1215	QM	T261202	Holotype	Apanteles pharusalis sp. nov.	sp. nov.	♀	Pinned	MRSB15	AUSTRALIA	Queensland	Cooktown, Grassy hill lookout	-15.4604	145.254	140	E. Fagan-Jeffries & J. B. Dorey	Sweeping vegetation	18 Nov. 2019
GCQT1820-17	gvcT10245	QM	T261268	Paratype	Apanteles pharusalis sp. nov.	sp. nov.	♂	Pinned	MRSB15	AUSTRALIA	Queensland	Townsville, Mt. Stuart	-19.3509	146.801	400	Graeme Cocks	netted	04 Jul. 2017
AUMIC056-18	Extraction163	WAM	130554	Paratype	Apanteles pharusalis sp. nov.	sp. nov.	♀	Pinned	MRSB15	AUSTRALIA	Western Australia	Northwest Kimberly, Dambimangari Spatial block 2, M26/1R3se	-15.4011	124.649		OR Edwards & RK Didham CSIRO	Malaise trap sample (7days)	28 Jan. 2013
OZBOL431-21	CCDB-38103-E3	QM	T261203	Holotype	Apanteles doreenwatlerae sp. nov.	sp. nov.	♀	Pinned	MRSB16	AUSTRALIA	Queensland	Kuranda	-16.814	145.643	395	M.S. Moulds	Malaise trap	26 Jul.–26 Aug. 2020
AUMIC1491-24	Extraction1522	QM	T261204	Paratype	Apanteles doreenwatlerae sp. nov.	sp. nov.	♀	Pinned	MRSB16	AUSTRALIA	Queensland	Kuranda	-16.8135	145.643	317	M. S. Moulds	Malaise trap	12 Feb.–6 Apr. 2020
AUMIC1294-24	Extraction1301	QM	T261205	Paratype	Apanteles doreenwatlerae sp. nov.	sp. nov.	♂	In ethanol	MRSB16	AUSTRALIA	Queensland	Kuranda	-17.0564	145.786		M. S. Moulds	Malaise trap	19 May.–8 Aug. 2017
AUMIC1506-24	Extraction1545	QM	T261206	Paratype	Apanteles doreenwatlerae sp. nov.	sp. nov.	♂	Pinned	MRSB16	AUSTRALIA	Queensland	Kuranda	-16.8135	145.643	317	M. S. Moulds	Malaise trap	12 Feb.–6 Apr. 2020
HYQT492-10	gvc14123-1L			Sequence only	Apanteles doreenwatlerae sp. nov.	sp. nov.			MRSB16	AUSTRALIA	Queensland	Townsville, Hermit Park	-19.2828	146.801	10	G. Cocks
AUMIC1351-24	Extraction1361	WAM	130555	Holotype	Apanteles rufiterra sp. nov.	sp. nov.	♀	Pinned	MRSB17	AUSTRALIA	Western Australia	Western Pilbara, Hamersley station, Nanutarra-Wittenoom Rd., approx. 25km NE of Railway Rd. crossing, North side of hill on East ridge.	-22.3558	117.915		Conservation Volunteers Australia	Malaise trap	15–19 May. 2006
AUMIC049-18	Extraction155	ANIC	32-130195	Paratype	Apanteles rufiterra sp. nov.	sp. nov.	♀	Pinned	MRSB17	AUSTRALIA	Queensland	3.6 km NW Homestead on Plum Pudding Track, Cravens Peak Station	-23.3128	138.562		C Lemann	Malaise trap	21–24 Apr. 2007	Spinifex
AUMIC1047-24	Extraction985	WAM	130556	Paratype	Apanteles rufiterra sp. nov.	sp. nov.	♂	Pinned	MRSB17	AUSTRALIA	South Australia	Witjira NP, Purni Bore, 88k EbS Mt Dare Hotel	-26.2847	136.085		D. Yeates, A. Landford, Y. Su, X. Li, J. Lumbers & M. Irwin	Malaise trap	19–22 Mar. 2017
AUMIC1386-24	Extraction1399	WAM	130557	Paratype	Apanteles rufiterra sp. nov.	sp. nov.	♀	In ethanol	MRSB17	AUSTRALIA	Western Australia	Karikini NP, Juna Downs Rd	-22.7394	118.407		C. Lambkin & T. Weir	Malaise trap	19–25 Apr. 2003
AUMIC448-18	Extraction682	ANIC	32-130210	Paratype	Apanteles rufiterra sp. nov.	sp. nov.	♀	Pinned	MRSB17	AUSTRALIA	Western Australia	Watheroo NP, Jingemia Caves	-30.2542	115.999	273	C Lambkin, N Starick, J Recsei	Malaise closed heath	17 Sep.–7 Nov. 2003
AUMIC1316-24	Extraction1324	AM	K.247579	Paratype	Apanteles rufiterra sp. nov.	sp. nov.	♀	Pinned	MRSB17	AUSTRALIA	Western Australia	Western Pilbara, Hamersley station, Nanutarra-Wittenoom Rd., approx. 10km NE of Railway Rd. crossing, nr railway crossing	-22.4433	117.813		Conservation Volunteers Australia	Malaise trap	22–27 Sep. 2005
AUMIC1350-24	Extraction1360	WAM	130558	Paratype	Apanteles rufiterra sp. nov.	sp. nov.	♂	Pinned	MRSB17	AUSTRALIA	Western Australia	Western Pilbara, Hamersley station, Nanutarra-Wittenoom Rd., approx. 13km NE of Railway Rd. crossing, near fenceline	-22.4356	117.83		A. Donnelly & G. Carter	Malaise trap	27–30 May. 2004
VAQT650-09	gvc12161-1L			Sequence only	Apanteles sp. MRSB18	molecular species only, not being described			MRSB18	AUSTRALIA	Queensland	Townsville, Hermit Park	-19.2828	146.801	10	G. Cocks
AUMIC1411-24	Extraction1424	ANIC	32-085528	Examined material	Apanteles sp. MRSB19	molecular species only, not being described	♀	Pinned	MRSB19	AUSTRALIA	Northern Territory	Keep River National Park, Bail-Me-Up Cr., 23.7 km SSW Jarrnarm Camp Ground	-15.9653	129.017	1500	M. E. Irwin, F. D. Parker & C. Lambkin	Malaise trap	13–20 Jun. 2001
HYQT293-09	gvc12816-1L			Sequence only	Apanteles sp. MRSB19	sp. nov.			MRSB19	AUSTRALIA	Queensland	Townsville, Hermit Park	-19.2828	146.801	10	G. Cocks	Malaise trap	13 Oct. 2009
GMIAC690-17	BIOUG32355-C09			Sequence only	Apanteles sp. MRSB19	sp. nov.			MRSB19	INDONESIA	Sumatera Barat	Padang, Limau Manis, PDG 1	-0.909444	100.476			Malaise Trap	27 May. 2016	Kebun Percobaan, UPT UNAND
AUMIC048-18	Extraction153	ANIC	32-130194	Holotype	Apanteles allapsus sp. nov.	sp. nov.	♀	Pinned	MRSB20	AUSTRALIA	Northern Territory	Gregory NP, Limestone Gorge	-16.0503	130.402		ME Irwin, FD Parker, C Lambkin	Malaise in dry gully	6–13 Jun. 2001
AUMIC1310-24	Extraction1318	WAM	130559	Holotype	Apanteles fenestrinus sp. nov.	sp. nov.	♀	Pinned	MRSB21	AUSTRALIA	Western Australia	Western Pilbara Hamersley station, Railway Rd. just past Cooks Bore turnoff, Ridge paddock, UWA exclusion site	-22.3017	117.695		Conservation Volunteers Australia	Malaise trap	28 Oct.–02 Nov. 2005
AUMIC1151-24	Extraction1105	ANIC	32-085569	Paratype	Apanteles fenestrinus sp. nov.	sp. nov.	♀	In ethanol	MRSB21	AUSTRALIA	South Australia	Witjira NP, Purni Bore, 88k EbS Mt Dare Hotel.	-26.2847	136.085		D. Yeates, A. Landford, Y. Su, X. Li, J. Lumbers & M. Irwin	Malaise trap	19–22 Mar. 2017
AUMIC1154-24	Extraction1108	ANIC	32-085570	Paratype	Apanteles fenestrinus sp. nov.	sp. nov.	♀	Pinned	MRSB21	AUSTRALIA	South Australia	Witjira NP, Purni Bore, 88k EbS Mt Dare Hotel.	-26.2847	136.085		D. Yeates, A. Landford, Y. Su, X. Li, J. Lumbers & M. Irwin	Malaise trap	19–22 Mar. 2017
AUMIC1155-24	Extraction1109	TMAG	F150418	Paratype	Apanteles fenestrinus sp. nov.	sp. nov.	♀	In ethanol	MRSB21	AUSTRALIA	Tasmania	Southwest National Park, Hartz Mountain, Hartz Mountain Road	-43.1844	146.796		K. Moore	Yellow Pans	1–9 Feb. 2016	Bush Blitz
AUMIC1345-24	Extraction1353	WAM	130560	Paratype	Apanteles fenestrinus sp. nov.	sp. nov.	♀	Pinned	MRSB21	AUSTRALIA	Western Australia	Western Pilbara, Hamersley station, Railway Rd. just past Cooks Bore turnoff, Ridge paddock, UWA exclusion site	-22.3017	117.695		Conservation Volunteers Australia	Malaise trap	28 Oct.–02 Nov. 2005
AUMIC1313-24	Extraction1321	WAM	130561	Holotype	Apanteles sinusulus sp. nov.	sp. nov.	♀	Pinned	MRSB22	AUSTRALIA	Western Australia	Western Pilbara, Hamersley station, Nanutarra-Wittenoom Rd., approx. 25km NE of Railway Rd. crossing, North side of hill on East ridge	-22.3558	117.915		Conservation Volunteers Australia	Malaise trap	15–19 May. 2006
AUMIC1338-24	Extraction1346	AM	K.379883	Paratype	Apanteles sinusulus sp. nov.	sp. nov.	? missing abdomen	In ethanol	MRSB22	AUSTRALIA	New South Wales	Canterbury-Bankstown region, Little Salt Pan Creek	-33.9606	151.027		K. Harvey & J. Lee	vacuum sampler	08 Feb. 2006
AUMIC1337-24	Extraction1345	AM	K.646432	Paratype	Apanteles sinusulus sp. nov.	sp. nov.	♀	In ethanol	MRSB22	AUSTRALIA	New South Wales	Canterbury-Bankstown region, Little Salt Pan Creek	-33.9606	151.027		K. Harvey & J. Lee	vacuum sampler	08 Feb. 2006
GCQT658-17	gvcT09164	WAM	130562	Paratype	Apanteles sinusulus sp. nov.	sp. nov.	♂	In ethanol	MRSB22	AUSTRALIA	Queensland	Townsville, Hermit Park	-19.2829	146.801	10	Graeme Cocks	UV Light trap	14 Feb. 2017
GCQT712-17	gvcT09245	WAM	130563	Paratype	Apanteles sinusulus sp. nov.	sp. nov.	♂	In ethanol	MRSB22	AUSTRALIA	Queensland	Townsville, Hermit Park	-19.2829	146.801	10	Graeme Cocks	UV Light Trap	22 Feb. 2017
AUMIC126-18	Extraction257	SAMA	32-035446	Paratype	Apanteles sinusulus sp. nov.	sp. nov.	♀	In ethanol	MRSB22	AUSTRALIA	South Australia	Andamooka Station	-30.727	137.204		R. Leijs	Vehicle net	31 Aug. 2016	Bush Blitz Lake Torrens, from -30.8198802, 137.1783585 to -30.6998403, 137.1574435
AUMIC359-18	Extraction567	SAMA	32-035447	Paratype	Apanteles sinusulus sp. nov.	sp. nov.	♀	Pinned	MRSB22	AUSTRALIA	South Australia	Andamooka Station	-30.727	137.204		R. Leijs	Vehicle net	31 Aug. 2016	Bush Blitz Lake Torrens, from -30.8198802, 137.1783585 to -30.6998403, 137.1574435
AUMIC1252-24	Extraction1250	SAMA	32-035788	Paratype	Apanteles sinusulus sp. nov.	sp. nov.	♂	Pinned	MRSB22	AUSTRALIA	South Australia	Andamooka Station	-30.7599	137.168		R. Leijs	Vehicle net	31 Aug. 2016	Bush Blitz Lake Torrens, from -30.8198802, 137.1783585 to -30.6998403, 137.1574435
AUMIC132-18	Extraction262	SAMA	32-035790	Paratype	Apanteles sinusulus sp. nov.	sp. nov.	♀	In ethanol	MRSB22	AUSTRALIA	South Australia	Andamooka Station, 3.1 km ESE Andamooka HS	-30.7394	137.229		B.A. Parslow & G. Taylor	Malaise trap	31 Aug.–3 Sep. 2016	chenopods on gibber BS 1097 AND002, Bushblitz Lake Torrens
AUMIC136-18	Extraction267	SAMA	32-035456	Paratype	Apanteles sinusulus sp. nov.	sp. nov.	♀	In ethanol	MRSB22	AUSTRALIA	South Australia	Andamooka Station, Andamooka HS to Wirrda Well	-30.7263	137.201		R. Leijs	Vehicle net	31 Aug. 2016	Bush Blitz Lake Torrens, from -30.8198802, 137.1783585 to -30.6998403, 137.1574435
OZBOL401-21	CCDB-38103-B9	WAM	130564	Paratype	Apanteles sinusulus sp. nov.	sp. nov.	♀	Pinned	MRSB22	AUSTRALIA	South Australia	Australian Arid Land Botanic Gardens	-32.4618	137.744	72	E. Fagan-Jeffries	Sweeping	15 Sep. 2020
ASMII8316-22	BIOUG85142-E03	SAMA	32-47749	Paratype	Apanteles sinusulus sp. nov.	sp. nov.	♀	Pinned	MRSB22	AUSTRALIA	South Australia	Streaky Bay	-32.798	134.2		Streaky Bay Area School students	Malaise trap	22–29 Mar. 2022	Insect Investigators
AUMIC333-18	Extraction541	QM	T261207	Holotype	Apanteles pellucidus sp. nov.	sp. nov.	♀	Pinned	MRSB23	AUSTRALIA	Queensland	Kuranda	-16.8154	145.643		M.S. Moulds	Malaise trap	16 Mar. 2017
AUMIC910-23	22-ME355	ANIC	32-085529	Holotype	Apanteles amicalus sp. nov.	sp. nov.	♀	Pinned	MRSB24	AUSTRALIA	Australian Capital Territory	Canberra, Black Mtn Res	-35.2795	149.105	615	KM Bayless	Malaise trap over stream near ANBG pumphouse	9–30 Apr. 2020
AUMIC474-18	Extraction715	ANIC	32-130232	Holotype	Apanteles focusalis sp. nov.	sp. nov.	♀	Pinned	MRSB25	AUSTRALIA	Northern Territory	Keep River National Park: Bail-Me-Up Cr. 23.7 km SSW Jarrnarm Camp Ground	-15.9653	129.031		ME Irwin, FD Parker, C Lambkin	Malaise in dry creekbed	13–20 Jun. 2001
AUMIC971-24	Extraction880	QM	T261168	Examined material	Apanteles sp. MRSB26	molecular species only, not being described	♂	Pinned	MRSB26	AUSTRALIA	Queensland	Laura	-15.5811	144.458		R. Leijs	Vehicle net	15 Mar. 2017	vehicle netting from Laura caravan park to Quinkan Bush Blitz Site SSS2 (Welcome Rd)
AUMIC729-23	22-ME174	QM	T261208	Holotype	Apanteles ligdus sp. nov.	sp. nov.	♀	Pinned	MRSB27A	AUSTRALIA	Queensland	Specimen Hill, Herberton	-17.3823	145.372		E.P. Beaver, M.F. Braby	Reared from Instar III larva of Ogyris iphis (Lepidoptera: Lycaenidae) collected 05 March 2021 on Dendrophthoe sp..	14 Mar. 2021	Wasp larva emerged and pupated same day. Adult eclosed 14 March 2021
AUMIC728-23	22-ME173	QM	T261209	Paratype	Apanteles ligdus sp. nov.	sp. nov.	♂	Pinned	MRSB27A	AUSTRALIA	Queensland	Specimen Hill, Herberton	-17.3823	145.372		E.P. Beaver, M.F. Braby	Reared from Instar III larva of Ogyris iphis (Lepidoptera: Lycaenidae) collected 05 March 2021 on Dendrophthoe sp..	21 Mar. 2021	Wasp larva emerged and pupated 14 March 2021, adult eclosed 21 March 2021
AUMIC730-23	22-ME175	QM	T261210	Holotype	Apanteles ethanbeaveri sp. nov.	sp. nov.	♀	Pinned	MRSB27B	AUSTRALIA	Queensland	Specimen Hill, Herberton	-17.3823	145.372		E.P. Beaver, M.F. Braby	Reared from Instar IV larva of Jalmenus pseudictinus (Lepidoptera: Lycaenidae) collected 04 March 2021 on Acacia flavescens.	08 Mar. 2021	Wasp pupa next to dead larva. Adult wasp eclosed 08 March 2021
AUMIC492-18	Extraction741	QM	T261211	Paratype	Apanteles ethanbeaveri sp. nov.	sp. nov.	♀	In ethanol	MRSB27B	AUSTRALIA	Australian Capital Territory	Lyneham Ridge	-35.2386	149.116		M. F. Braby	Reared from larva of Jalmenus ictinus (Lep: Lycaenidae)	11 Feb. 2017
AUMIC731-23	22-ME176	QM	T261212	Paratype	Apanteles ethanbeaveri sp. nov.	sp. nov.	♂	In ethanol	MRSB27B	AUSTRALIA	New South Wales	Pilliga East SCA	-30.7918	149.489		E.P. Beaver, M.F. Braby	Reared from larva Ogyris lanthis (Lep: Lycaenidae)	22 Jun. 2021
AUMIC590-23	22-ME50	SAMA	32-47750	Holotype	Apanteles banrock sp. nov.	sp. nov.	♀	Pinned	MRSB28	AUSTRALIA	South Australia	Banrock Site 10	-34.1891	140.334		R. Glatz	Malaise trap	21–22 Apr. 2018
AUMIC575-23	22-ME35	SAMA	32-47751	Paratype	Apanteles banrock sp. nov.	sp. nov.	♀	In ethanol	MRSB28	AUSTRALIA	South Australia	Banrock	-34.1891	140.334		R. Glatz	Malaise trap	20–21 Apr. 2018
AUMIC576-23	22-ME36	SAMA	32-47752	Paratype	Apanteles banrock sp. nov.	sp. nov.	♀	Pinned	MRSB28	AUSTRALIA	South Australia	Banrock	-34.1891	140.334		R. Glatz	Malaise trap	20–21 Apr. 2018
AUMIC578-23	22-ME38	SAMA	32-47753	Paratype	Apanteles banrock sp. nov.	sp. nov.	♀	Pinned	MRSB28	AUSTRALIA	South Australia	Banrock	-34.1891	140.334		R. Glatz	Malaise trap	20–21 Apr. 2018
AUMIC577-23	22-ME37	SAMA	32-47754	Paratype	Apanteles banrock sp. nov.	sp. nov.	♂	Pinned	MRSB28	AUSTRALIA	South Australia	Banrock	-34.1891	140.334		R. Glatz	Malaise trap	20–21 Apr. 2018
AUMIC655-23	22-ME21	SAMA	32-47755	Paratype	Apanteles banrock sp. nov.	sp. nov.	♀	Pinned	MRSB28	AUSTRALIA	South Australia	Banrock site 10	-34.1891	140.334		R. Glatz	Malaise trap	21–22 Apr. 2018
AUMIC589-23	22-ME49	SAMA	32-47756	Paratype	Apanteles banrock sp. nov.	sp. nov.	♀	In ethanol	MRSB28	AUSTRALIA	South Australia	Banrock Site 10	-34.1891	140.334		R. Glatz	Malaise trap	21–22 Apr. 2018
AUMIC592-23	22-ME52	SAMA	32-47757	Paratype	Apanteles banrock sp. nov.	sp. nov.	♀	In ethanol	MRSB28	AUSTRALIA	South Australia	Banrock Site 10	-34.1891	140.334		R. Glatz	Malaise trap	21–22 Apr. 2018
AUMIC593-23	22-ME53	SAMA	32-47758	Paratype	Apanteles banrock sp. nov.	sp. nov.	♀	In ethanol	MRSB28	AUSTRALIA	South Australia	Banrock Site 10	-34.1891	140.334		R. Glatz	light sheet	21–22 Apr. 2018
AUMIC591-23	22-ME51	SAMA	32-47759	Paratype	Apanteles banrock sp. nov.	sp. nov.	♂	Pinned	MRSB28	AUSTRALIA	South Australia	Banrock Site 10	-34.1891	140.334		R. Glatz	Malaise trap	21–22 Apr. 2018
AUMIC603-23	22-ME63	SAMA	32-47760	Paratype	Apanteles banrock sp. nov.	sp. nov.	♂	In ethanol	MRSB28	AUSTRALIA	South Australia	Banrock Site 10	-34.2045	140.341		R. Glatz		20 Apr. 2021	on aquatic veg. (purple flowers and lanceolate leaves)
AUMIC584-23	22-ME44	SAMA	32-47761	Paratype	Apanteles banrock sp. nov.	sp. nov.	♀	In ethanol	MRSB28	AUSTRALIA	South Australia	Banrock site 8	-34.1714	140.314		R. Glatz	Malaise trap	20–21 Apr. 2018
AUMIC1157-24	Extraction1112	ANIC	32-085530	Examined material	Apanteles sp. MRSB29	molecular species only, not being described	♂	Pinned	MRSB29	AUSTRALIA	New South Wales	Royal National Park, Waterfall Creek, Couranga Track nr Hacking River.	-34.1486	151.022	40	K. M. Bayless & J. G. Lumbers	6m Malaise trap	20 Jan. –6 Feb. 2020
AUMIC1220-24	Extraction1212	QM	T261213	Holotype	Apanteles aeternus sp. nov.	sp. nov.	♀	Pinned	MRSB30	AUSTRALIA	Queensland	Laura, Roadside south of Laura	-15.6553	144.544	104	E. Fagan-Jeffries, J. B. Dorey & P. Ruhr	Sweeping high on tree Corymbia grandiflora	19 Nov. 2019
AUHYM012-22	CRex08	WAM	130565	Paratype	Apanteles aeternus sp. nov.	sp. nov.	♂	Pinned	MRSB30	AUSTRALIA	Western Australia	West Kimberley, Wunaamin Conservation Park, SSS3	-17.049	125.236	313	E.P. Fagan-Jeffries	Sweeping	21 Jul. 2022	Bush Blitz West Kimberley
AUMIC1230-24	Extraction1223	QM	T261214	Holotype	Apanteles translucentis sp. nov.	sp. nov.	♀	Pinned	MRSB31	AUSTRALIA	Queensland	Banana, Roadside few km South of Banana	-24.013	150.88	184	E. Fagan-Jeffries, J. B. Dorey & P. Ruhr	Sweeping vegetation	25 Nov. 2019
AUMIC862-23	22-ME307	ANIC	32-085558	Examined material	Apanteles oenone Nixon, 1965	Existing species	♀	In ethanol	MRSB32	AUSTRALIA	Northern Territory	18km W of Gemtree Caravan Park	-22.9651	134.069	655	M.M.Giannotta	Sweeping	01 Oct. 2018	Collected from Capparis spinosa
AUMIC103-18	Extraction221	ANIC	32-130203	Examined material	Apanteles oenone Nixon, 1965	Existing species	♀	Pinned	MRSB32	AUSTRALIA	Northern Territory	Gregory NP, 17.4 km N Humbert Junction	-15.9714	130.488		T Weir, K Pullen, P Bouchard	Malaise in damp meadow	24 May.–4 Jun. 2001
AUMIC478-18	Extraction723	ANIC	32-130235	Examined material	Apanteles oenone Nixon, 1965	Existing species	♀	In ethanol	MRSB32	AUSTRALIA	Northern Territory	Gregory NP, 5.7 km N Humbert Junction	-16.0622	130.451		ME Irwin, FD Parker, C Lambkin	Malaise in dry creekbed	6–12 Jun. 2001
AUMIC110-18	Extraction233	ANIC	32-085559	Examined material	Apanteles oenone Nixon, 1965	Existing species	♂	In ethanol	MRSB32	AUSTRALIA	Northern Territory	Kakadu NP, Mirray Lookout	-12.8768	132.704		Austin/PCD	Sweep net open acacia	17 Nov. 1992
AUMIC1412-24	Extraction1425	ANIC	32-085531	Examined material	Apanteles oenone Nixon, 1965	Existing species	♂	Pinned	MRSB32	AUSTRALIA	Northern Territory	Keep River National Park, Bail-Me-Up Cr., 23.7 km SSW Jarrnarm Camp Ground.	-15.9653	129.017	1500	M. E. Irwin, F. D. Parker & C. Lambkin	Malaise trap	13–20 Jun. 2001
AUMIC037-18	Extraction138	ANIC	32-130185	Examined material	Apanteles oenone Nixon, 1965	Existing species	♀	Pinned	MRSB32	AUSTRALIA	Northern Territory	Keep River National Park: Bail-Me-Up Cr. 23.7 km SSW Jarrnarm Camp Ground	-15.9653	129.031		ME Irwin, FD Parker, C Lambkin	Malaise in dry creekbed	13–20 Jun. 2001
AUMIC473-18	Extraction713	ANIC	32-130231	Examined material	Apanteles oenone Nixon, 1965	Existing species	♀	In ethanol	MRSB32	AUSTRALIA	Northern Territory	Keep River National Park: Bail-Me-Up Cr. 23.7 km SSW Jarrnarm Camp Ground	-15.9653	129.031		ME Irwin, FD Parker, C Lambkin	Malaise in dry creekbed	13–20 Jun. 2001
AUMIC1218-24	Extraction1210	QM	T261215	Examined material	Apanteles oenone Nixon, 1965	Existing species	♀	Pinned	MRSB32	AUSTRALIA	Queensland	Banana, Roadside 2km north of Banana	-24.4524	150.138	133	E. Fagan-Jeffries, J. B. Dorey & P. Ruhr	Sweeping vegetation, mistletoe: Dendrophthoe glabrescens	25 Nov. 2019
AUMIC1212-24	Extraction1199	QM	T261216	Examined material	Apanteles oenone Nixon, 1965	Existing species	♂	In ethanol	MRSB32	AUSTRALIA	Queensland	Eungella National Park, Fern Flats Campground	-21.1697	148.5	757	E. Fagan-Jeffries, J. B. Dorey & P. Ruhr	To light sheet with blue, green and UV LEDs	22 Nov. 2019
AUMIC1186-24	Extraction1163	QM	T261217	Examined material	Apanteles oenone Nixon, 1965	Existing species	♀	In ethanol	MRSB32	AUSTRALIA	Queensland	Kuranda	-16.8112	145.635		J. B. Dorey	Sweeping	20 Nov. 2019
AUMIC973-24	Extraction882	QM	T261169	Examined material	Apanteles oenone Nixon, 1965	Existing species	♂	Pinned	MRSB32	AUSTRALIA	Queensland	Laura	-15.5811	144.458		R. Leijs	Vehicle net	15 Mar. 2017	vehicle netting from Laura caravan park to Quinkan Bush Blitz Site SSS2 (Welcome Rd)
AUMIC034-18	Extraction132	ANIC	32-130182	Examined material	Apanteles oenone Nixon, 1965	Existing species	♀	In ethanol	MRSB32	AUSTRALIA	Queensland	Nardoo Patch, 11km NNE 12 Mile Bore	-23.0667	138.192			Malaise trap	18–21 Apr. 2007
AUMIC1062-24	Extraction1000	QM	T261218	Examined material	Apanteles oenone Nixon, 1965	Existing species	♀	Pinned	MRSB32	AUSTRALIA	Queensland	Newrybar Macadamia farm	-28.7355	153.548	99	E. Fagan-Jeffries, J. B. Dorey & P. Ruhr	Sweeping	28 Nov. 2019
GCQT689-17	gvcT09199	CBG	gvcT09199	Examined material	Apanteles oenone Nixon, 1965	Existing species	♀	In ethanol	MRSB32	AUSTRALIA	Queensland	Townsville, Mt. Stuart	-19.3509	146.801	400	Graeme Cocks	Sweeping	18 Feb. 2017
AUMIC1135-24	Extraction1083	QM	T261219	Examined material	Apanteles oenone Nixon, 1965	Existing species	♀	In ethanol	MRSB32	AUSTRALIA	Queensland	Yolde Camp	-35.5452	148.303	387	J. B. Dorey	General sweep over lots of Kunzea along roadside in schlerophyll forest.	12 Dec. 2019	Sunny and warm ~28C
AUMIC183-18	Extraction328	WAM	130566	Examined material	Apanteles oenone Nixon, 1965	Existing species	♀	Pinned	MRSB32	AUSTRALIA	Western Australia	Barrow Island	-20.7847	115.394		S. Callan K. Edwards	N28 DHC	1 May. 2007
AUMIC186-18	Extraction330	WAM	130567	Examined material	Apanteles oenone Nixon, 1965	Existing species	♀	In ethanol	MRSB32	AUSTRALIA	Western Australia	Barrow Island	-20.7847	115.394		S. Callan K. Edwards	N28 DHC	1 May. 2007
AUMIC036-18	Extraction136	ANIC	32-130184	Examined material	Apanteles oenone Nixon, 1965	Existing species	♀	Pinned	MRSB32	AUSTRALIA	Western Australia	Kariijini NP, Juna Downs Rd	-22.7394	118.413		C Lambkin T weir	Malaise dry Turee creek grassy open Eucalypt scrub	25 Apr.–14 May. 2003
HYCND1892-11	CNCHYM 00182	CNC	CNCHYM 00182	Examined material	Apanteles oenone Nixon, 1965	Existing species	♂	Pinned	MRSB32	AUSTRALIA	Western Australia	Kununurra				R. A. Meedved	ex. Pectinophora gossypiella on Cotton, R 75-44	11 Jun. 1975	Apanteles oenone
HYCND1893-11	CNCHYM 00183	CNC	CNCHYM 00183	Examined material	Apanteles oenone Nixon, 1965	Existing species	♀	Pinned	MRSB32	AUSTRALIA							lab reared, Riverside Co., ex. pink bollworm	28 Jul. 1975	Apanteles oenone Nixon, det. Marsh
ASPNJ215-09	USNM ENT 00492648			Sequence only	Apanteles oenone Nixon, 1965	Existing species			MRSB32	PAPUA NEW GUINEA	East Sepik	Utai	-3.383	141.583	200	local collectors		03 Jul. 2004	MAA
ASPNJ121-09	USNM00454198			Sequence only	Apanteles oenone Nixon, 1965	Existing species			MRSB32	PAPUA NEW GUINEA	East Sepik	Yapsiei	-4.62	141.08	200	local collectors		23 Feb. 2004
ASPNJ142-09	USNM00454365			Sequence only	Apanteles oenone Nixon, 1965	Existing species			MRSB32	PAPUA NEW GUINEA	East Sepik	Yapsiei	-4.62	141.08	200	local collectors		19 Mar. 2004
ASPNJ283-09	USNM00641828			Sequence only	Apanteles oenone Nixon, 1965	Existing species			MRSB32	PAPUA NEW GUINEA	Madang	Morox	-4.16	144.85	200	local collectors		11 Jul. 2005
ASPNJ368-09	USNM00645561			Sequence only	Apanteles oenone Nixon, 1965	Existing species			MRSB32	PAPUA NEW GUINEA	Madang	Morox	-4.16	144.85	200	local collectors		13 Jul. 2005
ASPNJ369-09	USNM00645577			Sequence only	Apanteles oenone Nixon, 1965	Existing species			MRSB32	PAPUA NEW GUINEA	Madang	Morox	-4.16	144.85	200	local collectors		18 Jun. 2005
ASPNJ062-09	USNM00267942			Sequence only	Apanteles oenone Nixon, 1965	Existing species			MRSB32	PAPUA NEW GUINEA	Madang	Niksek	-4.13	142.32	200	local collectors		01 Sep. 2003
ASPNJ063-09	USNM00267943			Sequence only	Apanteles oenone Nixon, 1965	Existing species			MRSB32	PAPUA NEW GUINEA	Madang	Niksek	-4.13	142.32	200	local collectors		12 Aug. 2003
ASPNJ074-09	USNM00268042			Sequence only	Apanteles oenone Nixon, 1965	Existing species			MRSB32	PAPUA NEW GUINEA	Madang	Niksek	-4.13	142.32	200	local collectors		18 Aug. 2003
ASPNJ085-09	USNM00269618			Sequence only	Apanteles oenone Nixon, 1965	Existing species			MRSB32	PAPUA NEW GUINEA	Madang	Niksek	-4.13	142.32	200	local collectors		15 Sep. 2003
ASPN238-07	USNM00497188			Sequence only	Apanteles oenone Nixon, 1965	Existing species			MRSB32	PAPUA NEW GUINEA	Madang	Ohu	-5.233	145.683	200	Novotny et. al		30 Jul. 2004
ASPN243-07	USNM00497291			Sequence only	Apanteles oenone Nixon, 1965	Existing species			MRSB32	PAPUA NEW GUINEA	Madang	Ohu	-5.233	145.683	200	Novotny et. al		11 Aug. 2004
ASPN250-07	USNM ENT 00497327			Sequence only	Apanteles oenone Nixon, 1965	Existing species			MRSB32	PAPUA NEW GUINEA	Madang	Ohu	-5.233	145.683	200	Novotny et. al		05 Aug. 2004
ASPN269-07	USNM00497804			Sequence only	Apanteles oenone Nixon, 1965	Existing species			MRSB32	PAPUA NEW GUINEA	Madang	Ohu	-5.233	145.683	200	Novotny et. al		12 Aug. 2004
ASPN295-07	USNM ENT 00503872			Sequence only	Apanteles oenone Nixon, 1965	Existing species			MRSB32	PAPUA NEW GUINEA	Madang	Ohu	-5.233	145.683	200	Novotny et. al		10 Sep. 2004
ASPN314-07	USNM ENT 00504075			Sequence only	Apanteles oenone Nixon, 1965	Existing species			MRSB32	PAPUA NEW GUINEA	Madang	Ohu	-5.233	145.683	200	Novotny et. al		18 Jun. 2004
ASPN330-07	USNM ENT 00504975			Sequence only	Apanteles oenone Nixon, 1965	Existing species			MRSB32	PAPUA NEW GUINEA	Madang	Ohu	-5.233	145.683	200	Novotny et. al		02 Jul. 2004
ASPN334-07	USNM00504998			Sequence only	Apanteles oenone Nixon, 1965	Existing species			MRSB32	PAPUA NEW GUINEA	Madang	Ohu	-5.233	145.683	200	Novotny et. al		08 Jul. 2004
ASPN354-07	USNM ENT 00506219			Sequence only	Apanteles oenone Nixon, 1965	Existing species			MRSB32	PAPUA NEW GUINEA	Madang	Ohu	-5.233	145.683	200	Novotny et. al		01 Jul. 2004
ASPN360-07	USNM00506236			Sequence only	Apanteles oenone Nixon, 1965	Existing species			MRSB32	PAPUA NEW GUINEA	Madang	Ohu	-5.233	145.683	200	Novotny et. al		14 Jul. 2004
ASPN366-07	USNM ENT 00506255			Sequence only	Apanteles oenone Nixon, 1965	Existing species			MRSB32	PAPUA NEW GUINEA	Madang	Ohu	-5.233	145.683	200	Novotny et. al		05 Jul. 2004
ASPN368-07	USNM00506262			Sequence only	Apanteles oenone Nixon, 1965	Existing species			MRSB32	PAPUA NEW GUINEA	Madang	Ohu	-5.233	145.683	200	Novotny et. al		12 Jul. 2004
ASPN618-09	PNGDISSECT027-p			Sequence only	Apanteles oenone Nixon, 1965	Existing species			MRSB32	PAPUA NEW GUINEA	Madang	Ohu	-5.233	145.683	200	local collectors		19 Dec. 2006
ASPN624-09	PNGDISSECT030-p			Sequence only	Apanteles oenone Nixon, 1965	Existing species			MRSB32	PAPUA NEW GUINEA	Madang	Ohu	-5.233	145.683	200	local collectors		18 Dec. 2006
ASPN632-09	PNGDISSECT034-p			Sequence only	Apanteles oenone Nixon, 1965	Existing species			MRSB32	PAPUA NEW GUINEA	Madang	Ohu	-5.233	145.683	200	local collectors		18 Dec. 2006
ASPN642-09	PNGDISSECT038-p			Sequence only	Apanteles oenone Nixon, 1965	Existing species			MRSB32	PAPUA NEW GUINEA	Madang	Ohu	-5.233	145.683	200	local collectors		13 Dec. 2006
ASPN654-09	PNGDISSECT043-p			Sequence only	Apanteles oenone Nixon, 1965	Existing species			MRSB32	PAPUA NEW GUINEA	Madang	Ohu	-5.233	145.683	200	local collectors		04 Jan. 2006
ASPN656-09	PNGDISSECT044-p			Sequence only	Apanteles oenone Nixon, 1965	Existing species			MRSB32	PAPUA NEW GUINEA	Madang	Ohu	-5.233	145.683	200	local collectors		04 Jan. 2006
ASPN662-09	PNGDISSECT047-p			Sequence only	Apanteles oenone Nixon, 1965	Existing species			MRSB32	PAPUA NEW GUINEA	Madang	Ohu	-5.233	145.683	200	local collectors		04 Jan. 2006
ASPN668-09	PNGDISSECT050-p			Sequence only	Apanteles oenone Nixon, 1965	Existing species			MRSB32	PAPUA NEW GUINEA	Madang	Ohu	-5.233	145.683	200	local collectors		20 Dec. 2006
ASPN674-09	PNGDISSECT053-p			Sequence only	Apanteles oenone Nixon, 1965	Existing species			MRSB32	PAPUA NEW GUINEA	Madang	Ohu	-5.233	145.683	200	local collectors		18 Dec. 2006
ASPN676-09	PNGDISSECT054-p			Sequence only	Apanteles oenone Nixon, 1965	Existing species			MRSB32	PAPUA NEW GUINEA	Madang	Ohu	-5.233	145.683	200	local collectors		03 Jan. 2007
ASPN574-09	PNGDISSECT006-p			Sequence only	Apanteles oenone Nixon, 1965	Existing species			MRSB32	PAPUA NEW GUINEA	Madang	Wanang	-5.231	145.182	100	local collectors		12 Apr. 2006
ASPN590-09	PNGDISSECT014-p			Sequence only	Apanteles oenone Nixon, 1965	Existing species			MRSB32	PAPUA NEW GUINEA	Madang	Wanang	-5.231	145.182	100	local collectors		13 Apr. 2006
ASPN846-09	USNM ENT 00680439			Sequence only	Apanteles oenone Nixon, 1965	Existing species			MRSB32	PAPUA NEW GUINEA	Madang	Wanang	-5.231	145.182	100	local collectors		6 May. 2006
ASPNI532-09	USNM ENT 00680388			Sequence only	Apanteles oenone Nixon, 1965	Existing species			MRSB32	PAPUA NEW GUINEA	Madang	Wanang	-5.25	145.27	115	local collectors		6 May. 2006
ASPNI564-09	USNM ENT 00680499			Sequence only	Apanteles oenone Nixon, 1965	Existing species			MRSB32	PAPUA NEW GUINEA	Madang	Wanang	-5.25	145.27	115	local collectors		19 Oct. 2006
ASPNI604-09	USNM ENT 00680599			Sequence only	Apanteles oenone Nixon, 1965	Existing species			MRSB32	PAPUA NEW GUINEA	Madang	Wanang	-5.25	145.27	115	local collectors		13 Jun. 2007
ASPNI653-09	USNM ENT 00680756			Sequence only	Apanteles oenone Nixon, 1965	Existing species			MRSB32	PAPUA NEW GUINEA	Madang	Wanang	-5.25	145.27	115	local collectors		16 Jun. 2006
ASPNI677-09	USNM ENT 00680823			Sequence only	Apanteles oenone Nixon, 1965	Existing species			MRSB32	PAPUA NEW GUINEA	Madang	Wanang	-5.25	145.27	115	local collectors		01 Jun. 2006
ASPNI690-09	USNM00680861			Sequence only	Apanteles oenone Nixon, 1965	Existing species			MRSB32	PAPUA NEW GUINEA	Madang	Wanang	-5.25	145.27	115	local collectors		24 Mar. 2007
ASPNI693-09	USNM00680864			Sequence only	Apanteles oenone Nixon, 1965	Existing species			MRSB32	PAPUA NEW GUINEA	Madang	Wanang	-5.25	145.27	115	local collectors		29 Apr. 2007
ASPNI708-09	USNM ENT 00680910			Sequence only	Apanteles oenone Nixon, 1965	Existing species			MRSB32	PAPUA NEW GUINEA	Madang	Wanang	-5.25	145.27	115	local collectors		14 Jul. 2007
ASPNI727-09	USNM ENT 00680957			Sequence only	Apanteles oenone Nixon, 1965	Existing species			MRSB32	PAPUA NEW GUINEA	Madang	Wanang	-5.25	145.27	115	local collectors		12 Jun. 2007
ASPNI748-09	USNM ENT 00681092			Sequence only	Apanteles oenone Nixon, 1965	Existing species			MRSB32	PAPUA NEW GUINEA	Madang	Wanang	-5.25	145.27	115	local collectors		27 Feb. 2006
ASPNI913-09	USNM00681959			Sequence only	Apanteles oenone Nixon, 1965	Existing species			MRSB32	PAPUA NEW GUINEA	Madang	Wanang	-5.25	145.27	115	local collectors		29 Mar. 2007
ASPNI921-09	USNM00681988			Sequence only	Apanteles oenone Nixon, 1965	Existing species			MRSB32	PAPUA NEW GUINEA	Madang	Wanang	-5.25	145.27	115	local collectors		3 May. 2007
ASPNJ010-09	USNM00209089			Sequence only	Apanteles oenone Nixon, 1965	Existing species			MRSB32	PAPUA NEW GUINEA	Madang	Wanang	-5.15	145.16	115	local collectors		02 Dec. 2002
AUMIC805-23	22-ME250	ANIC	32-085532	Examined material	Apanteles ippeus Nixon, 1965	Existing species	♀	In ethanol	MRSB33	AUSTRALIA	Australian Capital Territory	Canberra, Black Mtn Res	-35.2795	149.105	615	KM Bayless	Malaise trap over steam nr ANBG pumphouse	7–28 Jul. 2020
AUMIC1528-24	Extraction1581	ANIC	32-085533	Examined material	Apanteles ippeus Nixon, 1965	Existing species	♀	In ethanol	MRSB33	AUSTRALIA	Australian Capital Territory	Canberra, Black Mtn Res	-35.2795	149.105	615	K. M. Bayless	Malaise trap	27 Mar.–9 Apr. 2020
AUMIC799-23	22-ME244	ANIC	32-085534	Examined material	Apanteles ippeus Nixon, 1965	Existing species	♀	In ethanol	MRSB33	AUSTRALIA	Australian Capital Territory	Canberra, Black Mtn Res	-35.275	149.111	590	KM Bayless	Malaise trap	24–27 Dec. 2020	Bursaria, Myrtaceae flowers
AUMIC1529-24	Extraction1582	ANIC	32-085535	Examined material	Apanteles ippeus Nixon, 1965	Existing species	♀	In ethanol	MRSB33	AUSTRALIA	Australian Capital Territory	Canberra, Black Mtn Res, W side.	-35.2764	149.09	610	K. M. Bayless	Sweeping	31 Mar. 2020
AUMIC1531-24	Extraction1584	ANIC	32-085536	Examined material	Apanteles ippeus Nixon, 1965	Existing species	♀	In ethanol	MRSB33	AUSTRALIA	Australian Capital Territory	Canberra, Black Mtn Res, W side.	-35.2764	149.09	610	K. M. Bayless	Sweeping	31 Mar. 2020
AUMIC1532-24	Extraction1585	ANIC	32-085537	Examined material	Apanteles ippeus Nixon, 1965	Existing species	♀	In ethanol	MRSB33	AUSTRALIA	Australian Capital Territory	Canberra, Black Mtn Res, W side.	-35.2764	149.09	610	K. M. Bayless	Sweeping	31 Mar. 2020
AUMIC1533-24	Extraction1586	ANIC	32-085538	Examined material	Apanteles ippeus Nixon, 1965	Existing species	♀	Pinned	MRSB33	AUSTRALIA	Australian Capital Territory	Canberra, Black Mtn Res, W side.	-35.2764	149.09	610	K. M. Bayless	Sweeping	31 Mar. 2020
AUMIC1535-24	Extraction1588	ANIC	32-085539	Examined material	Apanteles ippeus Nixon, 1965	Existing species	♀	In ethanol	MRSB33	AUSTRALIA	Australian Capital Territory	Canberra, Black Mtn Res, W side.	-35.2764	149.09	610	K. M. Bayless	Sweeping	31 Mar. 2020
AUMIC1537-24	Extraction1590	ANIC	32-085540	Examined material	Apanteles ippeus Nixon, 1965	Existing species	♀	In ethanol	MRSB33	AUSTRALIA	Australian Capital Territory	Canberra, Black Mtn Res, W side.	-35.2764	149.09	610	K. M. Bayless	Sweeping	31 Mar. 2020
AUMIC1538-24	Extraction1592	ANIC	32-085541	Examined material	Apanteles ippeus Nixon, 1965	Existing species	♀	In ethanol	MRSB33	AUSTRALIA	Australian Capital Territory	Canberra, Black Mtn Res, W side.	-35.2764	149.09	610	K. M. Bayless	Sweeping	31 Mar. 2020
AUMIC1539-24	Extraction1593	ANIC	32-085542	Examined material	Apanteles ippeus Nixon, 1965	Existing species	♀	In ethanol	MRSB33	AUSTRALIA	Australian Capital Territory	Canberra, Black Mtn Res, W side.	-35.2764	149.09	610	K. M. Bayless	Sweeping	31 Mar. 2020
AUMIC1298-24	Extraction1305	AM	K.379872	Examined material	Apanteles ippeus Nixon, 1965	Existing species	♀	In ethanol	MRSB33	AUSTRALIA	New South Wales	Kaputar National Park, Killarney Gap	-30.1358	150.068		D.R. Britton & J.M. Recsei	Bucket trap - UV light	14 Nov. 2009
OZBOL440-21	CCDB-38103-E12	ANIC	32-085560	Examined material	Apanteles ippeus Nixon, 1965	Existing species	♂	In ethanol	MRSB33	AUSTRALIA	New South Wales	Sturt National Park	-29.1	141.46		J. Read, R. West and R. Pedler	Pitfall trap
AUMIC1143-24	Extraction1095	QM	T261220	Examined material	Apanteles ippeus Nixon, 1965	Existing species	♀	In ethanol	MRSB33	AUSTRALIA	Queensland	Cockburn Rvr Camp	-31.0522	151.144	461	J. B. Dorey	General sweep over Brachychiton flowering species in schlerophyll forest along dry creekbed	10 Dec. 2019	Sunny and warm ~33C - sunset at ~19:00
AUMIC1179-24	Extraction1152	QM	T261221	Examined material	Apanteles ippeus Nixon, 1965	Existing species	♂	In ethanol	MRSB33	AUSTRALIA	Queensland	Keith	-35.9898	140.257	33	J. B. Dorey	General sweep of vegetation and flowers (tea tree a Xanth.) along roadside and agricultural area	15 Dec. 2019	Sunny and warm
AUMIC1367-24	Extraction1379	QM	T261170	Examined material	Apanteles ippeus Nixon, 1965	Existing species	♂	In ethanol	MRSB33	AUSTRALIA	Queensland	Plevna Downs, Tompilly Hill base (PD6 M)	-26.7411	142.661	187	R. Mackenzie	Malaise trap	16 Jan.–27 Mar. 2010	Gidgee in gibbers at base of hill, QM Bulk sample 19454
AUMIC735-23	22-ME180	SAMA	32-47779	Examined material	Apanteles ippeus Nixon, 1965	Existing species	♀	In ethanol	MRSB33	AUSTRALIA	South Australia	Andamooka Arid Explorers Garden	-29.5519	137.167	110	E. Fagan-Jeffries, SA Museum Waterhouse Club members	General vegetation sweep, several flowering plants	2 May. 2021
AUMIC736-23	22-ME181	SAMA	32-47780	Examined material	Apanteles ippeus Nixon, 1965	Existing species	♀	Pinned	MRSB33	AUSTRALIA	South Australia	Andamooka Arid Explorers Garden	-29.5519	137.167	110	E. Fagan-Jeffries, SA Museum Waterhouse Club members	General vegetation sweep, several flowering plants	2 May. 2021
AUMIC738-23	22-ME183	SAMA	32-47781	Examined material	Apanteles ippeus Nixon, 1965	Existing species	♀	Pinned	MRSB33	AUSTRALIA	South Australia	Andamooka Arid Explorers Garden	-29.5519	137.167	110	E. Fagan-Jeffries, SA Museum Waterhouse Club members	General vegetation sweep, several flowering plants	2 May. 2021
AUMIC741-23	22-ME186	SAMA	32-47782	Examined material	Apanteles ippeus Nixon, 1965	Existing species	♀	Pinned	MRSB33	AUSTRALIA	South Australia	Andamooka school road	-30.4479	137.167		E. Fagan-Jeffries, SA Museum Waterhouse Club members	General vegetation sweep	2 May. 2021
AUMIC745-23	22-ME190	SAMA	32-47783	Examined material	Apanteles ippeus Nixon, 1965	Existing species	♀	Pinned	MRSB33	AUSTRALIA	South Australia	Arid Recovery Reserve	-29.6161	136.899	97	E. Fagan-Jeffries, SA Museum Waterhouse Club members	General vegetation sweep, several flowering plants	1 May. 2021
AUMIC742-23	22-ME187	SAMA	32-47784	Examined material	Apanteles ippeus Nixon, 1965	Existing species	♂	Pinned	MRSB33	AUSTRALIA	South Australia	Arid Recovery Reserve	-29.7419	136.908	80	E. Fagan-Jeffries, SA Museum Waterhouse Club members	Sweeping low vegeation around waterhole	1 May. 2021
AUMIC743-23	22-ME188	WINC		Examined material - sequence contamination	Apanteles ippeus Nixon, 1965	Existing species	♂	Pinned	MRSB33	AUSTRALIA	South Australia	Arid Recovery Reserve	-29.7419	136.908	80	E. Fagan-Jeffries, SA Museum Waterhouse Club members	Sweeping low vegeation around waterhole	1 May. 2021
ASMII1795-22	BIOUG84493-H01	SAMA	32-47747	Examined material	Apanteles ippeus Nixon, 1965	Existing species	♀	In ethanol	MRSB33	AUSTRALIA	South Australia	Ceduna	-32.148	133.688		Ceduna Area School students	Malaise trap	15–22 Mar. 2022	Insect Investigators
ASMII7555-22	BIOUG85134-E02	SAMA	32-47748	Examined material	Apanteles ippeus Nixon, 1965	Existing species	♀	In ethanol	MRSB33	AUSTRALIA	South Australia	Crystal Brook	-33.352	138.213		Crystal Brook Primary School students	Malaise trap	1–8 Mar. 2022	Insect Investigators
AUMIC303-18	Extraction485	SAMA	32-47785	Examined material	Apanteles ippeus Nixon, 1965	Existing species	♀	In ethanol	MRSB33	AUSTRALIA	South Australia	Flinders Ranges, ABC lockout	-31.3327	138.597		R. Kittel	sweeping Myoporum platycarpum	05 Apr. 2011
AUMIC285-18	Extraction458	WINC		Examined material	Apanteles ippeus Nixon, 1965	Existing species	♀	Pinned	MRSB33	AUSTRALIA	South Australia	Flinders Ranges, Akaba Creek	-31.6884	138.567		R. Kittel	Sweeping creek vegetation	04 Apr. 2011
AUMIC287-18	Extraction461	WINC		Examined material	Apanteles ippeus Nixon, 1965	Existing species	♀	Pinned	MRSB33	AUSTRALIA	South Australia	Flinders Ranges, Akaba Creek	-31.6884	138.567		R. Kittel	Sweeping creek vegetation	04 Apr. 2011
AUMIC297-18	Extraction479	WINC		Examined material	Apanteles ippeus Nixon, 1965	Existing species	♀	In ethanol	MRSB33	AUSTRALIA	South Australia	Flinders Ranges, Brachina Gorge	-31.3412	138.567		R. Kittel	sweeping creek vegetation	05 Apr. 2011
AUMIC299-18	Extraction480	WINC		Examined material	Apanteles ippeus Nixon, 1965	Existing species	♀	In ethanol	MRSB33	AUSTRALIA	South Australia	Flinders Ranges, Brachina Gorge	-31.3412	138.567		R. Kittel	sweeping creek vegetation	05 Apr. 2011
AUMIC512-18	Extraction83	WINC		Examined material	Apanteles ippeus Nixon, 1965	Existing species	♀	In ethanol	MRSB33	AUSTRALIA	South Australia	Flinders Ranges, breakfasttime creek	-30.9343	138.347		G.S. Taylor	sweeping Eucalyptus camaldulensis	07 Apr. 2011	2011 098 FR31
AUMIC513-18	Extraction84	WINC		Examined material	Apanteles ippeus Nixon, 1965	Existing species	♀	In ethanol	MRSB33	AUSTRALIA	South Australia	Flinders Ranges, Mora Mora station	-31.5468	138.392		R. Kittel	light trap	05 Apr. 2011
AUMIC295-18	Extraction476	WINC		Examined material	Apanteles ippeus Nixon, 1965	Existing species	♀	Pinned	MRSB33	AUSTRALIA	South Australia	Flinders Ranges, Moralana Scenic drive	-31.5612	138.452		R. Kittel	Sweeping shrubs and native pine	04 Apr. 2011
AUMIC296-18	Extraction477	WINC		Examined material	Apanteles ippeus Nixon, 1965	Existing species	♀	Pinned	MRSB33	AUSTRALIA	South Australia	Flinders Ranges, Moralana Scenic drive	-31.5612	138.452		R. Kittel	Sweeping shrubs and native pine	04 Apr. 2011
AUMIC302-18	Extraction483	WINC		Examined material	Apanteles ippeus Nixon, 1965	Existing species	♀	Pinned	MRSB33	AUSTRALIA	South Australia	Flinders Ranges, road to Warraweena	-30.7722	138.484		R. Kittel	sweeping E. camaldulensis & S. molle	07 Apr. 2011
AUMIC510-18	Extraction81	WINC		Examined material	Apanteles ippeus Nixon, 1965	Existing species	♀	In ethanol	MRSB33	AUSTRALIA	South Australia	Flinders Ranges, Wearing Gorge	-30.8585	139.234		R. Kittel	Sweeping Acacia sp.	08 Apr. 2011
AUMIC511-18	Extraction82	WINC		Examined material	Apanteles ippeus Nixon, 1965	Existing species	♀	In ethanol	MRSB33	AUSTRALIA	South Australia	Flinders Ranges, Wearing Gorge	-30.8585	139.234		R. Kittel	Sweeping Acacia sp.	08 Apr. 2011
OZBOL381-21	CCDB-38103-A1	WINC		Examined material	Apanteles ippeus Nixon, 1965	Existing species	♂	Pinned	MRSB33	AUSTRALIA	South Australia	Hiltaba Station	-32.3095	134.991	89	JB Dorey	Sweep over sandy ground	28 Feb. 2020	Samplots of small herbacious plants anf floral resources next to a salt lake with sparse gum trees. Probably a nesting site for these bees - some seen entering nests, but likely sparse nests. Sunny and hot.
OZBOL382-21	CCDB-38103-A2	SAMA	32-47786	Examined material	Apanteles ippeus Nixon, 1965	Existing species	♀	In ethanol	MRSB33	AUSTRALIA	South Australia	Hiltaba station, 2.9 km NW Gawler ranges rd.	-32.1843	135.044	138	BA.Parslow, JB.Dorey, NC.Congedi, JM.Iwasaki	General sweep	30 Aug. 2020	Cool breeze, partly cloudy.
OZBOL397-21	CCDB-38103-B5	SAMA	32-47787	Examined material	Apanteles ippeus Nixon, 1965	Existing species	♂	In ethanol	MRSB33	AUSTRALIA	South Australia	Hiltaba station, 2.9 km NW Gawler ranges rd.	-32.1844	135.044	178	BA.Parslow, JB.Dorey, NC.Congedi, JM.Iwasaki	General sweep	28 Aug. 2020	low saltbush daisy, open habitat, late afternoon
AUMIC516-18	Extraction87	WINC		Examined material	Apanteles ippeus Nixon, 1965	Existing species	♀	In ethanol	MRSB33	AUSTRALIA	South Australia	K.I. Emu Bay, Sect 193 Hd Menzies	-35.592	137.541		F. Vickery	Malaise trap	30 Jul. 2005	date assumed trap collection end, unknown start date
OZBOL399-21	CCDB-38103-B7	WINC		Examined material	Apanteles ippeus Nixon, 1965	Existing species	♂	In ethanol	MRSB33	AUSTRALIA	South Australia	Secret Rocks	-33.1863	136.842	234	E. Fagan-Jeffries	Sweeping	16 Sep. 2020
ASMII8317-22	BIOUG85142-E04	WINC		Examined material	Apanteles ippeus Nixon, 1965	Existing species	♀	In ethanol	MRSB33	AUSTRALIA	South Australia	Streaky Bay	-32.798	134.2		Streaky Bay Area School students	Malaise trap	22–29 Mar. 2022	Insect Investigators
OZBOL6319-22	CCDB-38118-D5	SAMA	32-47788	Examined material	Apanteles ippeus Nixon, 1965	Existing species	?	In ethanol	MRSB33	AUSTRALIA	South Australia	Wahgunyah CP	-31.864	132.032	11	B.A.Parslow, E.Fagan-jeffries, E.P.Beaver	Sweeping	29 Nov. 2021	Bush Blitz Far West Coast
OZBOL6321-22	CCDB-38118-D7	SAMA	32-47789	Examined material	Apanteles ippeus Nixon, 1965	Existing species	?	In ethanol	MRSB33	AUSTRALIA	South Australia	Wahgunyah CP	-31.864	132.032	11	B.A.Parslow, E.Fagan-jeffries, E.P.Beaver	Sweeping	29 Nov. 2021	Bush Blitz Far West Coast
AUMIC866-23	22-ME311	SAMA	32-47790	Examined material	Apanteles ippeus Nixon, 1965	Existing species	♀	In ethanol	MRSB33	AUSTRALIA	South Australia	Walker flat, Mallee Rd	-34.8086	139.494	93	BA Parslow	Sweeping vegetation	2 May. 2021	Eucalyptus flowers
AUMIC086-18	Extraction20	SAMA	32-47791	Examined material	Apanteles ippeus Nixon, 1965	Existing species	♀	In ethanol	MRSB33	AUSTRALIA	South Australia	Witchelina Stn	-30.1853	137.977		S. Mantel, F.C., R.K.	Malaise trap	18 Oct. 2010	Bush Blitz Svy Malaise 2 in dry creek bed Eremophila freelingi and Acacia tetragonophila
AUMIC113-18	Extraction24	SAMA	32-47792	Examined material	Apanteles ippeus Nixon, 1965	Existing species	♀	In ethanol	MRSB33	AUSTRALIA	South Australia	Witchelina Stn	-30.0228	137.903		S. Mantel	Sweeping Acacia salicina	13 Oct. 2010	Bush Blitz Svy SM034
AUMIC118-18	Extraction25	SAMA	32-47793	Examined material	Apanteles ippeus Nixon, 1965	Existing species	♀	In ethanol	MRSB33	AUSTRALIA	South Australia	Witchelina Stn	-30.0194	137.876		F. Colombo, R. Kittle, S. Mantel	Yellow pan trap in Swainsona stipularis	13 Oct. 2010	Bush Blitz Svy SM031
AUMIC173-18	Extraction315	SAMA	32-47794	Examined material	Apanteles ippeus Nixon, 1965	Existing species	♀	In ethanol	MRSB33	AUSTRALIA	South Australia	Witchelina Stn	-30.0728	138.131		D. A. Young	sweeping Bush Blitz Svy SM049 on Acacia salicina	14 Oct. 2010	Bush Blitz
AUMIC176-18	Extraction318	SAMA	32-47795	Examined material	Apanteles ippeus Nixon, 1965	Existing species	♀	In ethanol	MRSB33	AUSTRALIA	South Australia	Witchelina Stn	-30.1386	137.961		F. Colombo, R Kittel, S. Mantel	Yello pan Bush Blitz survey Rk077 in Acacia and grasses alongside dam	22 Oct. 2010	Bush Blitz
AUMIC177-18	Extraction320	SAMA	32-47796	Examined material	Apanteles ippeus Nixon, 1965	Existing species	♀	In ethanol	MRSB33	AUSTRALIA	South Australia	Witchelina Stn	-30.0728	138.131		S. Mantel	sweeping flowering Cullen australasicum	14 Oct. 2010	Bush blitz survey SM048
AUMIC178-18	Extraction321	SAMA	32-47797	Examined material	Apanteles ippeus Nixon, 1965	Existing species	♀	In ethanol	MRSB33	AUSTRALIA	South Australia	Witchelina Stn	-30.0728	138.131		S. Mantel	sweeping flowering Cullen australasicum	14 Oct. 2010	Bush blitz survey SM048
AUMIC179-18	Extraction322	SAMA	32-47798	Examined material	Apanteles ippeus Nixon, 1965	Existing species	♀	In ethanol	MRSB33	AUSTRALIA	South Australia	Witchelina Stn	-30.0728	138.131		S. Mantel	sweeping flowering Cullen australasicum	14 Oct. 2010	Bush blitz survey SM048
AUMIC239-18	Extraction4	SAMA	32-47799	Examined material	Apanteles ippeus Nixon, 1965	Existing species	♀	In ethanol	MRSB33	AUSTRALIA	South Australia	Witchelina Stn	-30.0225	137.903		R. Kittle	sweeping on vegetation around dam	13 Oct. 2010	Bush Blitz Svy RK027
AUMIC312-18	Extraction512	SAMA	32-47800	Examined material	Apanteles ippeus Nixon, 1965	Existing species	♀	In ethanol	MRSB33	AUSTRALIA	South Australia	Witchelina Stn	-30.1519	137.898		S. Mantel	sweeping on Crotalaria eremaea in sand dunes	19 Oct. 2010	Bush Blitz Svy SM097
AUMIC313-18	Extraction513	SAMA	32-47801	Examined material	Apanteles ippeus Nixon, 1965	Existing species	♀	Pinned	MRSB33	AUSTRALIA	South Australia	Witchelina Stn	-30.025	138.045		S. Mantel	sweeping Swainsona sp.	17 Oct. 2010	Bush Blitz Svy SM072
AUMIC314-18	Extraction514	SAMA	32-47802	Examined material	Apanteles ippeus Nixon, 1965	Existing species	♀	In ethanol	MRSB33	AUSTRALIA	South Australia	Witchelina Stn	-30.025	138.045		S. Mantel	sweeping Swainsona sp.	17 Oct. 2010	Bush Blitz Svy SM072
AUMIC316-18	Extraction517	SAMA	32-47803	Examined material	Apanteles ippeus Nixon, 1965	Existing species	♀	Pinned	MRSB33	AUSTRALIA	South Australia	Witchelina Stn	-30.0219	138.039		D.A. Young	at light	18 Oct. 2010	Bush Blitz Svy SM111
AUMIC319-18	Extraction520	SAMA	32-47804	Examined material	Apanteles ippeus Nixon, 1965	Existing species	♀	In ethanol	MRSB33	AUSTRALIA	South Australia	Witchelina Stn	-30.0103	137.776		F. Colombo	Sweeping	20 Oct. 2010	Bush Blitz Svy FC060A
AUMIC320-18	Extraction523	SAMA	32-47805	Examined material	Apanteles ippeus Nixon, 1965	Existing species	♀	Pinned	MRSB33	AUSTRALIA	South Australia	Witchelina Stn	-30.0956	138.136		S. Mantel	sweeping on grasses and flowering Swainsona campylantha	14 Oct. 2010	Bush Blitz Svy SM051
AUMIC322-18	Extraction525	SAMA	32-47806	Examined material	Apanteles ippeus Nixon, 1965	Existing species	♀	In ethanol	MRSB33	AUSTRALIA	South Australia	Witchelina Stn	-30.0956	138.136		S. Mantel	sweeping on grasses and flowering Swainsona campylantha	14 Oct. 2010	Bush Blitz
AUMIC323-18	Extraction528	SAMA	32-47807	Examined material	Apanteles ippeus Nixon, 1965	Existing species	♀	In ethanol	MRSB33	AUSTRALIA	South Australia	Witchelina Stn	-30.1853	137.977		S. Mantel, F.C., R.K.	Malaise trap	18–22 Oct. 2010	Bush Blitz Svy Malaise2A
AUMIC328-18	Extraction537	SAMA	32-47808	Examined material	Apanteles ippeus Nixon, 1965	Existing species	♀	In ethanol	MRSB33	AUSTRALIA	South Australia	Witchelina Stn	-30.0167	137.783		G.S. Taylor	Swept Atriplex nummularia	20 Oct. 2010	Bush Blitz 021 (W12)
AUMIC329-18	Extraction538	SAMA	32-47809	Examined material	Apanteles ippeus Nixon, 1965	Existing species	♀	In ethanol	MRSB33	AUSTRALIA	South Australia	Witchelina Stn	-30.0106	137.776		R. Kittle	sweeping on dense eucalyptus and saltbush	13 Oct. 2010	Bush Blitz Svy RK025
AUMIC345-18	Extraction554	SAMA	32-47810	Examined material	Apanteles ippeus Nixon, 1965	Existing species	♀	In ethanol	MRSB33	AUSTRALIA	South Australia	Witchelina Stn	-30.0106	137.776		R. Kittle	sweeping on dense eucalyptus and saltbush	13 Oct. 2010	Bush Blitz Svy RK025
AUMIC346-18	Extraction555	SAMA	32-47811	Examined material	Apanteles ippeus Nixon, 1965	Existing species	♀	In ethanol	MRSB33	AUSTRALIA	South Australia	Witchelina Stn	-30.0106	137.776		R. Kittle	sweeping on dense eucalyptus and saltbush	13 Oct. 2010	Bush Blitz Svy RK025
AUMIC355-18	Extraction563	SAMA	32-47812	Examined material	Apanteles ippeus Nixon, 1965	Existing species	♀	In ethanol	MRSB33	AUSTRALIA	South Australia	Witchelina Stn	-30.025	138.045		S. Mantel	sweeping on Acacia papyrocarpa	17 Oct. 2010	Bush Blitz Svy SM073
AUMIC356-18	Extraction564	SAMA	32-47813	Examined material	Apanteles ippeus Nixon, 1965	Existing species	♀	In ethanol	MRSB33	AUSTRALIA	South Australia	Witchelina Stn	-30.025	138.045		S. Mantel	sweeping on Acacia papyrocarpa	17 Oct. 2010	Bush Blitz Svy SM073
AUMIC508-18	Extraction8	SAMA	32-47814	Examined material	Apanteles ippeus Nixon, 1965	Existing species	♀	In ethanol	MRSB33	AUSTRALIA	South Australia	Witchelina Stn	-30.0728	137.752		F. Colombo	Sweeping	20 Oct. 2010	Bush Blitz Svy FC061A
AUMIC184-18	Extraction329	WAM	130568	Examined material	Apanteles ippeus Nixon, 1965	Existing species	♀	In ethanol	MRSB33	AUSTRALIA	Western Australia	Barrow Island	-20.7847	115.394		S. Callan K. Edwards	N28 DHC	1 May. 2007
AUMIC1321-24	Extraction1329	AM	K.247472	Examined material	Apanteles ippeus Nixon, 1965	Existing species	♀	In ethanol	MRSB33	AUSTRALIA	Western Australia	Western Pilbara, Hamersley station, Approx. 5km South of Hamersley on Railway Rd. to Tom Price, on left side.	-22.3214	117.678		M. Bulbert, N. Tatarnic & S.A. Lassau	Sweeping	06 Jun. 2004
AUMIC1317-24	Extraction1325	AM	K.646433	Examined material	Apanteles ippeus Nixon, 1965	Existing species	♂	In ethanol	MRSB33	AUSTRALIA	Western Australia	Western Pilbara, Hamersley station, Approx. 5km South of Hamersley on Railway Rd. to Tom Price, on left side.	-22.3214	117.678		M. Bulbert, N. Tatarnic & S.A. Lassau	Sweeping	06 Jun. 2004
AUMIC1318-24	Extraction1326	AM	K.646434	Examined material	Apanteles ippeus Nixon, 1965	Existing species	♂	In ethanol	MRSB33	AUSTRALIA	Western Australia	Western Pilbara, Hamersley station, Approx. 5km South of Hamersley on Railway Rd. to Tom Price, on left side.	-22.3214	117.678		M. Bulbert, N. Tatarnic & S.A. Lassau	Sweeping	06 Jun. 2004
AUMIC1319-24	Extraction1327	AM	K.646435	Examined material	Apanteles ippeus Nixon, 1965	Existing species	♂	In ethanol	MRSB33	AUSTRALIA	Western Australia	Western Pilbara, Hamersley station, Approx. 5km South of Hamersley on Railway Rd. to Tom Price, on left side.	-22.3214	117.678		M. Bulbert, N. Tatarnic & S.A. Lassau	Sweeping	06 Jun. 2004
AUMIC1320-24	Extraction1328	AM	K.646436	Examined material	Apanteles ippeus Nixon, 1965	Existing species	♂	In ethanol	MRSB33	AUSTRALIA	Western Australia	Western Pilbara, Hamersley station, Approx. 5km South of Hamersley on Railway Rd. to Tom Price, on left side.	-22.3214	117.678		M. Bulbert, N. Tatarnic & S.A. Lassau	Sweeping	06 Jun. 2004
AUMIC1355-24	Extraction1365	AM	K.247583	Examined material	Apanteles ippeus Nixon, 1965	Existing species	♀	In ethanol	MRSB33	AUSTRALIA	Western Australia	Western Pilbara, Hamersley station, 13km NE of Railway Rd. crossing, near fenceline	-22.3558	117.915		Conservation Volunteers Australia	Malaise trap	12–17 Aug. 2005
AUMIC1356-24	Extraction1366	AM	K.646438	Examined material	Apanteles ippeus Nixon, 1965	Existing species	♂	In ethanol	MRSB33	AUSTRALIA	Western Australia	Western Pilbara, Hamersley station, 13km NE of Railway Rd. crossing, near fenceline	-22.3558	117.915		Conservation Volunteers Australia	Malaise trap	12–17 Aug. 2005
AUMIC1301-24	Extraction1308	AM	K.247572	Examined material	Apanteles ippeus Nixon, 1965	Existing species	♀	In ethanol	MRSB33	AUSTRALIA	Western Australia	Western Pilbara, Hamersley station, Railway Rd. just past Cooks Bore turnoff, Ridge paddock, UWA exclusion site.	-22.3017	117.695		A. Donnelly & G. Carter	Malaise trap	27–30 May. 2004
AUMIC1299-24	Extraction1306	AM	K.646437	Examined material	Apanteles ippeus Nixon, 1965	Existing species	♂	In ethanol	MRSB33	AUSTRALIA	Western Australia	Western Pilbara, Hamersley station, Railway Rd. just past Cooks Bore turnoff, Ridge paddock, UWA exclusion site.	-22.3017	117.695		A. Donnelly & G. Carter	Malaise trap	27–30 May. 2004
AUMIC085-18	Extraction2	SAMA	32-47815	Examined material	Apanteles brockhedgesi sp. nov.	sp. nov.	♀	Specimen damaged but was imaged first	MRSB34	AUSTRALIA	South Australia	Bon Bon Stn	-30.3139	135.448		R. Kittel	sweep netting on Acacia victoriae	28 Oct. 2010	Bush Blitz Svy RK129
AUMIC326-18	Extraction530	SAMA	32-47816	Holotype	Apanteles brockhedgesi sp. nov.	sp. nov.	♀	Pinned	MRSB34	AUSTRALIA	South Australia	Witchelina Stn	-30.1056	137.738		R. Kittel	sweeping Acacia sp. in sand dune	20 Oct. 2010	Bush Blitz Svy RK069
AUMIC734-23	22-ME179	SAMA	32-47817	Paratype	Apanteles brockhedgesi sp. nov.	sp. nov.	♀	In ethanol	MRSB34	AUSTRALIA	South Australia	Andamooka Arid Explorers Garden	-29.5519	137.167	110	E. Fagan-Jeffries, SA Museum Waterhouse Club members	General vegetation sweep, several flowering plants	2 May. 2021
AUMIC740-23	22-ME185	SAMA	32-47818	Paratype	Apanteles brockhedgesi sp. nov.	sp. nov.	♀	Pinned	MRSB34	AUSTRALIA	South Australia	Andamooka school road	-30.4479	137.167		E. Fagan-Jeffries, SA Museum Waterhouse Club members	General vegetation sweep	2 May. 2021
AUMIC347-18	Extraction556	SAMA	32-47819	Paratype	Apanteles brockhedgesi sp. nov.	sp. nov.	♀	Pinned	MRSB34	AUSTRALIA	South Australia	Bon Bon Stn	-30.3602	?		G.S. Taylor	Swept Acacia aneura	28 Oct. 2010	Bush Blitz 063 (B24)
AUMIC1265-24	Extraction1264	SAMA	32-47767	Paratype	Apanteles brockhedgesi sp. nov.	sp. nov.	♂	Pinned	MRSB34	AUSTRALIA	South Australia	Great Victoria Desert, Cook Road	-29.0067	130.012		J. A. Forrest & R. Leijs	Vehicle net	29 Aug. 2015	28.9684°S, 130.0772°E to 29.0449°S, 129.9475°E
AUMIC1262-24	Extraction1261	SAMA	32-47768	Paratype	Apanteles brockhedgesi sp. nov.	sp. nov.	♂	In ethanol	MRSB34	AUSTRALIA	South Australia	Great Victoria Desert, Cook Road	-29.0067	130.012		J. A. Forrest & R. Leijs	Vehicle net	29 Aug. 2015	28.9684°S, 130.0772°E to 29.0449°S, 129.9475°E
AUMIC928-23	22-ME373	SAMA	32-47820	Paratype	Apanteles brockhedgesi sp. nov.	sp. nov.	♂	Pinned	MRSB34	AUSTRALIA	South Australia	Hiltaba	-32.1033	135.092	234	E. Fagan-Jeffries	Sweeping vegetation	26 Sep. 2021	Flowering yellow Eucalyptus
AUMIC865-23	22-ME310	SAMA	32-47769	Paratype	Apanteles brockhedgesi sp. nov.	sp. nov.	♀	In ethanol	MRSB34	AUSTRALIA	South Australia	Walker flat, Mallee Rd	-34.8086	139.494	93	BA Parslow	Sweeping vegetation	2 May. 2021	Eucalyptus flowers
AUMIC352-18	Extraction560	SAMA	32-47821	Paratype	Apanteles brockhedgesi sp. nov.	sp. nov.	♀	Pinned	MRSB34	AUSTRALIA	South Australia	Witchelina Stn	-30.0186	137.901		R. Kittel	sweeping Acacia victoriae	23 Oct. 2010	Bush Blitz Svy RK091
AUMIC353-18	Extraction561	SAMA	32-47822	Paratype	Apanteles brockhedgesi sp. nov.	sp. nov.	♀	Pinned	MRSB34	AUSTRALIA	South Australia	Witchelina Stn	-30.0186	137.901		R. Kittel	sweeping Acacia victoriae	23 Oct. 2010	Bush Blitz Svy RK091
AUMIC354-18	Extraction562	SAMA	32-47823	Paratype	Apanteles brockhedgesi sp. nov.	sp. nov.	♀	Pinned	MRSB34	AUSTRALIA	South Australia	Witchelina Stn	-30.0186	137.901		R. Kittel	sweeping Acacia victoriae	23 Oct. 2010	Bush Blitz Svy RK091
AUMIC1295-24	Extraction1302	AM	K.247578	Paratype	Apanteles brockhedgesi sp. nov.	sp. nov.	♀	Pinned	MRSB34	AUSTRALIA	Western Australia	Western Pilbara, Nanutarra-Wittenoom Rd., 1.7 km north of Hamersley Rd. turnoff.	-22.2317	117.983		D.R. Britton & A. Donnelly	Light Trap	29 May. 2004	Might be a typo in date - other spreadsheet says 29 May not 28
AUMIC087-18	Extraction202	QM	T208361	Holotype	Apanteles phantasmatus sp. nov.	sp. nov.	♀	Pinned	MRSB35	AUSTRALIA	Queensland	Samsonvale Cemetery, 8.5km SSE Dayboro	-27.2703	152.856	50	S. Wright	Malaise trap	5–22 Oct. 2014	Casuarina/open forest
HYAS060-10	09-NSWHH-2163	QM	T261269	Paratype	Apanteles phantasmatus sp. nov.	sp. nov.	♀	In ethanol	MRSB35	AUSTRALIA	New South Wales	Hat Head	-31.063	153.052	36.58	Paul D.N. Hebert	Malaise trap	26 Dec. 2009
NSWHO4562-18	BIOUG37613-C02	QM	T261270	Paratype	Apanteles phantasmatus sp. nov.	sp. nov.	♂	In ethanol	MRSB35	AUSTRALIA	New South Wales	Hat Head	-31.0626	153.052	36.58	Paul Hebert	Malaise trap	18 Feb. 2018	Trap #4
AUMIC071-18	Extraction184	QM	T208357	Paratype	Apanteles phantasmatus sp. nov.	sp. nov.	♀	Pinned	MRSB35	AUSTRALIA	Queensland	Samsonvale Cemetery, 8.5km SSE Dayboro	-27.2703	152.856	50	S. Wright	Malaise trap	23 Sep.–05 Oct. 2014	Casuarina/open forest
AUMIC090-18	Extraction205	QM	T208362	Paratype	Apanteles phantasmatus sp. nov.	sp. nov.	♀	Pinned	MRSB35	AUSTRALIA	Queensland	Samsonvale Cemetery, 8.5km SSE Dayboro	-27.2703	152.856	50	S. Wright	Malaise trap	14 Nov.–16 Dec. 2014	Casuarina/open forest
AUMIC091-18	Extraction206	QM	T208358	Paratype	Apanteles phantasmatus sp. nov.	sp. nov.	♀	Pinned	MRSB35	AUSTRALIA	Queensland	Samsonvale Cemetery, 8.5km SSE Dayboro	-27.2703	152.856	50	S. Wright	Malaise trap	14 Nov.–16 Dec. 2014	Casuarina/open forest
AUMIC410-18	Extraction624	QM	T208363	Paratype	Apanteles phantasmatus sp. nov.	sp. nov.	♀	Pinned	MRSB35	AUSTRALIA	Queensland	Samsonvale Cemetery, 8.5km SSE Dayboro	-27.2703	152.856	50	S. Wright	Malaise trap	22 Oct.–14 Nov. 2014	Casuarina/open forest
AUMIC413-18	Extraction628	QM	T208359	Paratype	Apanteles phantasmatus sp. nov.	sp. nov.	♀	In ethanol	MRSB35	AUSTRALIA	Queensland	Samsonvale Cemetery, 8.5km SSE Dayboro	-27.2703	152.856	50	S. Wright	Malaise trap	5–22 Oct. 2014	Casuarina/open forest
AUMIC414-18	Extraction629	QM	T208360	Paratype	Apanteles phantasmatus sp. nov.	sp. nov.	♀	In ethanol	MRSB35	AUSTRALIA	Queensland	Samsonvale Cemetery, 8.5km SSE Dayboro	-27.2703	152.856	50	S. Wright	Malaise trap	6 Jan.–8 Feb. 2015	Casuarina/open forest
AUMIC1437-24	Extraction1450	QM	T261171	Paratype	Apanteles phantasmatus sp. nov.	sp. nov.	♂	Pinned	MRSB35	AUSTRALIA	Queensland	Samsonvale Cemetery, 8.5km SSE Dayboro	-27.2703	152.856	50	S. Wright	Malaise trap	6 Jan.–8 Feb. 2015	Casuarina/open forest
AUMIC1439-24	Extraction1452	QM	T261172	Paratype	Apanteles phantasmatus sp. nov.	sp. nov.	♂	In ethanol	MRSB35	AUSTRALIA	Queensland	Samsonvale Cemetery, 8.5km SSE Dayboro	-27.2703	152.856	50	S. Wright	Malaise trap	6 Jan.–8 Feb. 2015	Casuarina/open forest
AUMIC1441-24	Extraction1454	QM	T261173	Paratype	Apanteles phantasmatus sp. nov.	sp. nov.	♂	In ethanol	MRSB35	AUSTRALIA	Queensland	Samsonvale Cemetery, 8.5km SSE Dayboro	-27.2703	152.856	50	S. Wright	Malaise trap	6 Jan.–8 Feb. 2015	Casuarina/open forest
AUMIC1443-24	Extraction1456	QM	T261174	Paratype	Apanteles phantasmatus sp. nov.	sp. nov.	♂	Pinned	MRSB35	AUSTRALIA	Queensland	Samsonvale Cemetery, 8.5km SSE Dayboro	-27.2703	152.856	50	S. Wright	Malaise trap	6 Jan.–8 Feb. 2015	Casuarina/open forest
AUMIC1444-24	Extraction1457	QM	T261175	Paratype	Apanteles phantasmatus sp. nov.	sp. nov.	♂	Pinned	MRSB35	AUSTRALIA	Queensland	Samsonvale Cemetery, 8.5km SSE Dayboro	-27.2703	152.856	50	S. Wright	Malaise trap	6 Jan.–8 Feb. 2015	Casuarina/open forest
AUMIC1445-24	Extraction1458	QM	T261176	Paratype	Apanteles phantasmatus sp. nov.	sp. nov.	♂	Pinned	MRSB35	AUSTRALIA	Queensland	Samsonvale Cemetery, 8.5km SSE Dayboro	-27.2703	152.856	50	S. Wright	Malaise trap	6 Jan.–8 Feb. 2015	Casuarina/open forest
AUMIC1442-24	Extraction1455	QM	T261177	Paratype	Apanteles phantasmatus sp. nov.	sp. nov.	♂	In ethanol	MRSB35	AUSTRALIA	Queensland	Samsonvale Cemetery, 8.5km SSE Dayboro	-27.2703	152.856	55	S. Wright	Malaise trap	6 Jan.–8 Feb. 2015	Casuarina/open forest
AUMIC1205-24	Extraction1190	AM	K.377411	Holotype	Apanteles insulanus sp. nov.	sp. nov.	♀	Pinned	MRSB36	AUSTRALIA	New South Wales	Lord Howe Island, Lidgbird, East shelf.	-31.5636	159.085		C.A. Reid	Malaise trap	9–16 Feb. 2017
AUMIC651-23	22-ME17	SAMA	32-47762	Holotype	Apanteles ramsaris sp. nov.	sp. nov.	♀	Pinned	MRSB37	AUSTRALIA	South Australia	Banrock site B	-34.1708	140.319		R. Glatz	Malaise trap	12–14 Dec. 2019
AUMIC1526-24	Extraction1579	QM		Holotype	Apanteles auroralis sp. nov.	sp. nov.	♀	Pinned	MRSB38	AUSTRALIA	Queensland	Great Sandy NP, Bymien Picnic Area	-25.9536	153.102		D. Yeates & X. Li	By hand	05 Dec. 2017
AUMIC1523-24	Extraction1576	ANIC	32-085571	Paratype	Apanteles auroralis sp. nov.	sp. nov.	♂	Pinned	MRSB38	AUSTRALIA	Queensland	Great Sandy NP, Bymien Picnic Area	-25.9536	153.102		D. Yeates & X. Li	By hand	05 Dec. 2017
AUMIC1524-24	Extraction1577	ANIC	32-085572	Paratype	Apanteles auroralis sp. nov.	sp. nov.	♂	In ethanol	MRSB38	AUSTRALIA	Queensland	Great Sandy NP, Bymien Picnic Area	-25.9536	153.102		D. Yeates & X. Li	By hand	05 Dec. 2017
AUMIC1525-24	Extraction1578	ANIC	32-085573	Paratype	Apanteles auroralis sp. nov.	sp. nov.	♂	Pinned	MRSB38	AUSTRALIA	Queensland	Great Sandy NP, Bymien Picnic Area	-25.9536	153.102		D. Yeates & X. Li	By hand	05 Dec. 2017
AUMIC077-18	Extraction190	QM	T208364	Paratype	Apanteles auroralis sp. nov.	sp. nov.	♀	Pinned	MRSB38	AUSTRALIA	Queensland	Lamington NP	-28.148	153.137		C Lambkin, N. Starick	Malaise trap	13–23 Jan. 2007	IBISCA Plot # IQ-300-A rainforest
AUMIC637-23	22-ME97	QM	T261222	Holotype	Apanteles darthvaderi sp. nov.	sp. nov.	♀	Pinned	MRSB39	AUSTRALIA	Queensland	Prospect Creek State School	-24.4218	150.43		E. Fagan-Jeffries & Prospect Creek State School	Malaise trap	6 Oct.–4 Nov. 2020
AACTA4853-20	BIOUG53911-H02	ANIC	32-085567	Paratype	Apanteles darthvaderi sp. nov.	sp. nov.	♀	In ethanol	MRSB39	AUSTRALIA	Australian Capital Territory	Canberra, Cook, 8 Moss Street	-35.261	149.059	632	P.Hebert,R.Labbee,V.Levesque-Beaudin,J.McCormick,J.Sones,J.Webb		10 Apr. 2011
AACTA5193-20	BIOUG53919-D01	ANIC	32-085568	Paratype	Apanteles darthvaderi sp. nov.	sp. nov.	♀	In ethanol	MRSB39	AUSTRALIA	Australian Capital Territory	Canberra, Cook, 8 Moss Street	-35.261	149.059	632	P.Hebert,R.Labbee,V.Levesque-Beaudin,J.McCormick,J.Sones,J.Webb		02 Apr. 2011
AUMIC626-23	22-ME86	AM	K.647416	Paratype	Apanteles darthvaderi sp. nov.	sp. nov.	♀	Pinned	MRSB39	AUSTRALIA	New South Wales	Bendemeer	-30.819	151.142	840	A. Goodwin, R. Noakes	Malaise trap	19 Dec. 2020–04 Jan. 2021
AUMIC627-23	22-ME87	AM	K.647417	Paratype	Apanteles darthvaderi sp. nov.	sp. nov.	♀	In ethanol	MRSB39	AUSTRALIA	New South Wales	Bendemeer	-30.819	151.142	840	A. Goodwin, R. Noakes	Malaise trap	19 Dec. 2020–04 Jan. 2021
AUMIC629-23	22-ME89	AM	K.647418	Paratype	Apanteles darthvaderi sp. nov.	sp. nov.	♀	Pinned	MRSB39	AUSTRALIA	New South Wales	Bendemeer	-30.819	151.142	840	A. Goodwin, R. Noakes	Malaise trap	19 Dec. 2020–04 Jan. 2021
AUMIC946-24	Extraction839_2020	AM	K.647419	Paratype	Apanteles darthvaderi sp. nov.	sp. nov.	♂	Pinned	MRSB39	AUSTRALIA	New South Wales	Bendemeer	-30.8195	151.142	840	A. Goodwin & R. Noakes	Malaise trap	21 Oct.–3 Nov. 2019
AUSMA270-14	BIOUG15786-C06	QM	T261271	Paratype	Apanteles darthvaderi sp. nov.	sp. nov.	♂	In ethanol	MRSB39	AUSTRALIA	New South Wales	Hat Head	-31.063	153.052	36.58	Paul Hebert	Malaise trap	20–27 Dec. 2012
AUSMA277-14	BIOUG15786-D01	QM	T261275	Paratype	Apanteles darthvaderi sp. nov.	sp. nov.	♂	In ethanol	MRSB39	AUSTRALIA	New South Wales	Hat Head	-31.063	153.052	36.58	Paul Hebert	Malaise trap	20–27 Dec. 2012
HYAS463-11	BIOUG00872-B06	QM	T261276	Paratype	Apanteles darthvaderi sp. nov.	sp. nov.	♂	In ethanol	MRSB39	AUSTRALIA	New South Wales	Hat Head	-31.063	153.052	36.58	Paul D.N. Hebert	Malaise trap	10–17 Dec. 2010
NSWHP4438-19	BIOUG46310-A07	QM	T261277	Paratype	Apanteles darthvaderi sp. nov.	sp. nov.	♂	In ethanol	MRSB39	AUSTRALIA	New South Wales	Hat Head	-31.0626	153.052	36.58	P.Hebert	Malaise trap	22 Feb. 2019	Trap #2
AUMIC1249-24	Extraction1246	AM	K.379878	Paratype	Apanteles darthvaderi sp. nov.	sp. nov.	♀	Pinned	MRSB39	AUSTRALIA	New South Wales	Oxley Wild Rivers National Park, East Kunderang Track	-30.8181	152.136		D.M. Bray	pan trap - blue	07 Nov. 2015
AUMIC1250-24	Extraction1247	AM	K.646439	Paratype	Apanteles darthvaderi sp. nov.	sp. nov.	♀	In ethanol	MRSB39	AUSTRALIA	New South Wales	Oxley Wild Rivers National Park, East Kunderang Track	-30.8181	152.136		D.M. Bray	pan trap - blue	07 Nov. 2015
AUMIC900-23	22-ME345	ANIC	32-085561	Paratype	Apanteles darthvaderi sp. nov.	sp. nov.	♀	Pinned	MRSB39	AUSTRALIA	New South Wales	Wonboyn	-37.2447	149.903	30	P. Whitington, K-L. Harris	Malaise trap	26 Jan.–10 Feb. 2020
ASMII13121-22	BIOUG85158-A11	QM	T261181	Paratype	Apanteles darthvaderi sp. nov.	sp. nov.	♀	Pinned	MRSB39	AUSTRALIA	Queensland	Back Plains	-27.892	151.783		Back Plains State School students	Malaise trap	1–8 Mar. 2022	Insect Investigators
AUMIC1139-24	Extraction1090	ANIC	32-085562	Paratype	Apanteles darthvaderi sp. nov.	sp. nov.	♂	In ethanol	MRSB39	AUSTRALIA	Queensland	Cockburn Rvr Camp	-31.0522	151.144	461	J. B. Dorey	General sweep over Brachychiton flowering species in schlerophyll forest along dry creekbed	10 Dec. 2019	Sunny and warm ~33C
AUMIC1140-24	Extraction1091	ANIC	32-085563	Paratype	Apanteles darthvaderi sp. nov.	sp. nov.	♂	Pinned	MRSB39	AUSTRALIA	Queensland	Cockburn Rvr Camp	-31.0522	151.144	461	J. B. Dorey	General sweep over Brachychiton flowering species in schlerophyll forest along dry creekbed	10 Dec. 2019	Sunny and warm ~33C
AUMIC1141-24	Extraction1092	QM	T261223	Paratype	Apanteles darthvaderi sp. nov.	sp. nov.	♂	Pinned	MRSB39	AUSTRALIA	Queensland	Cockburn Rvr Camp	-31.0522	151.144	461	J. B. Dorey	General sweep over Brachychiton flowering species in schlerophyll forest along dry creekbed	10 Dec. 2019	Sunny and warm ~33C
AUMIC1142-24	Extraction1093	QM	T261224	Paratype	Apanteles darthvaderi sp. nov.	sp. nov.	♂	In ethanol	MRSB39	AUSTRALIA	Queensland	Cockburn Rvr Camp	-31.0522	151.144	461	J. B. Dorey	General sweep over Brachychiton flowering species in schlerophyll forest along dry creekbed	10 Dec. 2019	Sunny and warm ~33C
AUMIC1180-24	Extraction1154	QM	T261225	Paratype	Apanteles darthvaderi sp. nov.	sp. nov.	♂	In ethanol	MRSB39	AUSTRALIA	Queensland	Cockburn Rvr Camp	-31.0522	151.144	461	J. B. Dorey	General sweep over Brachychiton flowering species in schlerophyll forest along dry creekbed	10 Dec. 2019	Sunny and warm ~33C
AUMIC1181-24	Extraction1158	QM	T261226	Paratype	Apanteles darthvaderi sp. nov.	sp. nov.	♂	In ethanol	MRSB39	AUSTRALIA	Queensland	Cockburn Rvr Camp	-31.0522	151.144	461	J. B. Dorey	General sweep over Brachychiton flowering species in schlerophyll forest along dry creekbed	10 Dec. 2019	Sunny and warm ~33C
AUMIC1226-24	Extraction1218	QM	T261227	Paratype	Apanteles darthvaderi sp. nov.	sp. nov.	♂	In ethanol	MRSB39	AUSTRALIA	Queensland	Crediton	-21.2079	148.521	796	JB Dorey	General sweep over white flowering Acacia in farmland with big gums around.	23 Nov. 2019	Sunny and warm.
ASMII7957-22	BIOUG85138-F12	QM	T261182	Paratype	Apanteles darthvaderi sp. nov.	sp. nov.	♀	Pinned	MRSB39	AUSTRALIA	Queensland	Prospect	-24.42	150.43		Prospect Creek State School students	Malaise trap	22 Mar.–1 Apr. 2022	Insect Investigators
ASMII7910-22	BIOUG85138-C01	QM	T261183	Paratype	Apanteles darthvaderi sp. nov.	sp. nov.	♀	Pinned	MRSB39	AUSTRALIA	Queensland	Prospect	-24.42	150.43		Prospect Creek State School students	Malaise trap	15–22 Mar. 2022	Insect Investigators
AUMIC664-23	22-ME30	QM	T261228	Paratype	Apanteles darthvaderi sp. nov.	sp. nov.	♀	In ethanol	MRSB39	AUSTRALIA	Queensland	Prospect Creek State School	-24.4218	150.43		E. Fagan-Jeffries & Prospect Creek State School	Malaise trap	6 Oct.–4 Nov. 2020
OZBOL418-21	CCDB-38103-D2	AM	K.647420	Paratype	Apanteles darthvaderi sp. nov.	sp. nov.	♀	Pinned	MRSB39	AUSTRALIA	Queensland	Prospect Creek State School	-24.4218	150.43		E. Fagan-Jeffries & Prospect Creek State School	Malaise trap	12 Aug.–15 Sep. 2020
AUMIC674-23	22-ME119	QM	T261229	Paratype	Apanteles darthvaderi sp. nov.	sp. nov.	♂	Pinned	MRSB39	AUSTRALIA	Queensland	Prospect Creek State School	-24.4218	150.43		E. Fagan-Jeffries & Prospect Creek State School	Malaise trap	6 Oct.–4 Nov. 2020
AUMIC662-23	22-ME28	QM	T261230	Paratype	Apanteles darthvaderi sp. nov.	sp. nov.	♂	In ethanol	MRSB39	AUSTRALIA	Queensland	Prospect Creek State School	-24.4218	150.43		E. Fagan-Jeffries & Prospect Creek State School	Malaise trap	6 Oct.–4 Nov. 2020
GCQT1802-17	gvcT10210	QM	T261272	Paratype	Apanteles darthvaderi sp. nov.	sp. nov.	♀	In ethanol	MRSB39	AUSTRALIA	Queensland	Townsville, Hervey Range	-19.3812	146.449	380	Graeme Cocks	netted	23 Jun. 2017
HYAS097-10	09-NSWHH-2200			Sequence only	Apanteles darthvaderi sp. nov.	sp. nov.			MRSB39	AUSTRALIA	New South Wales	Hat Head	-31.063	153.052	36.58	Paul D.N. Hebert	Malaise trap	26 Dec. 2009
HYQT211-09	gvc12398-1L			Sequence only	Apanteles darthvaderi sp. nov.	sp. nov.			MRSB39	AUSTRALIA	Queensland	Townsville, Hermit Park	-19.2828	146.801	10	G. Cocks		20 Aug. 2009
AUMIC244-18	Extraction411	AM	K.647421	Holotype	Apanteles hades sp. nov.	sp. nov.	♀	Pinned	MRSB40	AUSTRALIA	New South Wales	Pearl Beach, Cormellin Biological Field Station	-33.5511	151.298		A.D. Austin		Dec. 2009
AUMIC1166-24	Extraction1134	ANIC	32-085543	Paratype	Apanteles hades sp. nov.	sp. nov.	♂	Pinned	MRSB40	AUSTRALIA	New South Wales	Barren Grounds, NR 21 m NE off Barren Ground Rd.	-34.6697	150.712		K. M. Bayless & J. G. Lumbers	Malaise trap	1–6 Feb. 2020
AUMIC1168-24	Extraction1137	ANIC	32-085544	Paratype	Apanteles hades sp. nov.	sp. nov.	♂	Pinned	MRSB40	AUSTRALIA	New South Wales	Barren Grounds, NR 21 m NE off Barren Ground Rd.	-34.6697	150.712		K. M. Bayless & J. G. Lumbers	Malaise trap	1–6 Feb. 2020
AUMIC1171-24	Extraction1143	ANIC	32-085545	Paratype	Apanteles hades sp. nov.	sp. nov.	♀	In ethanol	MRSB40	AUSTRALIA	New South Wales	Budderoo NP, Carrington Falls, off Boundary Tk.	-34.6276	150.655		K. M. Bayless, J. G. Lumbers & D. K. Yeates	6m Malaise trap	3–10 Feb. 2020
AUMIC241-18	Extraction408	AM	K.647422	Paratype	Apanteles hades sp. nov.	sp. nov.	♀	Pinned	MRSB40	AUSTRALIA	New South Wales	Pearl Beach, Cormellin Biological Field Station	-33.5511	151.298		A.D. Austin		Nov. 2009
AUMIC245-18	Extraction412	AM	K.647423	Paratype	Apanteles hades sp. nov.	sp. nov.	♀	In ethanol	MRSB40	AUSTRALIA	New South Wales	Pearl Beach, Cormellin Biological Field Station	-33.5511	151.298		A.D. Austin		Dec. 2009
AUMIC304-18	Extraction49	AM	K.647424	Paratype	Apanteles hades sp. nov.	sp. nov.	♀	In ethanol	MRSB40	AUSTRALIA	New South Wales	Pearl Beach, Cormellin Biological Field Station	-33.5511	151.298		A.D. Austin		Dec. 2009
AUMIC070-18	Extraction183	QM	T208347	Paratype	Apanteles hades sp. nov.	sp. nov.	♀	Pinned	MRSB40	AUSTRALIA	Queensland	Cainbable Quarry, OF	-28.145	153.113		G. Monteith	Malaise trap	06–22 Jan. 2009
OZBOL412-21	CCDB-38103-C8	QM	T261231	Paratype	Apanteles hades sp. nov.	sp. nov.	♀	Pinned	MRSB40	AUSTRALIA	Queensland	Cliento Conservation Reserve Nambour	-26.6146	152.953	58	E. Fagan-Jeffries	Sweeping	02 Oct. 2020
AUMIC430-18	Extraction657	QM	T208349	Holotype	Apanteles alatomicans sp. nov.	sp. nov.	♀	Pinned	MRSB41	AUSTRALIA	Queensland	Masthead Island	-23.537	151.723	3	QM/QPWS party	Malaise trap	5–7 Oct. 2008	site 6 Casuarina camp site
AUMIC628-23	22-ME88	AM	K.647425	Paratype	Apanteles alatomicans sp. nov.	sp. nov.	♀	In ethanol	MRSB41	AUSTRALIA	New South Wales	Bendemeer	-30.819	151.142	840	A. Goodwin, R. Noakes	Malaise trap	19 Dec. 2020–4 Jan. 2021
AUMIC630-23	22-ME90	AM	K.647426	Paratype	Apanteles alatomicans sp. nov.	sp. nov.	♀	Pinned	MRSB41	AUSTRALIA	New South Wales	Bendemeer	-30.819	151.142	840	A. Goodwin, R. Noakes	Malaise trap	19 Dec. 2020–4 Jan. 2021
AUMIC631-23	22-ME91	QM	T261232	Paratype	Apanteles alatomicans sp. nov.	sp. nov.	♀	In ethanol	MRSB41	AUSTRALIA	New South Wales	Bendemeer	-30.819	151.142	840	A. Goodwin, R. Noakes	Malaise trap	19 Dec. 2020–4 Jan. 2021
AUMIC632-23	22-ME92	QM	T261233	Paratype	Apanteles alatomicans sp. nov.	sp. nov.	♀	In ethanol	MRSB41	AUSTRALIA	New South Wales	Bendemeer	-30.819	151.142	840	A. Goodwin, R. Noakes	Malaise trap	19 Dec. 2020–4 Jan. 2021
OZBOL414-21	CCDB-38103-C10	QM	T261234	Paratype	Apanteles alatomicans sp. nov.	sp. nov.	♂	Pinned	MRSB41	AUSTRALIA	Queensland	Chinchilla Botanic Parkland	-26.7393	150.629	303	E. Fagan-Jeffries	Sweeping	08 Oct. 2020
AUMIC074-18	Extraction188	QM	T208348	Paratype	Apanteles alatomicans sp. nov.	sp. nov.	♀	In ethanol	MRSB41	AUSTRALIA	Queensland	Masthead Island	-23.537	151.721		QM/QPWS party	Malaise trap	5–7 Oct. 2008	site 7 Casuarina forest
AUMIC429-18	Extraction656	QM	T208350	Removed as paratype because specimen missing	Apanteles alatomicans sp. nov.	sp. nov.	Missing?	In ethanol	MRSB41	AUSTRALIA	Queensland	Masthead Island	-23.537	151.723	3	QM/QPWS party	Malaise trap	5–7 Oct. 2008	site 6 Casuarina camp site
AUMIC640-23	22-ME100	QM	T261235	Paratype	Apanteles alatomicans sp. nov.	sp. nov.	♀	In ethanol	MRSB41	AUSTRALIA	Queensland	Prospect Creek State School	-24.4218	150.43		E. Fagan-Jeffries & Prospect Creek State School	Malaise trap	6 Oct.–4 Nov. 2020
AUMIC641-23	22-ME101	QM	T261236	Paratype	Apanteles alatomicans sp. nov.	sp. nov.	♀	In ethanol	MRSB41	AUSTRALIA	Queensland	Prospect Creek State School	-24.4218	150.43		E. Fagan-Jeffries & Prospect Creek State School	Malaise trap	6 Oct.–4 Nov. 2020
AUMIC643-23	22-ME103	QM	T261237	Paratype	Apanteles alatomicans sp. nov.	sp. nov.	♀	In ethanol	MRSB41	AUSTRALIA	Queensland	Prospect Creek State School	-24.4218	150.43		E. Fagan-Jeffries & Prospect Creek State School	Malaise trap	6 Oct.–4 Nov. 2020
AUMIC644-23	22-ME104	QM	T261238	Paratype	Apanteles alatomicans sp. nov.	sp. nov.	♀	In ethanol	MRSB41	AUSTRALIA	Queensland	Prospect Creek State School	-24.4218	150.43		E. Fagan-Jeffries & Prospect Creek State School	Malaise trap	6 Oct.–4 Nov. 2020
AUMIC645-23	22-ME105	QM	T261239	Paratype	Apanteles alatomicans sp. nov.	sp. nov.	♀	In ethanol	MRSB41	AUSTRALIA	Queensland	Prospect Creek State School	-24.4218	150.43		E. Fagan-Jeffries & Prospect Creek State School	Malaise trap	6 Oct.–4 Nov. 2020
AUMIC646-23	22-ME106	AM	K.647427	Paratype	Apanteles alatomicans sp. nov.	sp. nov.	♀	Pinned	MRSB41	AUSTRALIA	Queensland	Prospect Creek State School	-24.4218	150.43		E. Fagan-Jeffries & Prospect Creek State School	Malaise trap	6 Oct.–4 Nov. 2020
AUMIC647-23	22-ME107	QM	T261240	Paratype	Apanteles alatomicans sp. nov.	sp. nov.	♀	Pinned	MRSB41	AUSTRALIA	Queensland	Prospect Creek State School	-24.4218	150.43		E. Fagan-Jeffries & Prospect Creek State School	Malaise trap	6 Oct.–4 Nov. 2020
AUMIC648-23	22-ME108	QM	T261241	Paratype	Apanteles alatomicans sp. nov.	sp. nov.	♀	In ethanol	MRSB41	AUSTRALIA	Queensland	Prospect Creek State School	-24.4218	150.43		E. Fagan-Jeffries & Prospect Creek State School	Malaise trap	6 Oct.–4 Nov. 2020
AUMIC649-23	22-ME109	QM	T261242	Paratype	Apanteles alatomicans sp. nov.	sp. nov.	♀	Pinned	MRSB41	AUSTRALIA	Queensland	Prospect Creek State School	-24.4218	150.43		E. Fagan-Jeffries & Prospect Creek State School	Malaise trap	6 Oct.–4 Nov. 2020
AUMIC667-23	22-ME112	QM	T261243	Paratype	Apanteles alatomicans sp. nov.	sp. nov.	♀	In ethanol	MRSB41	AUSTRALIA	Queensland	Prospect Creek State School	-24.4218	150.43		E. Fagan-Jeffries & Prospect Creek State School	Malaise trap	6 Oct.–4 Nov. 2020
AUMIC669-23	22-ME114	QM	T261244	Paratype	Apanteles alatomicans sp. nov.	sp. nov.	♀	In ethanol	MRSB41	AUSTRALIA	Queensland	Prospect Creek State School	-24.4218	150.43		E. Fagan-Jeffries & Prospect Creek State School	Malaise trap	6 Oct.–4 Nov. 2020
AUMIC670-23	22-ME115	AM	K.647428	Paratype	Apanteles alatomicans sp. nov.	sp. nov.	♀	In ethanol	MRSB41	AUSTRALIA	Queensland	Prospect Creek State School	-24.4218	150.43		E. Fagan-Jeffries & Prospect Creek State School	Malaise trap	6 Oct.–4 Nov. 2020
AUMIC671-23	22-ME116	QM	T261245	Paratype	Apanteles alatomicans sp. nov.	sp. nov.	♀	In ethanol	MRSB41	AUSTRALIA	Queensland	Prospect Creek State School	-24.4218	150.43		E. Fagan-Jeffries & Prospect Creek State School	Malaise trap	6 Oct.–4 Nov. 2020
AUMIC657-23	22-ME23	QM	T261246	Paratype	Apanteles alatomicans sp. nov.	sp. nov.	♀	In ethanol	MRSB41	AUSTRALIA	Queensland	Prospect Creek State School	-24.4218	150.43		E. Fagan-Jeffries & Prospect Creek State School	Malaise trap	12 Aug.–15 Sep. 2020
AUMIC660-23	22-ME26	QM	T261247	Paratype	Apanteles alatomicans sp. nov.	sp. nov.	♀	In ethanol	MRSB41	AUSTRALIA	Queensland	Prospect Creek State School	-24.4218	150.43		E. Fagan-Jeffries & Prospect Creek State School	Malaise trap	6 Oct.–4 Nov. 2020
AUMIC661-23	22-ME27	QM	T261248	Paratype	Apanteles alatomicans sp. nov.	sp. nov.	♀	In ethanol	MRSB41	AUSTRALIA	Queensland	Prospect Creek State School	-24.4218	150.43		E. Fagan-Jeffries & Prospect Creek State School	Malaise trap	6 Oct.–4 Nov. 2020
AUMIC663-23	22-ME29	QM	T261249	Paratype	Apanteles alatomicans sp. nov.	sp. nov.	♀	In ethanol	MRSB41	AUSTRALIA	Queensland	Prospect Creek State School	-24.4218	150.43		E. Fagan-Jeffries & Prospect Creek State School	Malaise trap	6 Oct.–4 Nov. 2020
AUMIC633-23	22-ME93	QM	T261250	Paratype	Apanteles alatomicans sp. nov.	sp. nov.	♀	Pinned	MRSB41	AUSTRALIA	Queensland	Prospect Creek State School	-24.4218	150.43		E. Fagan-Jeffries & Prospect Creek State School	Malaise trap	6 Oct.–4 Nov. 2020
AUMIC635-23	22-ME95	QM	T261251	Paratype	Apanteles alatomicans sp. nov.	sp. nov.	♀	In ethanol	MRSB41	AUSTRALIA	Queensland	Prospect Creek State School	-24.4218	150.43		E. Fagan-Jeffries & Prospect Creek State School	Malaise trap	6 Oct.–4 Nov. 2020
AUMIC636-23	22-ME96	QM	T261252	Paratype	Apanteles alatomicans sp. nov.	sp. nov.	♀	In ethanol	MRSB41	AUSTRALIA	Queensland	Prospect Creek State School	-24.4218	150.43		E. Fagan-Jeffries & Prospect Creek State School	Malaise trap	6 Oct.–4 Nov. 2020
AUMIC638-23	22-ME98	QM	T261253	Paratype	Apanteles alatomicans sp. nov.	sp. nov.	♀	In ethanol	MRSB41	AUSTRALIA	Queensland	Prospect Creek State School	-24.4218	150.43		E. Fagan-Jeffries & Prospect Creek State School	Malaise trap	6 Oct.–4 Nov. 2020
AUMIC639-23	22-ME99	QM	T261254	Paratype	Apanteles alatomicans sp. nov.	sp. nov.	♀	In ethanol	MRSB41	AUSTRALIA	Queensland	Prospect Creek State School	-24.4218	150.43		E. Fagan-Jeffries & Prospect Creek State School	Malaise trap	6 Oct.–4 Nov. 2020
AUMIC673-23	22-ME118	AM	K.647429	Paratype	Apanteles alatomicans sp. nov.	sp. nov.	♂	In ethanol	MRSB41	AUSTRALIA	Queensland	Prospect Creek State School	-24.4218	150.43		E. Fagan-Jeffries & Prospect Creek State School	Malaise trap	6 Oct.–4 Nov. 2020
ASMII486-22	BIOUG84484-A11	QM	T261184	Paratype	Apanteles alatomicans sp. nov.	sp. nov.	♀ (head detached)	Pinned	MRSB41	AUSTRALIA	Queensland	Springsure	-24.115	148.087		Springsure State School students	Malaise trap	8–15 Mar. 2022	Insect Investigators
ASMII550-22	BIOUG84484-G03	QM	T261185	Paratype	Apanteles alatomicans sp. nov.	sp. nov.	♂	Pinned	MRSB41	AUSTRALIA	Queensland	Springsure	-24.115	148.087		Springsure State School students	Malaise trap	22–29 Mar. 2022	Insect Investigators
ASMII482-22	BIOUG84484-A07	QM	T261186	Paratype	Apanteles alatomicans sp. nov.	sp. nov.	♂	Pinned	MRSB41	AUSTRALIA	Queensland	Springsure	-24.115	148.087		Springsure State School students	Malaise trap	8–15 Mar. 2022	Insect Investigators
AUMIC403-18	Extraction618	QM	T208351	Holotype	Apanteles ferripulvis sp. nov.	sp. nov.	♀	Pinned	MRSB42	AUSTRALIA	Queensland	4km SSE HS Noonbah Station (NB3 M)	-24.142	143.196	188	A. Emmott	Malaise trap	19 Jan.–7 Feb. 2009	Sandy Plain, Ghost gums
AUMIC436-18	Extraction664	QM	T208354	Holotype	Apanteles lamingtonensis sp. nov.	sp. nov.	♀	Pinned	MRSB43	AUSTRALIA	Queensland	Lamington NP	-28.21	153.139	474	C Lambkin, N. Starick	Malaise trap	15–25 Jan. 2007	IBISCA Plot # IQ-500-C rainforest
AUMIC1149-24	Extraction1103	ANIC	32-085546	Examined material	Apanteles lamingtonensis sp. nov.	sp. nov.	♀	Pinned	MRSB43	AUSTRALIA	Australian Capital Territory	Canberra, CSIRO Black Mountain, close to Botanic Garden fence	-35.2736	149.102	538	T. Pleines & J. Rodriguez	Malaise trap	31 Jan.–6 Feb. 2018
AUMIC1000-24	Extraction916	ANIC	32-085547	Examined material	Apanteles lamingtonensis sp. nov.	sp. nov.	♀	Pinned	MRSB43	AUSTRALIA	Australian Capital Territory	Canberra, CSIRO Black Mountain, close to Botanic Garden fence	-35.2736	149.102	538	T. Pleines & J. Rodriguez	Malaise trap	2 Apr.–17 Aug. 2017
AUMIC435-18	Extraction663	QM	T208352	Paratype	Apanteles lamingtonensis sp. nov.	sp. nov.	♀	Pinned	MRSB43	AUSTRALIA	Queensland	Lamington NP	-28.21	153.139	474	C Lambkin, N. Starick	Malaise trap	15–25 Jan. 2007	IBISCA Plot # IQ-500-C rainforest
AUMIC439-18	Extraction667	QM	T208353	Paratype	Apanteles lamingtonensis sp. nov.	sp. nov.	♀	Pinned	MRSB43	AUSTRALIA	Queensland	Lamington NP	-28.188	153.121	746	Lambkin, Marcora, Starick	Malaise trap	10–20 Apr. 2007	IBISCA Plot # IQ-700-A rainforest
GMQQH158-18	BIOUG43272-F03			Sequence only	Apanteles lamingtonensis sp. nov.	sp. nov.			MRSB43	AUSTRALIA	Queensland	Cow Bay, Cape Tribulation, Daintree Discovery Centre	-16.2382	145.427	86	C.J. Bennett	Malaise trap	28 Dec. 2014
AUMIC1185-24	Extraction1162	WINC		Examined material	Apanteles sp. MRSB44	molecular species only, not being described	♂	Pinned	MRSB44	AUSTRALIA	Queensland	Kuranda	-16.8112	145.635	351	J. B. Dorey	Sweeping	20 Nov. 2019	Tall flame tree (~13 m high) on street surrounded by rainforest. Several females and males observed. Bees seen almost immediately upon arrival. Sunny and warm ~30C +i
AUMIC620-23	22-ME80	SAMA	32-47763	Holotype	Apanteles magicus sp. nov.	sp. nov.	♀	Pinned	MRSB45	AUSTRALIA	South Australia	Lot 51 HA just near end of driveway near 3rd power pole	-35.9038	137.551		R. Glatz	Malaise trap	13–17 Apr. 2020
AUMIC1200-24	Extraction1183	ANIC	32-085548	Paratype	Apanteles magicus sp. nov.	sp. nov.	♀	In ethanol	MRSB45	AUSTRALIA	Australian Capital Territory	Canberra, Black Mtn Res	-35.2741	149.111		K. M. Bayless	Malaise trap	28 Feb.–19 Mar. 2018
AUMIC986-24	Extraction902	ANIC	32-085549	Paratype	Apanteles magicus sp. nov.	sp. nov.	♀	Pinned	MRSB45	AUSTRALIA	Australian Capital Territory	Namadgi NP Birrigai, track to Mushroom Rock	-35.458	148.961	755	Evangelista & Rodriguez	Malaise trap	27 Nov.–05 Dec. 2018	Bush Blitz
AUMIC1170-24	Extraction1142	ANIC	32-085550	Paratype	Apanteles magicus sp. nov.	sp. nov.	♀	In ethanol	MRSB45	AUSTRALIA	Australian Capital Territory	Tidbinbilla Nat. Res.,, Birrigai Outdoor School	-34.4538	148.959	722	Evangelista & Rodriquez	Malaise trap	27 Nov.–05 Feb. 2018	Bush Blitz
AUMIC1006-24	Extraction922	ANIC	32-085564	Paratype	Apanteles magicus sp. nov.	sp. nov.	♀	Pinned	MRSB45	AUSTRALIA	New South Wales	Bendemeer	-30.819	151.142	840	A. Goodwin & R. Noakes	Malaise trap	9–23 Feb. 2020
AUMIC844-23	22-ME289	ANIC	32-085551	Paratype	Apanteles magicus sp. nov.	sp. nov.	♀	In ethanol	MRSB45	AUSTRALIA	New South Wales	Yanununbeyan; Apple Box Flat; Woolcara Ln	-35.5478	149.352	845	KM Bayless, T Wallenius	Malaise trap over seasonal stream	6 Nov.–03 Dec. 2020
AUMIC111-18	Extraction234	ANIC	32-085565	Paratype	Apanteles magicus sp. nov.	sp. nov.	♀	Pinned	MRSB45	AUSTRALIA	Northern Territory	Casurina coastal Reserve Darwin	-12.3617	130.868		Austin/PCD	Sweeping	14 Jun. 2005
AUMIC976-24	Extraction885	QM	T261178	Paratype	Apanteles magicus sp. nov.	sp. nov.	♂	Pinned	MRSB45	AUSTRALIA	Queensland	Cape Melville NP, Bathurst Bay, creek upstream from Nookai day-use area	-14.3994	144.458	25	C. J. Burwell	Malaise trap	7–11 Nov. 2019
AUMIC978-24	Extraction887	QM	T261179	Paratype	Apanteles magicus sp. nov.	sp. nov.	♂	In ethanol	MRSB45	AUSTRALIA	Queensland	Cape Melville NP, Bathurst Bay, creek upstream from Nookai day-use area	-14.3994	144.458	25	C. J. Burwell	Malaise trap	7–11 Nov. 2019
AUMIC981-24	Extraction896	QM	T261180	Paratype	Apanteles magicus sp. nov.	sp. nov.	♀	In ethanol	MRSB45	AUSTRALIA	Queensland	Cape York, Steve Irwin Reserve, Bluebottle Ck.	-12.3589	142.237	37.4	C. Lambkin	White pan trap	24–26 Jul. 2018
OZBOL410-21	CCDB-38103-C6	QM	T261255	Paratype	Apanteles magicus sp. nov.	sp. nov.	♀	In ethanol	MRSB45	AUSTRALIA	Queensland	Cliento Conservation Reserve Nambour	-26.6146	152.953	58	E. Fagan-Jeffries	Sweeping	02 Oct. 2020
AUMIC1224-24	Extraction1216	QM	T261256	Paratype	Apanteles magicus sp. nov.	sp. nov.	♀	In ethanol	MRSB45	AUSTRALIA	Queensland	Cooktown, Grassy hill lookout	-15.4604	145.254	140	E. Fagan-Jeffries & J. B. Dorey	Sweeping vegetation	18 Nov. 2019
GMQQT456-18	BIOUG43991-E02	QM	T261273	Paratype	Apanteles magicus sp. nov.	sp. nov.	♀	In ethanol	MRSB45	AUSTRALIA	Queensland	Cow Bay, Cape Tribulation, Daintree Discovery Centre	-16.2382	145.427	86	C.J. Bennett	Malaise trap	13 Jun. 2015
AUMIC1120-24	Extraction1066	QM	T261257	Paratype	Apanteles magicus sp. nov.	sp. nov.	♀	Pinned	MRSB45	AUSTRALIA	Queensland	Cowra	-33.8345	148.683	287	J. B. Dorey	General sweep over tall ?Angophora sp. in park right next to river.	12 Dec. 2019	Some other floral resources available nearby. - Euc on far side of river. Sunny, warm and quite smokey 30C
AUMIC1194-24	Extraction1173	QM	T261258	Paratype	Apanteles magicus sp. nov.	sp. nov.	♀	Pinned	MRSB45	AUSTRALIA	Queensland	Kuranda	-16.8135	145.643	317	M. S. Moulds	Malaise trap	8 Jan.–11 Feb. 2020
AUMIC1184-24	Extraction1161	QM	T261259	Paratype	Apanteles magicus sp. nov.	sp. nov.	♀	In ethanol	MRSB45	AUSTRALIA	Queensland	Laura	-15.5594	144.445	92	J. B. Dorey	General sweep off tree near end of flowering in township.	15 Nov. 2019	Hot and sunny ~32C
OZBOL420-21	CCDB-38103-D4	QM	T261260	Paratype	Apanteles magicus sp. nov.	sp. nov.	♀	In ethanol	MRSB45	AUSTRALIA	Queensland	Noosa National Park	-26.4008	153.106	64	E. Fagan-Jeffries	Sweeping	02 Oct. 2020
OZBOL421-21	CCDB-38103-D5	QM	T261261	Paratype	Apanteles magicus sp. nov.	sp. nov.	♂	In ethanol	MRSB45	AUSTRALIA	Queensland	Noosa National Park	-26.4008	153.106	64	E. Fagan-Jeffries	Sweeping	02 Oct. 2020
AUMIC114-18	Extraction240	QM	T208346	Paratype	Apanteles magicus sp. nov.	sp. nov.	♀	Pinned	MRSB45	AUSTRALIA	Queensland	Plevna Downs, Tompilly Hill base (PD6 M)	-26.728	142.651		Lambkin Mackenzie Starick	Malaise trap	16 Sep.–2 Oct. 2008	Gidgee
AUMIC1206-24	Extraction1191	QM	T261262	Paratype	Apanteles magicus sp. nov.	sp. nov.	♀	In ethanol	MRSB45	AUSTRALIA	Queensland	Stanthorpe, Mt Marlay Lookout	-28.6537	151.946	912	E. Fagan-Jeffries, J. B. Dorey & P. Ruhr	Sweeping vegetation	27 Nov. 2019
GCQT064-17	gvcT08522	QM	T261274	Paratype	Apanteles magicus sp. nov.	sp. nov.	♀	In ethanol	MRSB45	AUSTRALIA	Queensland	Townsville, Hermit Park	-19.2829	146.801	10	Graeme Cocks	light trap	01 Jan. 2017
AUMIC1068-24	Extraction1006	QM	T261263	Paratype	Apanteles magicus sp. nov.	sp. nov.	♀	In ethanol	MRSB45	AUSTRALIA	Queensland	Wide water reserve bush camp near Taroom	-25.6262	149.794	188	E. Fagan-Jeffries, J. B. Dorey & P. Ruhr	Sweeping vegetation	25 Nov. 2019
AUMIC966-24	Extraction874	SAMA	32-47824	Paratype	Apanteles magicus sp. nov.	sp. nov.	♂	Pinned	MRSB45	AUSTRALIA	South Australia	Adelaide, Sheidow Park, Hamilton Court	-35.0774	138.536	138	E. Fagan-Jeffries & R. Ellinger	Sweeping	31 Mar. 2020
AUMIC206-18	Extraction351	SAMA	32-47825	Paratype	Apanteles magicus sp. nov.	sp. nov.	♀	In ethanol	MRSB45	AUSTRALIA	South Australia	Belair N.P. Gate 11	-35.009	138.654		J.T. Jennings	Malaise trap	11–24 Nov. 2007
AUMIC209-18	Extraction356	SAMA	32-47826	Paratype	Apanteles magicus sp. nov.	sp. nov.	♀	In ethanol	MRSB45	AUSTRALIA	South Australia	Belair N.P. Gate 11	-35.009	138.654		J.T. Jennings	Malaise trap	08–30 Mar. 2008
AUMIC211-18	Extraction359	SAMA	32-47827	Paratype	Apanteles magicus sp. nov.	sp. nov.	♀	In ethanol	MRSB45	AUSTRALIA	South Australia	Belair N.P. Gate 11	-35.009	138.654		J.T. Jennings	Malaise trap	08–30 Mar. 2008
AUMIC215-18	Extraction362	SAMA	32-47828	Paratype	Apanteles magicus sp. nov.	sp. nov.	♀	In ethanol	MRSB45	AUSTRALIA	South Australia	Belair N.P. Gate 11	-35.009	138.654		J.T. Jennings	Malaise trap	08–30 Mar. 2008
AUMIC216-18	Extraction363	SAMA	32-47829	Paratype	Apanteles magicus sp. nov.	sp. nov.	♀	In ethanol	MRSB45	AUSTRALIA	South Australia	Belair N.P. Gate 11	-35.009	138.654		J.T. Jennings	Malaise trap	08–30 Mar. 2008
AUMIC218-18	Extraction366	SAMA	32-47830	Paratype	Apanteles magicus sp. nov.	sp. nov.	♀	In ethanol	MRSB45	AUSTRALIA	South Australia	Belair N.P. Gate 11	-35.009	138.654		J.T. Jennings	Malaise trap	08–30 Mar. 2008
AUMIC263-18	Extraction429	SAMA	32-47831	Paratype	Apanteles magicus sp. nov.	sp. nov.	♀	In ethanol	MRSB45	AUSTRALIA	South Australia	Belair N.P. Gate 11	-35.009	138.654		J.T. Jennings	Malaise Trap	08–30 Mar. 2008
AUMIC265-18	Extraction430	SAMA	32-47832	Paratype	Apanteles magicus sp. nov.	sp. nov.	♀	In ethanol	MRSB45	AUSTRALIA	South Australia	Belair N.P. Gate 11	-35.009	138.654		J.T. Jennings	Malaise Trap	08–30 Mar. 2008
AUMIC266-18	Extraction431	SAMA	32-47833	Paratype	Apanteles magicus sp. nov.	sp. nov.	♀	In ethanol	MRSB45	AUSTRALIA	South Australia	Belair N.P. Gate 11	-35.009	138.654		J.T. Jennings	Malaise Trap	1–8 Mar. 2008
AUMIC267-18	Extraction432	SAMA	32-47834	Paratype	Apanteles magicus sp. nov.	sp. nov.	♀	In ethanol	MRSB45	AUSTRALIA	South Australia	Belair N.P. Gate 11	-35.009	138.654		J.T. Jennings	Malaise Trap	1–8 Mar. 2008
AUMIC268-18	Extraction433	SAMA	32-47835	Paratype	Apanteles magicus sp. nov.	sp. nov.	♀	In ethanol	MRSB45	AUSTRALIA	South Australia	Belair N.P. Gate 11	-35.009	138.654		J.T. Jennings	Malaise Trap	1–8 Mar. 2008
AUMIC426-18	Extraction65	SAMA	32-47836	Paratype	Apanteles magicus sp. nov.	sp. nov.	♀	In ethanol	MRSB45	AUSTRALIA	South Australia	Belair N.P. Gate 11	-35.009	138.654		J.T. Jennings	Malaise trap	08–30 Mar. 2008
AUMIC461-18	Extraction70	SAMA	32-47837	Paratype	Apanteles magicus sp. nov.	sp. nov.	♀	In ethanol	MRSB45	AUSTRALIA	South Australia	Belair N.P. Gate 11	-35.009	138.654		J.T. Jennings	Malaise trap	25 Nov.–1 Dec. 2007
AUMIC227-18	Extraction374	SAMA	32-47838	Paratype	Apanteles magicus sp. nov.	sp. nov.	♀	In ethanol	MRSB45	AUSTRALIA	South Australia	Belair N.P. Gate 9	-35.009	138.654		J.T. Jennings	Malaise trap	1–8 Mar. 2008
AUMIC351-18	Extraction56	SAMA	32-47839	Paratype	Apanteles magicus sp. nov.	sp. nov.	♀	In ethanol	MRSB45	AUSTRALIA	South Australia	Belair N.P. Gate 9	-35.009	138.654		J.T. Jennings	Malaise Trap	2–5 Dec. 2006
AUMIC260-18	Extraction426	SAMA	32-47840	Paratype	Apanteles magicus sp. nov.	sp. nov.	♀	In ethanol	MRSB45	AUSTRALIA	South Australia	Belair National Park Gate 11	-35.009	138.654		J. T. Jennings	Malaise Trap	8–30 Mar. 2008
AUMIC867-23	22-ME312	SAMA	32-47770	Paratype	Apanteles magicus sp. nov.	sp. nov.	♂	In ethanol	MRSB45	AUSTRALIA	South Australia	Calperum station homestead	-34.0428	140.712	31	B.A.Parslow, A.J. Bird	Light sheet (LepiLED)	14 Apr. 2021
AUMIC869-23	22-ME314	SAMA	32-47771	Paratype	Apanteles magicus sp. nov.	sp. nov.	♂	In ethanol	MRSB45	AUSTRALIA	South Australia	Calperum station homestead	-34.0428	140.712	31	B.A.Parslow, A.J. Bird	Light sheet (LepiLED)	14 Apr. 2021
AUMIC283-18	Extraction452	SAMA	32-47841	Paratype	Apanteles magicus sp. nov.	sp. nov.	♀	Pinned	MRSB45	AUSTRALIA	South Australia	Cox Scrub Con. Pk.	-35.3311	138.747		A. Austin	Malaise trap	27 Dec. 2003–17 Jan. 2004
AUMIC697-23	22-ME142	SAMA	32-47842	Paratype	Apanteles magicus sp. nov.	sp. nov.	♂	Pinned	MRSB45	AUSTRALIA	South Australia	Hiltaba Shearers Quarters	-32.1608	135.092	176	E. Fagan-Jeffries	Methane vapour light	27 Sep. 2021
AUMIC921-23	22-ME366	SAMA	32-47764	Paratype	Apanteles magicus sp. nov.	sp. nov.	♀	In ethanol	MRSB45	AUSTRALIA	South Australia	Lot 51 HA just near end of driveway near 3rd power pole	-35.9038	137.551		R. Glatz	Malaise trap	20–26 Mar. 2021
AUMIC009-18	Extraction103	SAMA	32-47843	Paratype	Apanteles magicus sp. nov.	sp. nov.	♀	Pinned	MRSB45	AUSTRALIA	South Australia	Mt Barker, 8km S Bugle Ranges	-35.113	138.871		R. Lavigne	Mallee Scrub	31 Mar.–7 Apr. 2008
AUMIC270-18	Extraction435	SAMA	32-47844	Paratype	Apanteles magicus sp. nov.	sp. nov.	♀	Pinned	MRSB45	AUSTRALIA	South Australia	Nr Wistow	-35.115	138.912			Malaise Trap	01.–08 Oct. 2001
AUMIC016-18	Extraction114	WAM	130569	Paratype	Apanteles magicus sp. nov.	sp. nov.	♀	Pinned	MRSB45	AUSTRALIA	Western Australia	Albany Highway. Gleneagle State Forest.	-32.2711	116.163		M.S. Harvey	Malaise trap	03 Apr.–7 May. 2005
AUMIC032-18	Extraction129	WAM	130570	Paratype	Apanteles magicus sp. nov.	sp. nov.	♀	Pinned	MRSB45	AUSTRALIA	Western Australia	Barrow Island	-20.8647	115.407		S. Callan & R. Graham	N05 SUC	6 May. 2006
AUMIC018-18	Extraction116	WAM	130571	Paratype	Apanteles magicus sp. nov.	sp. nov.	♀	In ethanol	MRSB45	AUSTRALIA	Western Australia	Gleneagle State Forest	-32.2711	116.163		M.S. Harvey	Malaise Trap	29 Nov. 2005	date assumed trap collection end, unknown start date
AUMIC284-18	Extraction453	WAM	130572	Paratype	Apanteles magicus sp. nov.	sp. nov.	♀	In ethanol	MRSB45	AUSTRALIA	Western Australia	Gleneagle State Forest	-32.2711	116.163		M.S. Harvey	Malaise Trap	29 Nov. 2005	date assumed trap collection end, unknown start date
OZBOL472-21	CCDB-38103-H8	ANIC	32-085552	Paratype	Apanteles magicus sp. nov.	sp. nov.	♂	In ethanol	MRSB45	AUSTRALIA	Western Australia	Kariijini NP, Weano Gorge Rd	-22.3883	118.256	711	C Lambkin, T Weir	Malaise beside drying pool bank in grassland	25 Apr.–14 May. 2003	ANIC 2054
AUMIC1389-24	Extraction1402	ANIC	32-085553	Paratype	Apanteles magicus sp. nov.	sp. nov.	♀	Pinned	MRSB45	AUSTRALIA	Western Australia	Karikini NP, Juna Downs Rd	-22.7394	118.407		C. Lambkin & T. Weir	Malaise trap	19–25 Apr. 2003
AUMIC1388-24	Extraction1401	ANIC	32-085554	Paratype	Apanteles magicus sp. nov.	sp. nov.	♂	In ethanol	MRSB45	AUSTRALIA	Western Australia	Karikini NP, Juna Downs Rd	-22.7394	118.407		C. Lambkin & T. Weir	Malaise trap	19–25 Apr. 2003
NSWHP4379-19	BIOUG46309-D07			Sequence only	Apanteles magicus sp. nov.	sp. nov.			MRSB45	AUSTRALIA	New South Wales	Hat Head	-31.0626	153.052	36.58	P.Hebert	Malaise trap	22 Feb. 2019	Trap #2
HYQT656-10	gvc14969-1L			Sequence only	Apanteles sp. MRSB46	molecular species only, not being described			MRSB46	AUSTRALIA	Queensland	Townsville, Hermit Park	-19.2828	146.801	10	G. Cocks		05 Aug. 2010
AUMIC134-18	Extraction265	SAMA	32-035867	Outgroup	Outgroup				Outgroup	AUSTRALIA	South Australia	Andamooka Station, Andamooka HS to Wirrda Well	-30.7263	137.201		R. Leijs	Vehicle net	31 Aug. 2016	Bush Blitz Lake Torrens, from -30.8198802, 137.1783585 to -30.6998403, 137.1574435
AUMIR005-20	Extraction55	WINC		Outgroup	Outgroup				Outgroup	AUSTRALIA	South Australia	Belair National Park, Gate 11				J. T. Jennings	Malaise trap	8–30 Mar. 2008
AUMIC460-18	Extraction7	WINC		Outgroup	Outgroup				Outgroup	AUSTRALIA	South Australia	Bon Bon Stn	-30.3947	135.471		R. Kittle	at light in swale with Rutidosis helichrysoides	25 Oct. 2010	Bush Blitz Svy SM134
AUMIC078-18	Extraction191	WINC		Outgroup	Outgroup				Outgroup	AUSTRALIA	South Australia	Morialta Conservation park	-34.9041	138.698		E. Fagan-Jeffries	Malaise trap	26 Mar. 2016
AUMIC143-18	Extraction273	TMAG	F59023	Outgroup	Outgroup				Outgroup	AUSTRALIA	Tasmania	Southwest BushBlitz SSS1	-43.199	146.785		Kirrily Moore	Pitfall trap	1–9 Feb. 2016	Bush Blitz
AUMIC045-18	Extraction15	WINC		Outgroup	Outgroup				Outgroup	AUSTRALIA	Victoria	Australian Bible Museum Butterfly Garden, St. Arnaud	-36.6128	143.255		E. Reid	Reared	01 Jan. 2013
AUMIC033-18	Extraction13	WINC		Outgroup	Outgroup				Outgroup	AUSTRALIA	Victoria	Australian Bible Museum Butterfly Garden, St. Arnaud	-36.6128	143.255		E. Reid	Reared	01 Jan. 2013
AUMIC377-18	Extraction592	MV	HYM-61356	Outgroup	Outgroup				Outgroup	AUSTRALIA	Victoria	Black Range State Forest, Grampians Bioscan site 411, Rocklands Cherrypool Road, east side of road 450-600m by road N of intersection with Hogans Road	-37.1506	142.109		M. Mackenzie, P. Lillywhite. J. Grubb, R. Zugaro, H. Stewart	Malaise trap	Nov. 2012
AUMIC021-18	Extraction119	WINC		Outgroup	Outgroup				Outgroup	AUSTRALIA	Western Australia	Gleneagle State Forest	-32.2711	116.163		M.S. Harvey	Malaise trap	08 Oct. 2005	date assumed trap end date, unknown collction start date
AUMIC459-18	Extraction699	ANIC	32-130220	Outgroup	Outgroup				Outgroup	AUSTRALIA	Western Australia	Kariijini NP, Weano Gorge Rd	-22.3553	118.25	695	C Lambkin T Weir	Malaise grassy dry creek Eucalyptus Acacia scrub	25 Apr.–15 May. 2003
AUMIC462-18	Extraction700	ANIC	32-130221	Outgroup	Outgroup				Outgroup	AUSTRALIA	Western Australia	Kariijini NP, Weano Gorge Rd	-22.3553	118.25	695	C Lambkin T Weir	Malaise grassy dry creek Eucalyptus Acacia scrub	25 Apr.–15 May. 2003
GBAH20789-19	MH754700			Sequence only	Apanteles galleriae Wilkinson, 1932	Existing species				ARGENTINA			-35.6973	-64.5324				26 Jun. 2017
WOMIA180-11	WAM 0485			Sequence only	Apanteles hemara Nixon, 1965	Existing species				COLOMBIA			4.18775	-72.6445		Kris de Smet		15 Dec. 2009
WOMIA182-11	WAM 0487			Sequence only	Apanteles hemara Nixon, 1965	Existing species				COLOMBIA			4.18775	-72.6445		Kris de Smet		15 Dec. 2009
GMEGA097-14	BIOUG12233-A02			Sequence only	Apanteles hemara Nixon, 1965	Existing species				EGYPT	Alexandria	Mariot, Mostafa Kamel Village	30.9256	29.7755		O.El-Ansary	Malaise Trap	27 May. 2013
GMEGB471-14	BIOUG14228-D06			Sequence only	Apanteles hemara Nixon, 1965	Existing species				EGYPT	Alexandria	Mariot, Mostafa Kamel Village	30.9256	29.7755		O.El-Ansary	Malaise Trap	10 Jun. 2013
GMEGJ602-14	BIOUG14492-B12			Sequence only	Apanteles hemara Nixon, 1965	Existing species				EGYPT	Alexandria	Mariot, Mostafa Kamel Village	30.9256	29.7755		O.El-Ansary	Malaise Trap	30 Sep. 2013
GMEGO200-14	BIOUG15127-G06			Sequence only	Apanteles hemara Nixon, 1965	Existing species				EGYPT	Alexandria	Mariot, Mostafa Kamel Village	30.9256	29.7755		O.El-Ansary	Malaise Trap	29 Jul. 2013
GMEGO203-14	BIOUG15127-G09			Sequence only	Apanteles hemara Nixon, 1965	Existing species				EGYPT	Alexandria	Mariot, Mostafa Kamel Village	30.9256	29.7755		O.El-Ansary	Malaise Trap	29 Jul. 2013
GMEGS300-14	BIOUG15273-H01			Sequence only	Apanteles hemara Nixon, 1965	Existing species				EGYPT	Alexandria	Mariot, Mostafa Kamel Village	30.9256	29.7755		O.El-Ansary	Malaise Trap	23 Sep. 2013
GMEGT728-14	BIOUG15317-A04			Sequence only	Apanteles hemara Nixon, 1965	Existing species				EGYPT	Alexandria	Mariot, Mostafa Kamel Village	30.9256	29.7755		O.El-Ansary	Malaise Trap	07 Oct. 2013
GMEGT731-14	BIOUG15317-A07			Sequence only	Apanteles hemara Nixon, 1965	Existing species				EGYPT	Alexandria	Mariot, Mostafa Kamel Village	30.9256	29.7755		O.El-Ansary	Malaise Trap	07 Oct. 2013
GMEGT742-14	BIOUG15317-B06			Sequence only	Apanteles hemara Nixon, 1965	Existing species				EGYPT	Alexandria	Mariot, Mostafa Kamel Village	30.9256	29.7755		O.El-Ansary	Malaise Trap	07 Oct. 2013
GBDTA391-21	ZSM-HYM-33154-A11			Sequence only	Apanteles hemara Nixon, 1965	Existing species				GERMANY	Baden-Wuerttemberg	Malsch, Hansjakobstr. 7, Urban Garden	48.884	8.32	120	D. Doczkal	Malaise Trap	27 Sep. 2020
GBDTA392-21	ZSM-HYM-33154-A12			Sequence only	Apanteles hemara Nixon, 1965	Existing species				GERMANY	Baden-Wuerttemberg	Malsch, Hansjakobstr. 7, Urban Garden	48.884	8.32	120	D. Doczkal	Malaise Trap	27 Sep. 2020
GBDTA14497-21	ZSM-HYM-42384-E09			Sequence only	Apanteles hemara Nixon, 1965	Existing species				GERMANY	Bavaria	Passau, Heining	48.583	13.391	432	J. Mueller	Malaise Trap	13 Jul. 2019
GBAH22366-19	JN790942			Sequence only	Apanteles hemara Nixon, 1965	Existing species				INDIA			23.5863	81.173
GMKMY1354-15	BIOUG27193-G05			Sequence only	Apanteles hemara Nixon, 1965	Existing species				KENYA	Laikipia	Mpala Research Centre	0.293	36.899	1650	Margaret Kinnaird	Malaise Trap	21 Jun. 2015
AAHYM362-16	CNC507546			Sequence only	Apanteles hemara Nixon, 1965	Existing species				KENYA		Yatta	-1.23044	37.4579	1184	ICIPE
CNCHV618-10	CASENT2163191			Sequence only	Apanteles hemara Nixon, 1965	Existing species				MADAGASCAR	Fianarantsoa	Parc National Ranomafana, Radio tower at forest edge	-21.251	47.412	1130	Irwin & Harin`Hala		02 Dec. 2006
CNCHV817-10	CASENT2163390			Sequence only	Apanteles hemara Nixon, 1965	Existing species				MADAGASCAR	Fianarantsoa	Parc National Ranomafana, Radio tower at forest edge	-21.251	47.412	1130	Irwin & Harin`Hala		07 Sep. 2006
GMMDK2665-15	BIOUG19945-C12			Sequence only	Apanteles hemara Nixon, 1965	Existing species				MADAGASCAR	Toamasina	Andasibe-Mantadia National Park, Analamazaotra Special Reserve	-18.9438	48.4316	1060	A.Ahmadi	Malaise Trap	14 Oct. 2014
MARKB091-21	MRS_JFT0380			Sequence only	Apanteles hemara Nixon, 1965	Existing species				MALTA		Zejtun				Mark Shaw		01 Aug. 2013
NZMG201-11	NZAC04044347			Sequence only	Apanteles hemara Nixon, 1965	Existing species				NEW ZEALAND	AK	Mt Albert Res. Centre	-36.886	174.715		BA Phillip		15 Oct. 1998
NZMG202-11	NZAC04044257			Sequence only	Apanteles hemara Nixon, 1965	Existing species				NEW ZEALAND	AK	Mt Albert Res. Centre	-36.886	174.715		BA Phillip		15 Oct. 1998
NZMG203-11	NZAC04045394			Sequence only	Apanteles hemara Nixon, 1965	Existing species				NEW ZEALAND	AK	Mt Albert Res. Centre	-36.886	174.715		BA Phillip		15 Oct. 1998
NZMG208-11	NZAC04044016			Sequence only	Apanteles hemara Nixon, 1965	Existing species				NEW ZEALAND	AK	Mt Albert Res. Centre	-36.886	174.715				29 Nov. 1969
NZMG210-11	NZAC04044136			Sequence only	Apanteles hemara Nixon, 1965	Existing species				NEW ZEALAND	AK	Mt Albert Res. Centre	-36.886	174.715				24 Jul. 1964
NZMG211-11	NZAC04044319			Sequence only	Apanteles hemara Nixon, 1965	Existing species				NEW ZEALAND	AK	Mt Albert Res. Centre	-36.886	174.715				07 Feb. 1966
NZMG223-11	NZAC04044226			Sequence only	Apanteles hemara Nixon, 1965	Existing species				NEW ZEALAND	AK	Mt Albert Res. Centre	-36.886	174.715				01 Jan. 1969
NZMG224-11	NZAC04045299			Sequence only	Apanteles hemara Nixon, 1965	Existing species				NEW ZEALAND	AK	Mt Albert Res. Centre	-36.886	174.715				01 Jan. 1969
NZMG225-11	NZAC04045177			Sequence only	Apanteles hemara Nixon, 1965	Existing species				NEW ZEALAND	AK	Mt Albert Res. Centre	-36.886	174.715				01 Jan. 1969
NZMG226-11	NZAC04045147			Sequence only	Apanteles hemara Nixon, 1965	Existing species				NEW ZEALAND	AK	Mt Albert Res. Centre	-36.886	174.715				01 Jan. 1969
NZMG227-11	NZAC04044456			Sequence only	Apanteles hemara Nixon, 1965	Existing species				NEW ZEALAND	AK	Mt Albert Res. Centre	-36.886	174.715				01 Jan. 1969
NZMG206-11	NZAC04044142			Sequence only	Apanteles hemara Nixon, 1965	Existing species				NEW ZEALAND	AK	Pukekohe Res. Stn	-37.207	174.921		F McDonald		01 Nov. 2001
NZMG200-11	NZAC04045111			Sequence only	Apanteles hemara Nixon, 1965	Existing species				NEW ZEALAND	AK	Woodlands Park	-36.952	174.631				28 Mar. 1980
NZMG209-11	NZAC04045391			Sequence only	Apanteles hemara Nixon, 1965	Existing species				NEW ZEALAND	DN	Oamaru	-45.147	170.869				03 Apr. 1968
NZMG205-11	NZAC04045387			Sequence only	Apanteles hemara Nixon, 1965	Existing species				NEW ZEALAND	HB	Hastings	-39.592	176.912		JG Charles		03 Apr. 1985
NZMG204-11	NZAC04045443			Sequence only	Apanteles hemara Nixon, 1965	Existing species				NEW ZEALAND	MK	Mt Cook, Freds Stn	-43.829	170.073		AC Eyles		09 Jan. 1966
MAMTV077-14	BIOUG15341-F02			Sequence only	Apanteles hemara Nixon, 1965	Existing species				PAKISTAN	Islamabad	Islamabad, Pakistan Museum of Natural History	33.6863	73.0763	527	M.Rafique, Q.Abbas	Malaise Trap	31 Oct. 2012
MAMTY262-14	BIOUG15395-G03			Sequence only	Apanteles hemara Nixon, 1965	Existing species				PAKISTAN	Islamabad	Islamabad, Pakistan Museum of Natural History	33.6863	73.0763	527	Qamar Abbas	Malaise Trap	13 Dec. 2012
MAHYM475-10	NIBGE HYM-00475			Sequence only	Apanteles galleriae Wilkinson, 1932	Existing species				PAKISTAN	Punjab	Islamabad, NARC	33.7167	73.05	562	S. Akhtar		10 Apr. 2010
CNCBA350-10	CNCH2805			Sequence only	Apanteles hemara Nixon, 1965	Existing species				REPUBLIC OF THE CONGO	Pool	Iboubikro, Lesio-Loun Pk.	-3.26993	15.4711	340	Braet & Sharkey		25 Nov. 2008
GMSUP503-15	BIOUG26965-F11			Sequence only	Apanteles hemara Nixon, 1965	Existing species				SAUDI ARABIA	Makkah	Jeddah, Hada Al-Sham Farm and Research Station, Trap 1	21.795	39.711		J.Sabir	Malaise Trap	25 Dec. 2014
GMSAW916-14	BIOUG14657-E12			Sequence only	Apanteles hemara Nixon, 1965	Existing species				SOUTH AFRICA	Gauteng	Magaliesburg, Golden valley, private residence	-26.026	27.545	1526	Herman Staude	Malaise Trap	11 Jan. 2013
KMPUJ1530-19	BIOUG48871-A10			Sequence only	Apanteles hemara Nixon, 1965	Existing species				SOUTH AFRICA	Mpumalanga	Kruger National Park, Marula South, Crocodile Bridge	-25.354	31.895	178	Lufund Chantal Muthelu	Malaise Trap	26 Apr. 2019	Trap U|Knob Thorn/Marula??Savannah
KMPUJ1535-19	BIOUG48871-B03			Sequence only	Apanteles hemara Nixon, 1965	Existing species				SOUTH AFRICA	Mpumalanga	Kruger National Park, Marula South, Crocodile Bridge	-25.354	31.895	178	Lufund Chantal Muthelu	Malaise Trap	26 Apr. 2019	Trap U|Knob Thorn/Marula??Savannah
KMPUJ1788-19	BIOUG48873-G06			Sequence only	Apanteles hemara Nixon, 1965	Existing species				SOUTH AFRICA	Mpumalanga	Kruger National Park, Marula South, Crocodile Bridge	-25.354	31.895	178	Lufund Chantal Muthelu	Malaise Trap	26 Apr. 2019	Trap U|Knob Thorn/Marula??Savannah
KMPUJ1805-19	BIOUG48873-H11			Sequence only	Apanteles hemara Nixon, 1965	Existing species				SOUTH AFRICA	Mpumalanga	Kruger National Park, Marula South, Crocodile Bridge	-25.354	31.895	178	Lufund Chantal Muthelu	Malaise Trap	26 Apr. 2019	Trap U|Knob Thorn/Marula??Savannah
KMPUJ2579-19	BIOUG48882-B02			Sequence only	Apanteles hemara Nixon, 1965	Existing species				SOUTH AFRICA	Mpumalanga	Kruger National Park, Marula South, Crocodile Bridge	-25.354	31.895	178	Lufund Chantal Muthelu	Malaise Trap	26 Apr. 2019	Trap U|Knob Thorn/Marula??Savannah
KMPUJ3343-19	BIOUG48981-B06			Sequence only	Apanteles hemara Nixon, 1965	Existing species				SOUTH AFRICA	Mpumalanga	Kruger National Park, Marula South, Crocodile Bridge	-25.354	31.895	178	Lufund Chantal Muthelu	Malaise Trap	26 Apr. 2019	Trap U|Knob Thorn/Marula??Savannah
KMPUJ3666-19	BIOUG48779-B11			Sequence only	Apanteles hemara Nixon, 1965	Existing species				SOUTH AFRICA	Mpumalanga	Kruger National Park, Marula South, Crocodile Bridge	-25.354	31.895	178	Lufund Chantal Muthelu	Malaise Trap	26 Apr. 2019	Trap U|Knob Thorn/Marula??Savannah
KMPUJ3721-19	BIOUG48779-G06			Sequence only	Apanteles hemara Nixon, 1965	Existing species				SOUTH AFRICA	Mpumalanga	Kruger National Park, Marula South, Crocodile Bridge	-25.354	31.895	178	Lufund Chantal Muthelu	Malaise Trap	26 Apr. 2019	Trap U|Knob Thorn/Marula??Savannah
KMPDK468-19	BIOUG48723-G05			Sequence only	Apanteles hemara Nixon, 1965	Existing species				SOUTH AFRICA	Mpumalanga	Kruger National Park, Marula South, Malelane	-25.472	31.508	307	Albert Smith	Malaise Trap	02 Feb. 2019	Trap D|Malelane Mountain Bushveld
GBAH3182-07	DQ538812			Sequence only	Apanteles galleriae Wilkinson, 1932	Existing species				UKNOWN
GBAH20787-19	MH059612			Sequence only	Apanteles galleriae Wilkinson, 1932	Existing species				UKNOWN
GBAH20788-19	MH059613			Sequence only	Apanteles galleriae Wilkinson, 1932	Existing species				UKNOWN
GBMIN74050-17	KX443090			Sequence only	Apanteles hemara Nixon, 1965	Existing species				UKNOWN
GBMIN74051-17	KX443091			Sequence only	Apanteles hemara Nixon, 1965	Existing species				UKNOWN
GBMIN74052-17	KX443089			Sequence only	Apanteles hemara Nixon, 1965	Existing species				UKNOWN
GBMIN74053-17	KX443092			Sequence only	Apanteles hemara Nixon, 1965	Existing species				UKNOWN
GBAH22743-19	KX443093			Sequence only	Apanteles hemara Nixon, 1965	Existing species				UKNOWN
CNCBA226-10	CNCH2681			Sequence only	Apanteles hemara Nixon, 1965	Existing species				UNITED ARAB EMIRATES		NARC near Sweihan	24.4	55.433		A. v. Harten		20 Apr. 2005
CNCBA219-10	CNCH2674			Sequence only	Apanteles hemara Nixon, 1965	Existing species				UNITED ARAB EMIRATES		Sharjah Desert Park	25.283	55.7		A. v. Harten		21 Mar. 2005
CNCBA220-10	CNCH2675			Sequence only	Apanteles hemara Nixon, 1965	Existing species				UNITED ARAB EMIRATES		Sharjah Desert Park	25.283	55.7		A. v. Harten		29 Mar. 2005
CNCBA223-10	CNCH2678			Sequence only	Apanteles hemara Nixon, 1965	Existing species				UNITED ARAB EMIRATES		Sharjah Desert Park	25.283	55.7		A. v. Harten		09 Mar. 2005
MARKB239-21	CNCHYM45392			Sequence only	Apanteles galleriae Wilkinson, 1932	Existing species				UNITED KINGDOM		England, Battle, Sussex	53.9784	-2.85294		Mark Shaw		12 Jan. 1900
CNCBA235-10	CNCH2690			Sequence only	Apanteles hemara Nixon, 1965	Existing species				YEMEN		Al Lahima	16.0014	47.4682		Harten & Hager		15 Dec. 2000
CNCBA263-10	CNCH2718			Sequence only	Apanteles hemara Nixon, 1965	Existing species				YEMEN		Al Lahima	16.0014	47.4682		Harten & Hager		15 Dec. 2000
CNCBA268-10	CNCH2723			Sequence only	Apanteles hemara Nixon, 1965	Existing species				YEMEN		Al Lahima	16.0014	47.4682		Harten & Hager		15 Dec. 2000
WOMIC759-10	WAM 0209			Sequence only	Apanteles hemara Nixon, 1965	Existing species				YEMEN
